# Supplementary material for: An insight into the sialotranscriptome and virome of Amazonian anophelines
Source: BMC Genomics. 2019 Mar 4;20:166. doi: 10.1186/s12864-019-5545-0 (PMC6399984; doi:10.1186/s12864-019-5545-0)
Supplement: Supplementary file 3 — Figures S1–S12. in a single web format file. (MHT 7748 kb) [file 12864_2019_5545_MOESM3_ESM.mht]

MIME-Version: 1.0
Content-Type: multipart/related; boundary="----=_NextPart_01D4A28A.0C4EBBA0"

This document is a Single File Web Page, also known as a Web Archive file.  If you are seeing this message, your browser or editor doesn't support Web Archive files.  Please download a browser that supports Web Archive.

------=_NextPart_01D4A28A.0C4EBBA0
Content-Location: file:///C:/51965904/Supfigures-revised.htm
Content-Transfer-Encoding: quoted-printable
Content-Type: text/html; charset="windows-1252"

<html xmlns:v=3D"urn:schemas-microsoft-com:vml"
xmlns:o=3D"urn:schemas-microsoft-com:office:office"
xmlns:w=3D"urn:schemas-microsoft-com:office:word"
xmlns:m=3D"http://schemas.microsoft.com/office/2004/12/omml"
xmlns=3D"http://www.w3.org/TR/REC-html40">

<head>
<meta http-equiv=3DContent-Type content=3D"text/html; charset=3Dwindows-125=
2">
<meta name=3DProgId content=3DWord.Document>
<meta name=3DGenerator content=3D"Microsoft Word 15">
<meta name=3DOriginator content=3D"Microsoft Word 15">
<link rel=3DFile-List href=3D"Supfigures-revised_files/filelist.xml">
<link rel=3DEdit-Time-Data href=3D"Supfigures-revised_files/editdata.mso">
<!--[if !mso]>
<style>
v\:* {behavior:url(#default#VML);}
o\:* {behavior:url(#default#VML);}
w\:* {behavior:url(#default#VML);}
.shape {behavior:url(#default#VML);}
</style>
<![endif]--><!--[if gte mso 9]><xml>
 <o:DocumentProperties>
  <o:Author>Ribeiro, Jose (NIH/NIAID) [E]</o:Author>
  <o:LastAuthor>Ribeiro, Jose (NIH/NIAID) [E]</o:LastAuthor>
  <o:Revision>3</o:Revision>
  <o:TotalTime>585</o:TotalTime>
  <o:Created>2018-12-31T15:36:00Z</o:Created>
  <o:LastSaved>2019-01-02T15:58:00Z</o:LastSaved>
  <o:Pages>1</o:Pages>
  <o:Words>5935</o:Words>
  <o:Characters>33836</o:Characters>
  <o:Lines>281</o:Lines>
  <o:Paragraphs>79</o:Paragraphs>
  <o:CharactersWithSpaces>39692</o:CharactersWithSpaces>
  <o:Version>16.00</o:Version>
 </o:DocumentProperties>
 <o:OfficeDocumentSettings>
  <o:AllowPNG/>
 </o:OfficeDocumentSettings>
</xml><![endif]-->
<link rel=3DdataStoreItem href=3D"Supfigures-revised_files/item0031.xml"
target=3D"Supfigures-revised_files/props032.xml">
<link rel=3DthemeData href=3D"Supfigures-revised_files/themedata.thmx">
<link rel=3DcolorSchemeMapping
href=3D"Supfigures-revised_files/colorschememapping.xml">
<!--[if gte mso 9]><xml>
 <w:WordDocument>
  <w:Zoom>80</w:Zoom>
  <w:SpellingState>Clean</w:SpellingState>
  <w:GrammarState>Clean</w:GrammarState>
  <w:TrackMoves>false</w:TrackMoves>
  <w:TrackFormatting/>
  <w:PunctuationKerning/>
  <w:ValidateAgainstSchemas/>
  <w:SaveIfXMLInvalid>false</w:SaveIfXMLInvalid>
  <w:IgnoreMixedContent>false</w:IgnoreMixedContent>
  <w:AlwaysShowPlaceholderText>false</w:AlwaysShowPlaceholderText>
  <w:DoNotPromoteQF/>
  <w:LidThemeOther>EN-US</w:LidThemeOther>
  <w:LidThemeAsian>X-NONE</w:LidThemeAsian>
  <w:LidThemeComplexScript>X-NONE</w:LidThemeComplexScript>
  <w:Compatibility>
   <w:BreakWrappedTables/>
   <w:SnapToGridInCell/>
   <w:WrapTextWithPunct/>
   <w:UseAsianBreakRules/>
   <w:DontGrowAutofit/>
   <w:SplitPgBreakAndParaMark/>
   <w:EnableOpenTypeKerning/>
   <w:DontFlipMirrorIndents/>
   <w:OverrideTableStyleHps/>
  </w:Compatibility>
  <w:DocumentVariables>
   <w:EN.InstantFormat>&lt;ENInstantFormat&gt;&lt;Enabled&gt;1&lt;/Enabled&=
gt;&lt;ScanUnformatted&gt;1&lt;/ScanUnformatted&gt;&lt;ScanChanges&gt;1&lt;=
/ScanChanges&gt;&lt;Suspended&gt;0&lt;/Suspended&gt;&lt;/ENInstantFormat&gt=
;</w:EN.InstantFormat>
   <w:EN.Layout>&lt;ENLayout&gt;&lt;Style&gt;PLoS&lt;/Style&gt;&lt;LeftDeli=
m&gt;{&lt;/LeftDelim&gt;&lt;RightDelim&gt;}&lt;/RightDelim&gt;&lt;FontName&=
gt;Calibri&lt;/FontName&gt;&lt;FontSize&gt;11&lt;/FontSize&gt;&lt;ReflistTi=
tle&gt;&lt;/ReflistTitle&gt;&lt;StartingRefnum&gt;1&lt;/StartingRefnum&gt;&=
lt;FirstLineIndent&gt;0&lt;/FirstLineIndent&gt;&lt;HangingIndent&gt;720&lt;=
/HangingIndent&gt;&lt;LineSpacing&gt;0&lt;/LineSpacing&gt;&lt;SpaceAfter&gt=
;0&lt;/SpaceAfter&gt;&lt;HyperlinksEnabled&gt;0&lt;/HyperlinksEnabled&gt;&l=
t;HyperlinksVisible&gt;0&lt;/HyperlinksVisible&gt;&lt;EnableBibliographyCat=
egories&gt;0&lt;/EnableBibliographyCategories&gt;&lt;/ENLayout&gt;</w:EN.La=
yout>
   <w:EN.Libraries>&lt;Libraries&gt;&lt;item
    db-id=3D&quot;x9xdrzzrifaetoe52zsprrwuddze2zxera0z&quot;&gt;REF-Convert=
ed-Saved-Saved&lt;record-ids&gt;&lt;item&gt;11781&lt;/item&gt;&lt;item&gt;1=
2271&lt;/item&gt;&lt;item&gt;15614&lt;/item&gt;&lt;item&gt;15617&lt;/item&g=
t;&lt;/record-ids&gt;&lt;/item&gt;&lt;/Libraries&gt;</w:EN.Libraries>
   <w:EN.Libraries>&lt;Libraries&gt;&lt;item<span xmlns=3D"" style=3D"mso-s=
pacerun:yes">&nbsp;&nbsp;&nbsp;&nbsp;     </span>db-id=3D&quot;x9xdrzzrifae=
toe52zsprrwuddze2zxera0z&quot;&gt;REF-Converted-Saved-Saved&lt;record-ids&g=
t;&lt;item&gt;11781&lt;/item&gt;&lt;item&gt;12271&lt;/item&gt;&lt;item&gt;1=
5614&lt;/item&gt;&lt;/record-ids&gt;&lt;/item&gt;&lt;/Libraries&gt;</w:EN.L=
ibraries>
   <w:EN.Libraries>&lt;Libraries&gt;&lt;item<span xmlns=3D"" style=3D"mso-s=
pacerun:yes">&nbsp;&nbsp;&nbsp;&nbsp;     </span>db-id=3D&quot;x9xdrzzrifae=
toe52zsprrwuddze2zxera0z&quot;&gt;REF-Converted-Saved-Saved&lt;record-ids&g=
t;&lt;item&gt;12271&lt;/item&gt;&lt;item&gt;14802&lt;/item&gt;&lt;/record-i=
ds&gt;&lt;/item&gt;&lt;/Libraries&gt;</w:EN.Libraries>
  </w:DocumentVariables>
  <w:BrowserLevel>MicrosoftInternetExplorer4</w:BrowserLevel>
  <m:mathPr>
   <m:mathFont m:val=3D"Cambria Math"/>
   <m:brkBin m:val=3D"before"/>
   <m:brkBinSub m:val=3D"&#45;-"/>
   <m:smallFrac m:val=3D"off"/>
   <m:dispDef/>
   <m:lMargin m:val=3D"0"/>
   <m:rMargin m:val=3D"0"/>
   <m:defJc m:val=3D"centerGroup"/>
   <m:wrapIndent m:val=3D"1440"/>
   <m:intLim m:val=3D"subSup"/>
   <m:naryLim m:val=3D"undOvr"/>
  </m:mathPr></w:WordDocument>
</xml><![endif]--><!--[if gte mso 9]><xml>
 <w:LatentStyles DefLockedState=3D"false" DefUnhideWhenUsed=3D"false"
  DefSemiHidden=3D"false" DefQFormat=3D"false" DefPriority=3D"99"
  LatentStyleCount=3D"375">
  <w:LsdException Locked=3D"false" Priority=3D"0" QFormat=3D"true" Name=3D"=
Normal"/>
  <w:LsdException Locked=3D"false" Priority=3D"9" QFormat=3D"true" Name=3D"=
heading 1"/>
  <w:LsdException Locked=3D"false" Priority=3D"9" SemiHidden=3D"true"
   UnhideWhenUsed=3D"true" QFormat=3D"true" Name=3D"heading 2"/>
  <w:LsdException Locked=3D"false" Priority=3D"9" SemiHidden=3D"true"
   UnhideWhenUsed=3D"true" QFormat=3D"true" Name=3D"heading 3"/>
  <w:LsdException Locked=3D"false" Priority=3D"9" SemiHidden=3D"true"
   UnhideWhenUsed=3D"true" QFormat=3D"true" Name=3D"heading 4"/>
  <w:LsdException Locked=3D"false" Priority=3D"9" SemiHidden=3D"true"
   UnhideWhenUsed=3D"true" QFormat=3D"true" Name=3D"heading 5"/>
  <w:LsdException Locked=3D"false" Priority=3D"9" SemiHidden=3D"true"
   UnhideWhenUsed=3D"true" QFormat=3D"true" Name=3D"heading 6"/>
  <w:LsdException Locked=3D"false" Priority=3D"9" SemiHidden=3D"true"
   UnhideWhenUsed=3D"true" QFormat=3D"true" Name=3D"heading 7"/>
  <w:LsdException Locked=3D"false" Priority=3D"9" SemiHidden=3D"true"
   UnhideWhenUsed=3D"true" QFormat=3D"true" Name=3D"heading 8"/>
  <w:LsdException Locked=3D"false" Priority=3D"9" SemiHidden=3D"true"
   UnhideWhenUsed=3D"true" QFormat=3D"true" Name=3D"heading 9"/>
  <w:LsdException Locked=3D"false" SemiHidden=3D"true" UnhideWhenUsed=3D"tr=
ue"
   Name=3D"index 1"/>
  <w:LsdException Locked=3D"false" SemiHidden=3D"true" UnhideWhenUsed=3D"tr=
ue"
   Name=3D"index 2"/>
  <w:LsdException Locked=3D"false" SemiHidden=3D"true" UnhideWhenUsed=3D"tr=
ue"
   Name=3D"index 3"/>
  <w:LsdException Locked=3D"false" SemiHidden=3D"true" UnhideWhenUsed=3D"tr=
ue"
   Name=3D"index 4"/>
  <w:LsdException Locked=3D"false" SemiHidden=3D"true" UnhideWhenUsed=3D"tr=
ue"
   Name=3D"index 5"/>
  <w:LsdException Locked=3D"false" SemiHidden=3D"true" UnhideWhenUsed=3D"tr=
ue"
   Name=3D"index 6"/>
  <w:LsdException Locked=3D"false" SemiHidden=3D"true" UnhideWhenUsed=3D"tr=
ue"
   Name=3D"index 7"/>
  <w:LsdException Locked=3D"false" SemiHidden=3D"true" UnhideWhenUsed=3D"tr=
ue"
   Name=3D"index 8"/>
  <w:LsdException Locked=3D"false" SemiHidden=3D"true" UnhideWhenUsed=3D"tr=
ue"
   Name=3D"index 9"/>
  <w:LsdException Locked=3D"false" Priority=3D"39" SemiHidden=3D"true"
   UnhideWhenUsed=3D"true" Name=3D"toc 1"/>
  <w:LsdException Locked=3D"false" Priority=3D"39" SemiHidden=3D"true"
   UnhideWhenUsed=3D"true" Name=3D"toc 2"/>
  <w:LsdException Locked=3D"false" Priority=3D"39" SemiHidden=3D"true"
   UnhideWhenUsed=3D"true" Name=3D"toc 3"/>
  <w:LsdException Locked=3D"false" Priority=3D"39" SemiHidden=3D"true"
   UnhideWhenUsed=3D"true" Name=3D"toc 4"/>
  <w:LsdException Locked=3D"false" Priority=3D"39" SemiHidden=3D"true"
   UnhideWhenUsed=3D"true" Name=3D"toc 5"/>
  <w:LsdException Locked=3D"false" Priority=3D"39" SemiHidden=3D"true"
   UnhideWhenUsed=3D"true" Name=3D"toc 6"/>
  <w:LsdException Locked=3D"false" Priority=3D"39" SemiHidden=3D"true"
   UnhideWhenUsed=3D"true" Name=3D"toc 7"/>
  <w:LsdException Locked=3D"false" Priority=3D"39" SemiHidden=3D"true"
   UnhideWhenUsed=3D"true" Name=3D"toc 8"/>
  <w:LsdException Locked=3D"false" Priority=3D"39" SemiHidden=3D"true"
   UnhideWhenUsed=3D"true" Name=3D"toc 9"/>
  <w:LsdException Locked=3D"false" SemiHidden=3D"true" UnhideWhenUsed=3D"tr=
ue"
   Name=3D"Normal Indent"/>
  <w:LsdException Locked=3D"false" SemiHidden=3D"true" UnhideWhenUsed=3D"tr=
ue"
   Name=3D"footnote text"/>
  <w:LsdException Locked=3D"false" SemiHidden=3D"true" UnhideWhenUsed=3D"tr=
ue"
   Name=3D"annotation text"/>
  <w:LsdException Locked=3D"false" SemiHidden=3D"true" UnhideWhenUsed=3D"tr=
ue"
   Name=3D"header"/>
  <w:LsdException Locked=3D"false" SemiHidden=3D"true" UnhideWhenUsed=3D"tr=
ue"
   Name=3D"footer"/>
  <w:LsdException Locked=3D"false" SemiHidden=3D"true" UnhideWhenUsed=3D"tr=
ue"
   Name=3D"index heading"/>
  <w:LsdException Locked=3D"false" Priority=3D"35" SemiHidden=3D"true"
   UnhideWhenUsed=3D"true" QFormat=3D"true" Name=3D"caption"/>
  <w:LsdException Locked=3D"false" SemiHidden=3D"true" UnhideWhenUsed=3D"tr=
ue"
   Name=3D"table of figures"/>
  <w:LsdException Locked=3D"false" SemiHidden=3D"true" UnhideWhenUsed=3D"tr=
ue"
   Name=3D"envelope address"/>
  <w:LsdException Locked=3D"false" SemiHidden=3D"true" UnhideWhenUsed=3D"tr=
ue"
   Name=3D"envelope return"/>
  <w:LsdException Locked=3D"false" SemiHidden=3D"true" UnhideWhenUsed=3D"tr=
ue"
   Name=3D"footnote reference"/>
  <w:LsdException Locked=3D"false" SemiHidden=3D"true" UnhideWhenUsed=3D"tr=
ue"
   Name=3D"annotation reference"/>
  <w:LsdException Locked=3D"false" SemiHidden=3D"true" UnhideWhenUsed=3D"tr=
ue"
   Name=3D"line number"/>
  <w:LsdException Locked=3D"false" SemiHidden=3D"true" UnhideWhenUsed=3D"tr=
ue"
   Name=3D"page number"/>
  <w:LsdException Locked=3D"false" SemiHidden=3D"true" UnhideWhenUsed=3D"tr=
ue"
   Name=3D"endnote reference"/>
  <w:LsdException Locked=3D"false" SemiHidden=3D"true" UnhideWhenUsed=3D"tr=
ue"
   Name=3D"endnote text"/>
  <w:LsdException Locked=3D"false" SemiHidden=3D"true" UnhideWhenUsed=3D"tr=
ue"
   Name=3D"table of authorities"/>
  <w:LsdException Locked=3D"false" SemiHidden=3D"true" UnhideWhenUsed=3D"tr=
ue"
   Name=3D"macro"/>
  <w:LsdException Locked=3D"false" SemiHidden=3D"true" UnhideWhenUsed=3D"tr=
ue"
   Name=3D"toa heading"/>
  <w:LsdException Locked=3D"false" SemiHidden=3D"true" UnhideWhenUsed=3D"tr=
ue"
   Name=3D"List"/>
  <w:LsdException Locked=3D"false" SemiHidden=3D"true" UnhideWhenUsed=3D"tr=
ue"
   Name=3D"List Bullet"/>
  <w:LsdException Locked=3D"false" SemiHidden=3D"true" UnhideWhenUsed=3D"tr=
ue"
   Name=3D"List Number"/>
  <w:LsdException Locked=3D"false" SemiHidden=3D"true" UnhideWhenUsed=3D"tr=
ue"
   Name=3D"List 2"/>
  <w:LsdException Locked=3D"false" SemiHidden=3D"true" UnhideWhenUsed=3D"tr=
ue"
   Name=3D"List 3"/>
  <w:LsdException Locked=3D"false" SemiHidden=3D"true" UnhideWhenUsed=3D"tr=
ue"
   Name=3D"List 4"/>
  <w:LsdException Locked=3D"false" SemiHidden=3D"true" UnhideWhenUsed=3D"tr=
ue"
   Name=3D"List 5"/>
  <w:LsdException Locked=3D"false" SemiHidden=3D"true" UnhideWhenUsed=3D"tr=
ue"
   Name=3D"List Bullet 2"/>
  <w:LsdException Locked=3D"false" SemiHidden=3D"true" UnhideWhenUsed=3D"tr=
ue"
   Name=3D"List Bullet 3"/>
  <w:LsdException Locked=3D"false" SemiHidden=3D"true" UnhideWhenUsed=3D"tr=
ue"
   Name=3D"List Bullet 4"/>
  <w:LsdException Locked=3D"false" SemiHidden=3D"true" UnhideWhenUsed=3D"tr=
ue"
   Name=3D"List Bullet 5"/>
  <w:LsdException Locked=3D"false" SemiHidden=3D"true" UnhideWhenUsed=3D"tr=
ue"
   Name=3D"List Number 2"/>
  <w:LsdException Locked=3D"false" SemiHidden=3D"true" UnhideWhenUsed=3D"tr=
ue"
   Name=3D"List Number 3"/>
  <w:LsdException Locked=3D"false" SemiHidden=3D"true" UnhideWhenUsed=3D"tr=
ue"
   Name=3D"List Number 4"/>
  <w:LsdException Locked=3D"false" SemiHidden=3D"true" UnhideWhenUsed=3D"tr=
ue"
   Name=3D"List Number 5"/>
  <w:LsdException Locked=3D"false" Priority=3D"10" QFormat=3D"true" Name=3D=
"Title"/>
  <w:LsdException Locked=3D"false" SemiHidden=3D"true" UnhideWhenUsed=3D"tr=
ue"
   Name=3D"Closing"/>
  <w:LsdException Locked=3D"false" SemiHidden=3D"true" UnhideWhenUsed=3D"tr=
ue"
   Name=3D"Signature"/>
  <w:LsdException Locked=3D"false" Priority=3D"1" SemiHidden=3D"true"
   UnhideWhenUsed=3D"true" Name=3D"Default Paragraph Font"/>
  <w:LsdException Locked=3D"false" SemiHidden=3D"true" UnhideWhenUsed=3D"tr=
ue"
   Name=3D"Body Text"/>
  <w:LsdException Locked=3D"false" SemiHidden=3D"true" UnhideWhenUsed=3D"tr=
ue"
   Name=3D"Body Text Indent"/>
  <w:LsdException Locked=3D"false" SemiHidden=3D"true" UnhideWhenUsed=3D"tr=
ue"
   Name=3D"List Continue"/>
  <w:LsdException Locked=3D"false" SemiHidden=3D"true" UnhideWhenUsed=3D"tr=
ue"
   Name=3D"List Continue 2"/>
  <w:LsdException Locked=3D"false" SemiHidden=3D"true" UnhideWhenUsed=3D"tr=
ue"
   Name=3D"List Continue 3"/>
  <w:LsdException Locked=3D"false" SemiHidden=3D"true" UnhideWhenUsed=3D"tr=
ue"
   Name=3D"List Continue 4"/>
  <w:LsdException Locked=3D"false" SemiHidden=3D"true" UnhideWhenUsed=3D"tr=
ue"
   Name=3D"List Continue 5"/>
  <w:LsdException Locked=3D"false" SemiHidden=3D"true" UnhideWhenUsed=3D"tr=
ue"
   Name=3D"Message Header"/>
  <w:LsdException Locked=3D"false" Priority=3D"11" QFormat=3D"true" Name=3D=
"Subtitle"/>
  <w:LsdException Locked=3D"false" SemiHidden=3D"true" UnhideWhenUsed=3D"tr=
ue"
   Name=3D"Salutation"/>
  <w:LsdException Locked=3D"false" SemiHidden=3D"true" UnhideWhenUsed=3D"tr=
ue"
   Name=3D"Date"/>
  <w:LsdException Locked=3D"false" SemiHidden=3D"true" UnhideWhenUsed=3D"tr=
ue"
   Name=3D"Body Text First Indent"/>
  <w:LsdException Locked=3D"false" SemiHidden=3D"true" UnhideWhenUsed=3D"tr=
ue"
   Name=3D"Body Text First Indent 2"/>
  <w:LsdException Locked=3D"false" SemiHidden=3D"true" UnhideWhenUsed=3D"tr=
ue"
   Name=3D"Note Heading"/>
  <w:LsdException Locked=3D"false" SemiHidden=3D"true" UnhideWhenUsed=3D"tr=
ue"
   Name=3D"Body Text 2"/>
  <w:LsdException Locked=3D"false" SemiHidden=3D"true" UnhideWhenUsed=3D"tr=
ue"
   Name=3D"Body Text 3"/>
  <w:LsdException Locked=3D"false" SemiHidden=3D"true" UnhideWhenUsed=3D"tr=
ue"
   Name=3D"Body Text Indent 2"/>
  <w:LsdException Locked=3D"false" SemiHidden=3D"true" UnhideWhenUsed=3D"tr=
ue"
   Name=3D"Body Text Indent 3"/>
  <w:LsdException Locked=3D"false" SemiHidden=3D"true" UnhideWhenUsed=3D"tr=
ue"
   Name=3D"Block Text"/>
  <w:LsdException Locked=3D"false" SemiHidden=3D"true" UnhideWhenUsed=3D"tr=
ue"
   Name=3D"Hyperlink"/>
  <w:LsdException Locked=3D"false" SemiHidden=3D"true" UnhideWhenUsed=3D"tr=
ue"
   Name=3D"FollowedHyperlink"/>
  <w:LsdException Locked=3D"false" Priority=3D"22" QFormat=3D"true" Name=3D=
"Strong"/>
  <w:LsdException Locked=3D"false" Priority=3D"20" QFormat=3D"true" Name=3D=
"Emphasis"/>
  <w:LsdException Locked=3D"false" SemiHidden=3D"true" UnhideWhenUsed=3D"tr=
ue"
   Name=3D"Document Map"/>
  <w:LsdException Locked=3D"false" SemiHidden=3D"true" UnhideWhenUsed=3D"tr=
ue"
   Name=3D"Plain Text"/>
  <w:LsdException Locked=3D"false" SemiHidden=3D"true" UnhideWhenUsed=3D"tr=
ue"
   Name=3D"E-mail Signature"/>
  <w:LsdException Locked=3D"false" SemiHidden=3D"true" UnhideWhenUsed=3D"tr=
ue"
   Name=3D"HTML Top of Form"/>
  <w:LsdException Locked=3D"false" SemiHidden=3D"true" UnhideWhenUsed=3D"tr=
ue"
   Name=3D"HTML Bottom of Form"/>
  <w:LsdException Locked=3D"false" SemiHidden=3D"true" UnhideWhenUsed=3D"tr=
ue"
   Name=3D"Normal (Web)"/>
  <w:LsdException Locked=3D"false" SemiHidden=3D"true" UnhideWhenUsed=3D"tr=
ue"
   Name=3D"HTML Acronym"/>
  <w:LsdException Locked=3D"false" SemiHidden=3D"true" UnhideWhenUsed=3D"tr=
ue"
   Name=3D"HTML Address"/>
  <w:LsdException Locked=3D"false" SemiHidden=3D"true" UnhideWhenUsed=3D"tr=
ue"
   Name=3D"HTML Cite"/>
  <w:LsdException Locked=3D"false" SemiHidden=3D"true" UnhideWhenUsed=3D"tr=
ue"
   Name=3D"HTML Code"/>
  <w:LsdException Locked=3D"false" SemiHidden=3D"true" UnhideWhenUsed=3D"tr=
ue"
   Name=3D"HTML Definition"/>
  <w:LsdException Locked=3D"false" SemiHidden=3D"true" UnhideWhenUsed=3D"tr=
ue"
   Name=3D"HTML Keyboard"/>
  <w:LsdException Locked=3D"false" SemiHidden=3D"true" UnhideWhenUsed=3D"tr=
ue"
   Name=3D"HTML Preformatted"/>
  <w:LsdException Locked=3D"false" SemiHidden=3D"true" UnhideWhenUsed=3D"tr=
ue"
   Name=3D"HTML Sample"/>
  <w:LsdException Locked=3D"false" SemiHidden=3D"true" UnhideWhenUsed=3D"tr=
ue"
   Name=3D"HTML Typewriter"/>
  <w:LsdException Locked=3D"false" SemiHidden=3D"true" UnhideWhenUsed=3D"tr=
ue"
   Name=3D"HTML Variable"/>
  <w:LsdException Locked=3D"false" SemiHidden=3D"true" UnhideWhenUsed=3D"tr=
ue"
   Name=3D"Normal Table"/>
  <w:LsdException Locked=3D"false" SemiHidden=3D"true" UnhideWhenUsed=3D"tr=
ue"
   Name=3D"annotation subject"/>
  <w:LsdException Locked=3D"false" SemiHidden=3D"true" UnhideWhenUsed=3D"tr=
ue"
   Name=3D"No List"/>
  <w:LsdException Locked=3D"false" SemiHidden=3D"true" UnhideWhenUsed=3D"tr=
ue"
   Name=3D"Outline List 1"/>
  <w:LsdException Locked=3D"false" SemiHidden=3D"true" UnhideWhenUsed=3D"tr=
ue"
   Name=3D"Outline List 2"/>
  <w:LsdException Locked=3D"false" SemiHidden=3D"true" UnhideWhenUsed=3D"tr=
ue"
   Name=3D"Outline List 3"/>
  <w:LsdException Locked=3D"false" SemiHidden=3D"true" UnhideWhenUsed=3D"tr=
ue"
   Name=3D"Table Simple 1"/>
  <w:LsdException Locked=3D"false" SemiHidden=3D"true" UnhideWhenUsed=3D"tr=
ue"
   Name=3D"Table Simple 2"/>
  <w:LsdException Locked=3D"false" SemiHidden=3D"true" UnhideWhenUsed=3D"tr=
ue"
   Name=3D"Table Simple 3"/>
  <w:LsdException Locked=3D"false" SemiHidden=3D"true" UnhideWhenUsed=3D"tr=
ue"
   Name=3D"Table Classic 1"/>
  <w:LsdException Locked=3D"false" SemiHidden=3D"true" UnhideWhenUsed=3D"tr=
ue"
   Name=3D"Table Classic 2"/>
  <w:LsdException Locked=3D"false" SemiHidden=3D"true" UnhideWhenUsed=3D"tr=
ue"
   Name=3D"Table Classic 3"/>
  <w:LsdException Locked=3D"false" SemiHidden=3D"true" UnhideWhenUsed=3D"tr=
ue"
   Name=3D"Table Classic 4"/>
  <w:LsdException Locked=3D"false" SemiHidden=3D"true" UnhideWhenUsed=3D"tr=
ue"
   Name=3D"Table Colorful 1"/>
  <w:LsdException Locked=3D"false" SemiHidden=3D"true" UnhideWhenUsed=3D"tr=
ue"
   Name=3D"Table Colorful 2"/>
  <w:LsdException Locked=3D"false" SemiHidden=3D"true" UnhideWhenUsed=3D"tr=
ue"
   Name=3D"Table Colorful 3"/>
  <w:LsdException Locked=3D"false" SemiHidden=3D"true" UnhideWhenUsed=3D"tr=
ue"
   Name=3D"Table Columns 1"/>
  <w:LsdException Locked=3D"false" SemiHidden=3D"true" UnhideWhenUsed=3D"tr=
ue"
   Name=3D"Table Columns 2"/>
  <w:LsdException Locked=3D"false" SemiHidden=3D"true" UnhideWhenUsed=3D"tr=
ue"
   Name=3D"Table Columns 3"/>
  <w:LsdException Locked=3D"false" SemiHidden=3D"true" UnhideWhenUsed=3D"tr=
ue"
   Name=3D"Table Columns 4"/>
  <w:LsdException Locked=3D"false" SemiHidden=3D"true" UnhideWhenUsed=3D"tr=
ue"
   Name=3D"Table Columns 5"/>
  <w:LsdException Locked=3D"false" SemiHidden=3D"true" UnhideWhenUsed=3D"tr=
ue"
   Name=3D"Table Grid 1"/>
  <w:LsdException Locked=3D"false" SemiHidden=3D"true" UnhideWhenUsed=3D"tr=
ue"
   Name=3D"Table Grid 2"/>
  <w:LsdException Locked=3D"false" SemiHidden=3D"true" UnhideWhenUsed=3D"tr=
ue"
   Name=3D"Table Grid 3"/>
  <w:LsdException Locked=3D"false" SemiHidden=3D"true" UnhideWhenUsed=3D"tr=
ue"
   Name=3D"Table Grid 4"/>
  <w:LsdException Locked=3D"false" SemiHidden=3D"true" UnhideWhenUsed=3D"tr=
ue"
   Name=3D"Table Grid 5"/>
  <w:LsdException Locked=3D"false" SemiHidden=3D"true" UnhideWhenUsed=3D"tr=
ue"
   Name=3D"Table Grid 6"/>
  <w:LsdException Locked=3D"false" SemiHidden=3D"true" UnhideWhenUsed=3D"tr=
ue"
   Name=3D"Table Grid 7"/>
  <w:LsdException Locked=3D"false" SemiHidden=3D"true" UnhideWhenUsed=3D"tr=
ue"
   Name=3D"Table Grid 8"/>
  <w:LsdException Locked=3D"false" SemiHidden=3D"true" UnhideWhenUsed=3D"tr=
ue"
   Name=3D"Table List 1"/>
  <w:LsdException Locked=3D"false" SemiHidden=3D"true" UnhideWhenUsed=3D"tr=
ue"
   Name=3D"Table List 2"/>
  <w:LsdException Locked=3D"false" SemiHidden=3D"true" UnhideWhenUsed=3D"tr=
ue"
   Name=3D"Table List 3"/>
  <w:LsdException Locked=3D"false" SemiHidden=3D"true" UnhideWhenUsed=3D"tr=
ue"
   Name=3D"Table List 4"/>
  <w:LsdException Locked=3D"false" SemiHidden=3D"true" UnhideWhenUsed=3D"tr=
ue"
   Name=3D"Table List 5"/>
  <w:LsdException Locked=3D"false" SemiHidden=3D"true" UnhideWhenUsed=3D"tr=
ue"
   Name=3D"Table List 6"/>
  <w:LsdException Locked=3D"false" SemiHidden=3D"true" UnhideWhenUsed=3D"tr=
ue"
   Name=3D"Table List 7"/>
  <w:LsdException Locked=3D"false" SemiHidden=3D"true" UnhideWhenUsed=3D"tr=
ue"
   Name=3D"Table List 8"/>
  <w:LsdException Locked=3D"false" SemiHidden=3D"true" UnhideWhenUsed=3D"tr=
ue"
   Name=3D"Table 3D effects 1"/>
  <w:LsdException Locked=3D"false" SemiHidden=3D"true" UnhideWhenUsed=3D"tr=
ue"
   Name=3D"Table 3D effects 2"/>
  <w:LsdException Locked=3D"false" SemiHidden=3D"true" UnhideWhenUsed=3D"tr=
ue"
   Name=3D"Table 3D effects 3"/>
  <w:LsdException Locked=3D"false" SemiHidden=3D"true" UnhideWhenUsed=3D"tr=
ue"
   Name=3D"Table Contemporary"/>
  <w:LsdException Locked=3D"false" SemiHidden=3D"true" UnhideWhenUsed=3D"tr=
ue"
   Name=3D"Table Elegant"/>
  <w:LsdException Locked=3D"false" SemiHidden=3D"true" UnhideWhenUsed=3D"tr=
ue"
   Name=3D"Table Professional"/>
  <w:LsdException Locked=3D"false" SemiHidden=3D"true" UnhideWhenUsed=3D"tr=
ue"
   Name=3D"Table Subtle 1"/>
  <w:LsdException Locked=3D"false" SemiHidden=3D"true" UnhideWhenUsed=3D"tr=
ue"
   Name=3D"Table Subtle 2"/>
  <w:LsdException Locked=3D"false" SemiHidden=3D"true" UnhideWhenUsed=3D"tr=
ue"
   Name=3D"Table Web 1"/>
  <w:LsdException Locked=3D"false" SemiHidden=3D"true" UnhideWhenUsed=3D"tr=
ue"
   Name=3D"Table Web 2"/>
  <w:LsdException Locked=3D"false" SemiHidden=3D"true" UnhideWhenUsed=3D"tr=
ue"
   Name=3D"Table Web 3"/>
  <w:LsdException Locked=3D"false" SemiHidden=3D"true" UnhideWhenUsed=3D"tr=
ue"
   Name=3D"Balloon Text"/>
  <w:LsdException Locked=3D"false" Priority=3D"39" Name=3D"Table Grid"/>
  <w:LsdException Locked=3D"false" SemiHidden=3D"true" UnhideWhenUsed=3D"tr=
ue"
   Name=3D"Table Theme"/>
  <w:LsdException Locked=3D"false" SemiHidden=3D"true" Name=3D"Placeholder =
Text"/>
  <w:LsdException Locked=3D"false" Priority=3D"1" QFormat=3D"true" Name=3D"=
No Spacing"/>
  <w:LsdException Locked=3D"false" Priority=3D"60" Name=3D"Light Shading"/>
  <w:LsdException Locked=3D"false" Priority=3D"61" Name=3D"Light List"/>
  <w:LsdException Locked=3D"false" Priority=3D"62" Name=3D"Light Grid"/>
  <w:LsdException Locked=3D"false" Priority=3D"63" Name=3D"Medium Shading 1=
"/>
  <w:LsdException Locked=3D"false" Priority=3D"64" Name=3D"Medium Shading 2=
"/>
  <w:LsdException Locked=3D"false" Priority=3D"65" Name=3D"Medium List 1"/>
  <w:LsdException Locked=3D"false" Priority=3D"66" Name=3D"Medium List 2"/>
  <w:LsdException Locked=3D"false" Priority=3D"67" Name=3D"Medium Grid 1"/>
  <w:LsdException Locked=3D"false" Priority=3D"68" Name=3D"Medium Grid 2"/>
  <w:LsdException Locked=3D"false" Priority=3D"69" Name=3D"Medium Grid 3"/>
  <w:LsdException Locked=3D"false" Priority=3D"70" Name=3D"Dark List"/>
  <w:LsdException Locked=3D"false" Priority=3D"71" Name=3D"Colorful Shading=
"/>
  <w:LsdException Locked=3D"false" Priority=3D"72" Name=3D"Colorful List"/>
  <w:LsdException Locked=3D"false" Priority=3D"73" Name=3D"Colorful Grid"/>
  <w:LsdException Locked=3D"false" Priority=3D"60" Name=3D"Light Shading Ac=
cent 1"/>
  <w:LsdException Locked=3D"false" Priority=3D"61" Name=3D"Light List Accen=
t 1"/>
  <w:LsdException Locked=3D"false" Priority=3D"62" Name=3D"Light Grid Accen=
t 1"/>
  <w:LsdException Locked=3D"false" Priority=3D"63" Name=3D"Medium Shading 1=
 Accent 1"/>
  <w:LsdException Locked=3D"false" Priority=3D"64" Name=3D"Medium Shading 2=
 Accent 1"/>
  <w:LsdException Locked=3D"false" Priority=3D"65" Name=3D"Medium List 1 Ac=
cent 1"/>
  <w:LsdException Locked=3D"false" SemiHidden=3D"true" Name=3D"Revision"/>
  <w:LsdException Locked=3D"false" Priority=3D"34" QFormat=3D"true"
   Name=3D"List Paragraph"/>
  <w:LsdException Locked=3D"false" Priority=3D"29" QFormat=3D"true" Name=3D=
"Quote"/>
  <w:LsdException Locked=3D"false" Priority=3D"30" QFormat=3D"true"
   Name=3D"Intense Quote"/>
  <w:LsdException Locked=3D"false" Priority=3D"66" Name=3D"Medium List 2 Ac=
cent 1"/>
  <w:LsdException Locked=3D"false" Priority=3D"67" Name=3D"Medium Grid 1 Ac=
cent 1"/>
  <w:LsdException Locked=3D"false" Priority=3D"68" Name=3D"Medium Grid 2 Ac=
cent 1"/>
  <w:LsdException Locked=3D"false" Priority=3D"69" Name=3D"Medium Grid 3 Ac=
cent 1"/>
  <w:LsdException Locked=3D"false" Priority=3D"70" Name=3D"Dark List Accent=
 1"/>
  <w:LsdException Locked=3D"false" Priority=3D"71" Name=3D"Colorful Shading=
 Accent 1"/>
  <w:LsdException Locked=3D"false" Priority=3D"72" Name=3D"Colorful List Ac=
cent 1"/>
  <w:LsdException Locked=3D"false" Priority=3D"73" Name=3D"Colorful Grid Ac=
cent 1"/>
  <w:LsdException Locked=3D"false" Priority=3D"60" Name=3D"Light Shading Ac=
cent 2"/>
  <w:LsdException Locked=3D"false" Priority=3D"61" Name=3D"Light List Accen=
t 2"/>
  <w:LsdException Locked=3D"false" Priority=3D"62" Name=3D"Light Grid Accen=
t 2"/>
  <w:LsdException Locked=3D"false" Priority=3D"63" Name=3D"Medium Shading 1=
 Accent 2"/>
  <w:LsdException Locked=3D"false" Priority=3D"64" Name=3D"Medium Shading 2=
 Accent 2"/>
  <w:LsdException Locked=3D"false" Priority=3D"65" Name=3D"Medium List 1 Ac=
cent 2"/>
  <w:LsdException Locked=3D"false" Priority=3D"66" Name=3D"Medium List 2 Ac=
cent 2"/>
  <w:LsdException Locked=3D"false" Priority=3D"67" Name=3D"Medium Grid 1 Ac=
cent 2"/>
  <w:LsdException Locked=3D"false" Priority=3D"68" Name=3D"Medium Grid 2 Ac=
cent 2"/>
  <w:LsdException Locked=3D"false" Priority=3D"69" Name=3D"Medium Grid 3 Ac=
cent 2"/>
  <w:LsdException Locked=3D"false" Priority=3D"70" Name=3D"Dark List Accent=
 2"/>
  <w:LsdException Locked=3D"false" Priority=3D"71" Name=3D"Colorful Shading=
 Accent 2"/>
  <w:LsdException Locked=3D"false" Priority=3D"72" Name=3D"Colorful List Ac=
cent 2"/>
  <w:LsdException Locked=3D"false" Priority=3D"73" Name=3D"Colorful Grid Ac=
cent 2"/>
  <w:LsdException Locked=3D"false" Priority=3D"60" Name=3D"Light Shading Ac=
cent 3"/>
  <w:LsdException Locked=3D"false" Priority=3D"61" Name=3D"Light List Accen=
t 3"/>
  <w:LsdException Locked=3D"false" Priority=3D"62" Name=3D"Light Grid Accen=
t 3"/>
  <w:LsdException Locked=3D"false" Priority=3D"63" Name=3D"Medium Shading 1=
 Accent 3"/>
  <w:LsdException Locked=3D"false" Priority=3D"64" Name=3D"Medium Shading 2=
 Accent 3"/>
  <w:LsdException Locked=3D"false" Priority=3D"65" Name=3D"Medium List 1 Ac=
cent 3"/>
  <w:LsdException Locked=3D"false" Priority=3D"66" Name=3D"Medium List 2 Ac=
cent 3"/>
  <w:LsdException Locked=3D"false" Priority=3D"67" Name=3D"Medium Grid 1 Ac=
cent 3"/>
  <w:LsdException Locked=3D"false" Priority=3D"68" Name=3D"Medium Grid 2 Ac=
cent 3"/>
  <w:LsdException Locked=3D"false" Priority=3D"69" Name=3D"Medium Grid 3 Ac=
cent 3"/>
  <w:LsdException Locked=3D"false" Priority=3D"70" Name=3D"Dark List Accent=
 3"/>
  <w:LsdException Locked=3D"false" Priority=3D"71" Name=3D"Colorful Shading=
 Accent 3"/>
  <w:LsdException Locked=3D"false" Priority=3D"72" Name=3D"Colorful List Ac=
cent 3"/>
  <w:LsdException Locked=3D"false" Priority=3D"73" Name=3D"Colorful Grid Ac=
cent 3"/>
  <w:LsdException Locked=3D"false" Priority=3D"60" Name=3D"Light Shading Ac=
cent 4"/>
  <w:LsdException Locked=3D"false" Priority=3D"61" Name=3D"Light List Accen=
t 4"/>
  <w:LsdException Locked=3D"false" Priority=3D"62" Name=3D"Light Grid Accen=
t 4"/>
  <w:LsdException Locked=3D"false" Priority=3D"63" Name=3D"Medium Shading 1=
 Accent 4"/>
  <w:LsdException Locked=3D"false" Priority=3D"64" Name=3D"Medium Shading 2=
 Accent 4"/>
  <w:LsdException Locked=3D"false" Priority=3D"65" Name=3D"Medium List 1 Ac=
cent 4"/>
  <w:LsdException Locked=3D"false" Priority=3D"66" Name=3D"Medium List 2 Ac=
cent 4"/>
  <w:LsdException Locked=3D"false" Priority=3D"67" Name=3D"Medium Grid 1 Ac=
cent 4"/>
  <w:LsdException Locked=3D"false" Priority=3D"68" Name=3D"Medium Grid 2 Ac=
cent 4"/>
  <w:LsdException Locked=3D"false" Priority=3D"69" Name=3D"Medium Grid 3 Ac=
cent 4"/>
  <w:LsdException Locked=3D"false" Priority=3D"70" Name=3D"Dark List Accent=
 4"/>
  <w:LsdException Locked=3D"false" Priority=3D"71" Name=3D"Colorful Shading=
 Accent 4"/>
  <w:LsdException Locked=3D"false" Priority=3D"72" Name=3D"Colorful List Ac=
cent 4"/>
  <w:LsdException Locked=3D"false" Priority=3D"73" Name=3D"Colorful Grid Ac=
cent 4"/>
  <w:LsdException Locked=3D"false" Priority=3D"60" Name=3D"Light Shading Ac=
cent 5"/>
  <w:LsdException Locked=3D"false" Priority=3D"61" Name=3D"Light List Accen=
t 5"/>
  <w:LsdException Locked=3D"false" Priority=3D"62" Name=3D"Light Grid Accen=
t 5"/>
  <w:LsdException Locked=3D"false" Priority=3D"63" Name=3D"Medium Shading 1=
 Accent 5"/>
  <w:LsdException Locked=3D"false" Priority=3D"64" Name=3D"Medium Shading 2=
 Accent 5"/>
  <w:LsdException Locked=3D"false" Priority=3D"65" Name=3D"Medium List 1 Ac=
cent 5"/>
  <w:LsdException Locked=3D"false" Priority=3D"66" Name=3D"Medium List 2 Ac=
cent 5"/>
  <w:LsdException Locked=3D"false" Priority=3D"67" Name=3D"Medium Grid 1 Ac=
cent 5"/>
  <w:LsdException Locked=3D"false" Priority=3D"68" Name=3D"Medium Grid 2 Ac=
cent 5"/>
  <w:LsdException Locked=3D"false" Priority=3D"69" Name=3D"Medium Grid 3 Ac=
cent 5"/>
  <w:LsdException Locked=3D"false" Priority=3D"70" Name=3D"Dark List Accent=
 5"/>
  <w:LsdException Locked=3D"false" Priority=3D"71" Name=3D"Colorful Shading=
 Accent 5"/>
  <w:LsdException Locked=3D"false" Priority=3D"72" Name=3D"Colorful List Ac=
cent 5"/>
  <w:LsdException Locked=3D"false" Priority=3D"73" Name=3D"Colorful Grid Ac=
cent 5"/>
  <w:LsdException Locked=3D"false" Priority=3D"60" Name=3D"Light Shading Ac=
cent 6"/>
  <w:LsdException Locked=3D"false" Priority=3D"61" Name=3D"Light List Accen=
t 6"/>
  <w:LsdException Locked=3D"false" Priority=3D"62" Name=3D"Light Grid Accen=
t 6"/>
  <w:LsdException Locked=3D"false" Priority=3D"63" Name=3D"Medium Shading 1=
 Accent 6"/>
  <w:LsdException Locked=3D"false" Priority=3D"64" Name=3D"Medium Shading 2=
 Accent 6"/>
  <w:LsdException Locked=3D"false" Priority=3D"65" Name=3D"Medium List 1 Ac=
cent 6"/>
  <w:LsdException Locked=3D"false" Priority=3D"66" Name=3D"Medium List 2 Ac=
cent 6"/>
  <w:LsdException Locked=3D"false" Priority=3D"67" Name=3D"Medium Grid 1 Ac=
cent 6"/>
  <w:LsdException Locked=3D"false" Priority=3D"68" Name=3D"Medium Grid 2 Ac=
cent 6"/>
  <w:LsdException Locked=3D"false" Priority=3D"69" Name=3D"Medium Grid 3 Ac=
cent 6"/>
  <w:LsdException Locked=3D"false" Priority=3D"70" Name=3D"Dark List Accent=
 6"/>
  <w:LsdException Locked=3D"false" Priority=3D"71" Name=3D"Colorful Shading=
 Accent 6"/>
  <w:LsdException Locked=3D"false" Priority=3D"72" Name=3D"Colorful List Ac=
cent 6"/>
  <w:LsdException Locked=3D"false" Priority=3D"73" Name=3D"Colorful Grid Ac=
cent 6"/>
  <w:LsdException Locked=3D"false" Priority=3D"19" QFormat=3D"true"
   Name=3D"Subtle Emphasis"/>
  <w:LsdException Locked=3D"false" Priority=3D"21" QFormat=3D"true"
   Name=3D"Intense Emphasis"/>
  <w:LsdException Locked=3D"false" Priority=3D"31" QFormat=3D"true"
   Name=3D"Subtle Reference"/>
  <w:LsdException Locked=3D"false" Priority=3D"32" QFormat=3D"true"
   Name=3D"Intense Reference"/>
  <w:LsdException Locked=3D"false" Priority=3D"33" QFormat=3D"true" Name=3D=
"Book Title"/>
  <w:LsdException Locked=3D"false" Priority=3D"37" SemiHidden=3D"true"
   UnhideWhenUsed=3D"true" Name=3D"Bibliography"/>
  <w:LsdException Locked=3D"false" Priority=3D"39" SemiHidden=3D"true"
   UnhideWhenUsed=3D"true" QFormat=3D"true" Name=3D"TOC Heading"/>
  <w:LsdException Locked=3D"false" Priority=3D"41" Name=3D"Plain Table 1"/>
  <w:LsdException Locked=3D"false" Priority=3D"42" Name=3D"Plain Table 2"/>
  <w:LsdException Locked=3D"false" Priority=3D"43" Name=3D"Plain Table 3"/>
  <w:LsdException Locked=3D"false" Priority=3D"44" Name=3D"Plain Table 4"/>
  <w:LsdException Locked=3D"false" Priority=3D"45" Name=3D"Plain Table 5"/>
  <w:LsdException Locked=3D"false" Priority=3D"40" Name=3D"Grid Table Light=
"/>
  <w:LsdException Locked=3D"false" Priority=3D"46" Name=3D"Grid Table 1 Lig=
ht"/>
  <w:LsdException Locked=3D"false" Priority=3D"47" Name=3D"Grid Table 2"/>
  <w:LsdException Locked=3D"false" Priority=3D"48" Name=3D"Grid Table 3"/>
  <w:LsdException Locked=3D"false" Priority=3D"49" Name=3D"Grid Table 4"/>
  <w:LsdException Locked=3D"false" Priority=3D"50" Name=3D"Grid Table 5 Dar=
k"/>
  <w:LsdException Locked=3D"false" Priority=3D"51" Name=3D"Grid Table 6 Col=
orful"/>
  <w:LsdException Locked=3D"false" Priority=3D"52" Name=3D"Grid Table 7 Col=
orful"/>
  <w:LsdException Locked=3D"false" Priority=3D"46"
   Name=3D"Grid Table 1 Light Accent 1"/>
  <w:LsdException Locked=3D"false" Priority=3D"47" Name=3D"Grid Table 2 Acc=
ent 1"/>
  <w:LsdException Locked=3D"false" Priority=3D"48" Name=3D"Grid Table 3 Acc=
ent 1"/>
  <w:LsdException Locked=3D"false" Priority=3D"49" Name=3D"Grid Table 4 Acc=
ent 1"/>
  <w:LsdException Locked=3D"false" Priority=3D"50" Name=3D"Grid Table 5 Dar=
k Accent 1"/>
  <w:LsdException Locked=3D"false" Priority=3D"51"
   Name=3D"Grid Table 6 Colorful Accent 1"/>
  <w:LsdException Locked=3D"false" Priority=3D"52"
   Name=3D"Grid Table 7 Colorful Accent 1"/>
  <w:LsdException Locked=3D"false" Priority=3D"46"
   Name=3D"Grid Table 1 Light Accent 2"/>
  <w:LsdException Locked=3D"false" Priority=3D"47" Name=3D"Grid Table 2 Acc=
ent 2"/>
  <w:LsdException Locked=3D"false" Priority=3D"48" Name=3D"Grid Table 3 Acc=
ent 2"/>
  <w:LsdException Locked=3D"false" Priority=3D"49" Name=3D"Grid Table 4 Acc=
ent 2"/>
  <w:LsdException Locked=3D"false" Priority=3D"50" Name=3D"Grid Table 5 Dar=
k Accent 2"/>
  <w:LsdException Locked=3D"false" Priority=3D"51"
   Name=3D"Grid Table 6 Colorful Accent 2"/>
  <w:LsdException Locked=3D"false" Priority=3D"52"
   Name=3D"Grid Table 7 Colorful Accent 2"/>
  <w:LsdException Locked=3D"false" Priority=3D"46"
   Name=3D"Grid Table 1 Light Accent 3"/>
  <w:LsdException Locked=3D"false" Priority=3D"47" Name=3D"Grid Table 2 Acc=
ent 3"/>
  <w:LsdException Locked=3D"false" Priority=3D"48" Name=3D"Grid Table 3 Acc=
ent 3"/>
  <w:LsdException Locked=3D"false" Priority=3D"49" Name=3D"Grid Table 4 Acc=
ent 3"/>
  <w:LsdException Locked=3D"false" Priority=3D"50" Name=3D"Grid Table 5 Dar=
k Accent 3"/>
  <w:LsdException Locked=3D"false" Priority=3D"51"
   Name=3D"Grid Table 6 Colorful Accent 3"/>
  <w:LsdException Locked=3D"false" Priority=3D"52"
   Name=3D"Grid Table 7 Colorful Accent 3"/>
  <w:LsdException Locked=3D"false" Priority=3D"46"
   Name=3D"Grid Table 1 Light Accent 4"/>
  <w:LsdException Locked=3D"false" Priority=3D"47" Name=3D"Grid Table 2 Acc=
ent 4"/>
  <w:LsdException Locked=3D"false" Priority=3D"48" Name=3D"Grid Table 3 Acc=
ent 4"/>
  <w:LsdException Locked=3D"false" Priority=3D"49" Name=3D"Grid Table 4 Acc=
ent 4"/>
  <w:LsdException Locked=3D"false" Priority=3D"50" Name=3D"Grid Table 5 Dar=
k Accent 4"/>
  <w:LsdException Locked=3D"false" Priority=3D"51"
   Name=3D"Grid Table 6 Colorful Accent 4"/>
  <w:LsdException Locked=3D"false" Priority=3D"52"
   Name=3D"Grid Table 7 Colorful Accent 4"/>
  <w:LsdException Locked=3D"false" Priority=3D"46"
   Name=3D"Grid Table 1 Light Accent 5"/>
  <w:LsdException Locked=3D"false" Priority=3D"47" Name=3D"Grid Table 2 Acc=
ent 5"/>
  <w:LsdException Locked=3D"false" Priority=3D"48" Name=3D"Grid Table 3 Acc=
ent 5"/>
  <w:LsdException Locked=3D"false" Priority=3D"49" Name=3D"Grid Table 4 Acc=
ent 5"/>
  <w:LsdException Locked=3D"false" Priority=3D"50" Name=3D"Grid Table 5 Dar=
k Accent 5"/>
  <w:LsdException Locked=3D"false" Priority=3D"51"
   Name=3D"Grid Table 6 Colorful Accent 5"/>
  <w:LsdException Locked=3D"false" Priority=3D"52"
   Name=3D"Grid Table 7 Colorful Accent 5"/>
  <w:LsdException Locked=3D"false" Priority=3D"46"
   Name=3D"Grid Table 1 Light Accent 6"/>
  <w:LsdException Locked=3D"false" Priority=3D"47" Name=3D"Grid Table 2 Acc=
ent 6"/>
  <w:LsdException Locked=3D"false" Priority=3D"48" Name=3D"Grid Table 3 Acc=
ent 6"/>
  <w:LsdException Locked=3D"false" Priority=3D"49" Name=3D"Grid Table 4 Acc=
ent 6"/>
  <w:LsdException Locked=3D"false" Priority=3D"50" Name=3D"Grid Table 5 Dar=
k Accent 6"/>
  <w:LsdException Locked=3D"false" Priority=3D"51"
   Name=3D"Grid Table 6 Colorful Accent 6"/>
  <w:LsdException Locked=3D"false" Priority=3D"52"
   Name=3D"Grid Table 7 Colorful Accent 6"/>
  <w:LsdException Locked=3D"false" Priority=3D"46" Name=3D"List Table 1 Lig=
ht"/>
  <w:LsdException Locked=3D"false" Priority=3D"47" Name=3D"List Table 2"/>
  <w:LsdException Locked=3D"false" Priority=3D"48" Name=3D"List Table 3"/>
  <w:LsdException Locked=3D"false" Priority=3D"49" Name=3D"List Table 4"/>
  <w:LsdException Locked=3D"false" Priority=3D"50" Name=3D"List Table 5 Dar=
k"/>
  <w:LsdException Locked=3D"false" Priority=3D"51" Name=3D"List Table 6 Col=
orful"/>
  <w:LsdException Locked=3D"false" Priority=3D"52" Name=3D"List Table 7 Col=
orful"/>
  <w:LsdException Locked=3D"false" Priority=3D"46"
   Name=3D"List Table 1 Light Accent 1"/>
  <w:LsdException Locked=3D"false" Priority=3D"47" Name=3D"List Table 2 Acc=
ent 1"/>
  <w:LsdException Locked=3D"false" Priority=3D"48" Name=3D"List Table 3 Acc=
ent 1"/>
  <w:LsdException Locked=3D"false" Priority=3D"49" Name=3D"List Table 4 Acc=
ent 1"/>
  <w:LsdException Locked=3D"false" Priority=3D"50" Name=3D"List Table 5 Dar=
k Accent 1"/>
  <w:LsdException Locked=3D"false" Priority=3D"51"
   Name=3D"List Table 6 Colorful Accent 1"/>
  <w:LsdException Locked=3D"false" Priority=3D"52"
   Name=3D"List Table 7 Colorful Accent 1"/>
  <w:LsdException Locked=3D"false" Priority=3D"46"
   Name=3D"List Table 1 Light Accent 2"/>
  <w:LsdException Locked=3D"false" Priority=3D"47" Name=3D"List Table 2 Acc=
ent 2"/>
  <w:LsdException Locked=3D"false" Priority=3D"48" Name=3D"List Table 3 Acc=
ent 2"/>
  <w:LsdException Locked=3D"false" Priority=3D"49" Name=3D"List Table 4 Acc=
ent 2"/>
  <w:LsdException Locked=3D"false" Priority=3D"50" Name=3D"List Table 5 Dar=
k Accent 2"/>
  <w:LsdException Locked=3D"false" Priority=3D"51"
   Name=3D"List Table 6 Colorful Accent 2"/>
  <w:LsdException Locked=3D"false" Priority=3D"52"
   Name=3D"List Table 7 Colorful Accent 2"/>
  <w:LsdException Locked=3D"false" Priority=3D"46"
   Name=3D"List Table 1 Light Accent 3"/>
  <w:LsdException Locked=3D"false" Priority=3D"47" Name=3D"List Table 2 Acc=
ent 3"/>
  <w:LsdException Locked=3D"false" Priority=3D"48" Name=3D"List Table 3 Acc=
ent 3"/>
  <w:LsdException Locked=3D"false" Priority=3D"49" Name=3D"List Table 4 Acc=
ent 3"/>
  <w:LsdException Locked=3D"false" Priority=3D"50" Name=3D"List Table 5 Dar=
k Accent 3"/>
  <w:LsdException Locked=3D"false" Priority=3D"51"
   Name=3D"List Table 6 Colorful Accent 3"/>
  <w:LsdException Locked=3D"false" Priority=3D"52"
   Name=3D"List Table 7 Colorful Accent 3"/>
  <w:LsdException Locked=3D"false" Priority=3D"46"
   Name=3D"List Table 1 Light Accent 4"/>
  <w:LsdException Locked=3D"false" Priority=3D"47" Name=3D"List Table 2 Acc=
ent 4"/>
  <w:LsdException Locked=3D"false" Priority=3D"48" Name=3D"List Table 3 Acc=
ent 4"/>
  <w:LsdException Locked=3D"false" Priority=3D"49" Name=3D"List Table 4 Acc=
ent 4"/>
  <w:LsdException Locked=3D"false" Priority=3D"50" Name=3D"List Table 5 Dar=
k Accent 4"/>
  <w:LsdException Locked=3D"false" Priority=3D"51"
   Name=3D"List Table 6 Colorful Accent 4"/>
  <w:LsdException Locked=3D"false" Priority=3D"52"
   Name=3D"List Table 7 Colorful Accent 4"/>
  <w:LsdException Locked=3D"false" Priority=3D"46"
   Name=3D"List Table 1 Light Accent 5"/>
  <w:LsdException Locked=3D"false" Priority=3D"47" Name=3D"List Table 2 Acc=
ent 5"/>
  <w:LsdException Locked=3D"false" Priority=3D"48" Name=3D"List Table 3 Acc=
ent 5"/>
  <w:LsdException Locked=3D"false" Priority=3D"49" Name=3D"List Table 4 Acc=
ent 5"/>
  <w:LsdException Locked=3D"false" Priority=3D"50" Name=3D"List Table 5 Dar=
k Accent 5"/>
  <w:LsdException Locked=3D"false" Priority=3D"51"
   Name=3D"List Table 6 Colorful Accent 5"/>
  <w:LsdException Locked=3D"false" Priority=3D"52"
   Name=3D"List Table 7 Colorful Accent 5"/>
  <w:LsdException Locked=3D"false" Priority=3D"46"
   Name=3D"List Table 1 Light Accent 6"/>
  <w:LsdException Locked=3D"false" Priority=3D"47" Name=3D"List Table 2 Acc=
ent 6"/>
  <w:LsdException Locked=3D"false" Priority=3D"48" Name=3D"List Table 3 Acc=
ent 6"/>
  <w:LsdException Locked=3D"false" Priority=3D"49" Name=3D"List Table 4 Acc=
ent 6"/>
  <w:LsdException Locked=3D"false" Priority=3D"50" Name=3D"List Table 5 Dar=
k Accent 6"/>
  <w:LsdException Locked=3D"false" Priority=3D"51"
   Name=3D"List Table 6 Colorful Accent 6"/>
  <w:LsdException Locked=3D"false" Priority=3D"52"
   Name=3D"List Table 7 Colorful Accent 6"/>
  <w:LsdException Locked=3D"false" SemiHidden=3D"true" UnhideWhenUsed=3D"tr=
ue"
   Name=3D"Mention"/>
  <w:LsdException Locked=3D"false" SemiHidden=3D"true" UnhideWhenUsed=3D"tr=
ue"
   Name=3D"Smart Hyperlink"/>
  <w:LsdException Locked=3D"false" SemiHidden=3D"true" UnhideWhenUsed=3D"tr=
ue"
   Name=3D"Hashtag"/>
  <w:LsdException Locked=3D"false" SemiHidden=3D"true" UnhideWhenUsed=3D"tr=
ue"
   Name=3D"Unresolved Mention"/>
 </w:LatentStyles>
</xml><![endif]-->
<style>
<!--
 /* Font Definitions */
 @font-face
	{font-family:"Cambria Math";
	panose-1:2 4 5 3 5 4 6 3 2 4;
	mso-font-charset:0;
	mso-generic-font-family:roman;
	mso-font-pitch:variable;
	mso-font-signature:3 0 0 0 1 0;}
@font-face
	{font-family:Calibri;
	panose-1:2 15 5 2 2 2 4 3 2 4;
	mso-font-charset:0;
	mso-generic-font-family:swiss;
	mso-font-pitch:variable;
	mso-font-signature:-536870145 1073786111 1 0 415 0;}
 /* Style Definitions */
 p.MsoNormal, li.MsoNormal, div.MsoNormal
	{mso-style-unhide:no;
	mso-style-qformat:yes;
	mso-style-parent:"";
	margin-top:0in;
	margin-right:0in;
	margin-bottom:8.0pt;
	margin-left:0in;
	line-height:105%;
	mso-pagination:widow-orphan;
	font-size:11.0pt;
	font-family:"Calibri",sans-serif;
	mso-ascii-font-family:Calibri;
	mso-ascii-theme-font:minor-latin;
	mso-fareast-font-family:Calibri;
	mso-fareast-theme-font:minor-latin;
	mso-hansi-font-family:Calibri;
	mso-hansi-theme-font:minor-latin;
	mso-bidi-font-family:"Times New Roman";
	mso-bidi-theme-font:minor-bidi;}
p.MsoHeader, li.MsoHeader, div.MsoHeader
	{mso-style-priority:99;
	mso-style-link:"Header Char";
	margin:0in;
	margin-bottom:.0001pt;
	mso-pagination:widow-orphan;
	tab-stops:center 3.25in right 6.5in;
	font-size:11.0pt;
	font-family:"Calibri",sans-serif;
	mso-ascii-font-family:Calibri;
	mso-ascii-theme-font:minor-latin;
	mso-fareast-font-family:Calibri;
	mso-fareast-theme-font:minor-latin;
	mso-hansi-font-family:Calibri;
	mso-hansi-theme-font:minor-latin;
	mso-bidi-font-family:"Times New Roman";
	mso-bidi-theme-font:minor-bidi;}
p.MsoFooter, li.MsoFooter, div.MsoFooter
	{mso-style-noshow:yes;
	mso-style-priority:99;
	mso-style-link:"Footer Char";
	margin:0in;
	margin-bottom:.0001pt;
	mso-pagination:widow-orphan;
	tab-stops:center 3.25in right 6.5in;
	font-size:11.0pt;
	font-family:"Calibri",sans-serif;
	mso-ascii-font-family:Calibri;
	mso-ascii-theme-font:minor-latin;
	mso-fareast-font-family:Calibri;
	mso-fareast-theme-font:minor-latin;
	mso-hansi-font-family:Calibri;
	mso-hansi-theme-font:minor-latin;
	mso-bidi-font-family:"Times New Roman";
	mso-bidi-theme-font:minor-bidi;}
p.MsoNoSpacing, li.MsoNoSpacing, div.MsoNoSpacing
	{mso-style-priority:1;
	mso-style-unhide:no;
	mso-style-qformat:yes;
	mso-style-parent:"";
	margin:0in;
	margin-bottom:.0001pt;
	mso-pagination:widow-orphan;
	font-size:11.0pt;
	font-family:"Calibri",sans-serif;
	mso-ascii-font-family:Calibri;
	mso-ascii-theme-font:minor-latin;
	mso-fareast-font-family:Calibri;
	mso-fareast-theme-font:minor-latin;
	mso-hansi-font-family:Calibri;
	mso-hansi-theme-font:minor-latin;
	mso-bidi-font-family:"Times New Roman";
	mso-bidi-theme-font:minor-bidi;}
p.MsoListParagraph, li.MsoListParagraph, div.MsoListParagraph
	{mso-style-priority:34;
	mso-style-unhide:no;
	mso-style-qformat:yes;
	margin-top:0in;
	margin-right:0in;
	margin-bottom:8.0pt;
	margin-left:.5in;
	mso-add-space:auto;
	line-height:105%;
	mso-pagination:widow-orphan;
	font-size:11.0pt;
	font-family:"Calibri",sans-serif;
	mso-ascii-font-family:Calibri;
	mso-ascii-theme-font:minor-latin;
	mso-fareast-font-family:Calibri;
	mso-fareast-theme-font:minor-latin;
	mso-hansi-font-family:Calibri;
	mso-hansi-theme-font:minor-latin;
	mso-bidi-font-family:"Times New Roman";
	mso-bidi-theme-font:minor-bidi;}
p.MsoListParagraphCxSpFirst, li.MsoListParagraphCxSpFirst, div.MsoListParag=
raphCxSpFirst
	{mso-style-priority:34;
	mso-style-unhide:no;
	mso-style-qformat:yes;
	mso-style-type:export-only;
	margin-top:0in;
	margin-right:0in;
	margin-bottom:0in;
	margin-left:.5in;
	margin-bottom:.0001pt;
	mso-add-space:auto;
	line-height:105%;
	mso-pagination:widow-orphan;
	font-size:11.0pt;
	font-family:"Calibri",sans-serif;
	mso-ascii-font-family:Calibri;
	mso-ascii-theme-font:minor-latin;
	mso-fareast-font-family:Calibri;
	mso-fareast-theme-font:minor-latin;
	mso-hansi-font-family:Calibri;
	mso-hansi-theme-font:minor-latin;
	mso-bidi-font-family:"Times New Roman";
	mso-bidi-theme-font:minor-bidi;}
p.MsoListParagraphCxSpMiddle, li.MsoListParagraphCxSpMiddle, div.MsoListPar=
agraphCxSpMiddle
	{mso-style-priority:34;
	mso-style-unhide:no;
	mso-style-qformat:yes;
	mso-style-type:export-only;
	margin-top:0in;
	margin-right:0in;
	margin-bottom:0in;
	margin-left:.5in;
	margin-bottom:.0001pt;
	mso-add-space:auto;
	line-height:105%;
	mso-pagination:widow-orphan;
	font-size:11.0pt;
	font-family:"Calibri",sans-serif;
	mso-ascii-font-family:Calibri;
	mso-ascii-theme-font:minor-latin;
	mso-fareast-font-family:Calibri;
	mso-fareast-theme-font:minor-latin;
	mso-hansi-font-family:Calibri;
	mso-hansi-theme-font:minor-latin;
	mso-bidi-font-family:"Times New Roman";
	mso-bidi-theme-font:minor-bidi;}
p.MsoListParagraphCxSpLast, li.MsoListParagraphCxSpLast, div.MsoListParagra=
phCxSpLast
	{mso-style-priority:34;
	mso-style-unhide:no;
	mso-style-qformat:yes;
	mso-style-type:export-only;
	margin-top:0in;
	margin-right:0in;
	margin-bottom:8.0pt;
	margin-left:.5in;
	mso-add-space:auto;
	line-height:105%;
	mso-pagination:widow-orphan;
	font-size:11.0pt;
	font-family:"Calibri",sans-serif;
	mso-ascii-font-family:Calibri;
	mso-ascii-theme-font:minor-latin;
	mso-fareast-font-family:Calibri;
	mso-fareast-theme-font:minor-latin;
	mso-hansi-font-family:Calibri;
	mso-hansi-theme-font:minor-latin;
	mso-bidi-font-family:"Times New Roman";
	mso-bidi-theme-font:minor-bidi;}
p.msonormal0, li.msonormal0, div.msonormal0
	{mso-style-name:msonormal;
	mso-style-unhide:no;
	mso-margin-top-alt:auto;
	margin-right:0in;
	mso-margin-bottom-alt:auto;
	margin-left:0in;
	mso-pagination:widow-orphan;
	font-size:12.0pt;
	font-family:"Times New Roman",serif;
	mso-fareast-font-family:"Times New Roman";
	mso-fareast-theme-font:minor-fareast;}
span.HeaderChar
	{mso-style-name:"Header Char";
	mso-style-priority:99;
	mso-style-unhide:no;
	mso-style-locked:yes;
	mso-style-link:Header;
	mso-ansi-font-size:11.0pt;
	mso-bidi-font-size:11.0pt;}
span.FooterChar
	{mso-style-name:"Footer Char";
	mso-style-noshow:yes;
	mso-style-priority:99;
	mso-style-unhide:no;
	mso-style-locked:yes;
	mso-style-link:Footer;
	mso-ansi-font-size:11.0pt;
	mso-bidi-font-size:11.0pt;}
span.EndNoteBibliographyTitleChar
	{mso-style-name:"EndNote Bibliography Title Char";
	mso-style-unhide:no;
	mso-style-locked:yes;
	mso-style-link:"EndNote Bibliography Title";
	mso-ansi-font-size:11.0pt;
	mso-bidi-font-size:11.0pt;
	font-family:"Calibri",sans-serif;
	mso-ascii-font-family:Calibri;
	mso-hansi-font-family:Calibri;
	mso-bidi-font-family:"Times New Roman";
	mso-no-proof:yes;}
p.EndNoteBibliographyTitle, li.EndNoteBibliographyTitle, div.EndNoteBibliog=
raphyTitle
	{mso-style-name:"EndNote Bibliography Title";
	mso-style-unhide:no;
	mso-style-link:"EndNote Bibliography Title Char";
	margin:0in;
	margin-bottom:.0001pt;
	text-align:center;
	line-height:105%;
	mso-pagination:widow-orphan;
	font-size:11.0pt;
	font-family:"Calibri",sans-serif;
	mso-fareast-font-family:Calibri;
	mso-fareast-theme-font:minor-latin;
	mso-bidi-font-family:"Times New Roman";
	mso-no-proof:yes;}
span.EndNoteBibliographyChar
	{mso-style-name:"EndNote Bibliography Char";
	mso-style-unhide:no;
	mso-style-locked:yes;
	mso-style-link:"EndNote Bibliography";
	mso-ansi-font-size:11.0pt;
	mso-bidi-font-size:11.0pt;
	font-family:"Calibri",sans-serif;
	mso-ascii-font-family:Calibri;
	mso-hansi-font-family:Calibri;
	mso-bidi-font-family:"Times New Roman";
	mso-no-proof:yes;}
p.EndNoteBibliography, li.EndNoteBibliography, div.EndNoteBibliography
	{mso-style-name:"EndNote Bibliography";
	mso-style-unhide:no;
	mso-style-link:"EndNote Bibliography Char";
	margin-top:0in;
	margin-right:0in;
	margin-bottom:8.0pt;
	margin-left:0in;
	mso-pagination:widow-orphan;
	font-size:11.0pt;
	font-family:"Calibri",sans-serif;
	mso-fareast-font-family:Calibri;
	mso-fareast-theme-font:minor-latin;
	mso-bidi-font-family:"Times New Roman";
	mso-no-proof:yes;}
span.SpellE
	{mso-style-name:"";
	mso-spl-e:yes;}
span.GramE
	{mso-style-name:"";
	mso-gram-e:yes;}
.MsoChpDefault
	{mso-style-type:export-only;
	mso-default-props:yes;
	font-size:10.0pt;
	mso-ansi-font-size:10.0pt;
	mso-bidi-font-size:10.0pt;
	font-family:"Calibri",sans-serif;
	mso-ascii-font-family:Calibri;
	mso-ascii-theme-font:minor-latin;
	mso-fareast-font-family:Calibri;
	mso-fareast-theme-font:minor-latin;
	mso-hansi-font-family:Calibri;
	mso-hansi-theme-font:minor-latin;
	mso-bidi-font-family:"Times New Roman";
	mso-bidi-theme-font:minor-bidi;}
 /* Page Definitions */
 @page
	{mso-footnote-separator:url("Supfigures-revised_files/header.htm") fs;
	mso-footnote-continuation-separator:url("Supfigures-revised_files/header.h=
tm") fcs;
	mso-endnote-separator:url("Supfigures-revised_files/header.htm") es;
	mso-endnote-continuation-separator:url("Supfigures-revised_files/header.ht=
m") ecs;}
@page WordSection1
	{size:8.5in 22.0in;
	margin:.5in .5in .5in .5in;
	mso-header-margin:.5in;
	mso-footer-margin:.5in;
	mso-header:url("Supfigures-revised_files/header.htm") h1;
	mso-paper-source:0;}
div.WordSection1
	{page:WordSection1;}
@page WordSection2
	{size:8.5in 14.0in;
	margin:.5in .5in 800.65pt .5in;
	mso-header-margin:.5in;
	mso-footer-margin:.5in;
	mso-header:url("Supfigures-revised_files/header.htm") h1;
	mso-paper-source:0;}
div.WordSection2
	{page:WordSection2;}
-->
</style>
<!--[if gte mso 10]>
<style>
 /* Style Definitions */
 table.MsoNormalTable
	{mso-style-name:"Table Normal";
	mso-tstyle-rowband-size:0;
	mso-tstyle-colband-size:0;
	mso-style-noshow:yes;
	mso-style-priority:99;
	mso-style-parent:"";
	mso-padding-alt:0in 5.4pt 0in 5.4pt;
	mso-para-margin:0in;
	mso-para-margin-bottom:.0001pt;
	mso-pagination:widow-orphan;
	font-size:10.0pt;
	font-family:"Calibri",sans-serif;
	mso-ascii-font-family:Calibri;
	mso-ascii-theme-font:minor-latin;
	mso-hansi-font-family:Calibri;
	mso-hansi-theme-font:minor-latin;}
</style>
<![endif]--><!--[if gte mso 9]><xml>
 <o:shapedefaults v:ext=3D"edit" spidmax=3D"2049"/>
</xml><![endif]--><!--[if gte mso 9]><xml>
 <o:shapelayout v:ext=3D"edit">
  <o:idmap v:ext=3D"edit" data=3D"1"/>
 </o:shapelayout></xml><![endif]-->
</head>

<body lang=3DEN-US style=3D'tab-interval:.5in'>

<div class=3DWordSection1></div>

<b style=3D'mso-bidi-font-weight:normal'><span style=3D'font-size:11.0pt;
line-height:105%;font-family:"Calibri",sans-serif;mso-ascii-theme-font:mino=
r-latin;
mso-fareast-font-family:Calibri;mso-fareast-theme-font:minor-latin;mso-hans=
i-theme-font:
minor-latin;mso-bidi-font-family:"Times New Roman";mso-bidi-theme-font:mino=
r-bidi;
mso-ansi-language:EN-US;mso-fareast-language:EN-US;mso-bidi-language:AR-SA'=
><br
clear=3Dall style=3D'page-break-before:always;mso-break-type:section-break'>
</span></b>

<div class=3DWordSection2>

<p class=3DMsoNormal style=3D'mso-pagination:none'><b style=3D'mso-bidi-fon=
t-weight:
normal'>Supplemental figure 1: </b><span style=3D'mso-bidi-font-family:Cali=
bri;
mso-bidi-theme-font:minor-latin'>Phylogenetic tree of the anopheline saliva=
ry
apyrase/5�-nucleotidase family. <span style=3D'color:black'>The evolutionar=
y history
was inferred by using the Maximum Likelihood method based on the Whelan And
Goldman model </span></span><!--[if supportFields]><span style=3D'mso-bidi-=
font-family:
Calibri;mso-bidi-theme-font:minor-latin;color:black'><span style=3D'mso-ele=
ment:
field-begin'></span><span style=3D'mso-spacerun:yes'>�</span>ADDIN EN.CITE
&lt;EndNote&gt;&lt;Cite&gt;&lt;Author&gt;Whelan&lt;/Author&gt;&lt;Year&gt;2=
001&lt;/Year&gt;&lt;RecNum&gt;15614&lt;/RecNum&gt;&lt;DisplayText&gt;[1]&lt=
;/DisplayText&gt;&lt;record&gt;&lt;rec-number&gt;15614&lt;/rec-number&gt;&l=
t;foreign-keys&gt;&lt;key
app=3D&quot;EN&quot; db-id=3D&quot;x9xdrzzrifaetoe52zsprrwuddze2zxera0z&quo=
t;
timestamp=3D&quot;1545752976&quot;&gt;15614&lt;/key&gt;&lt;/foreign-keys&gt=
;&lt;ref-type
name=3D&quot;Journal Article&quot;&gt;17&lt;/ref-type&gt;&lt;contributors&g=
t;&lt;authors&gt;&lt;author&gt;Whelan,
S.&lt;/author&gt;&lt;author&gt;Goldman, N.&lt;/author&gt;&lt;/authors&gt;&l=
t;/contributors&gt;&lt;auth-address&gt;Department
of Zoology, University of Cambridge, Cambridge, England.
s.whelan@zoo.cam.ac.uk&lt;/auth-address&gt;&lt;titles&gt;&lt;title&gt;A gen=
eral
empirical model of protein evolution derived from multiple protein families
using a maximum-likelihood approach&lt;/title&gt;&lt;secondary-title&gt;Mol
Biol
Evol&lt;/secondary-title&gt;&lt;/titles&gt;&lt;periodical&gt;&lt;full-title=
&gt;Mol
Biol Evol&lt;/full-title&gt;&lt;abbr-1&gt;Molecular biology and
evolution&lt;/abbr-1&gt;&lt;/periodical&gt;&lt;pages&gt;691-9&lt;/pages&gt;=
&lt;volume&gt;18&lt;/volume&gt;&lt;number&gt;5&lt;/number&gt;&lt;edition&gt=
;2001/04/25&lt;/edition&gt;&lt;keywords&gt;&lt;keyword&gt;Algorithms&lt;/ke=
yword&gt;&lt;keyword&gt;Amino
Acid Sequence&lt;/keyword&gt;&lt;keyword&gt;Amino
Acids/analysis/genetics&lt;/keyword&gt;&lt;keyword&gt;Computer
Simulation&lt;/keyword&gt;&lt;keyword&gt;*Evolution,
Molecular&lt;/keyword&gt;&lt;keyword&gt;*Likelihood Functions&lt;/keyword&g=
t;&lt;keyword&gt;*Models,
Biological&lt;/keyword&gt;&lt;keyword&gt;Phylogeny&lt;/keyword&gt;&lt;keywo=
rd&gt;Probability&lt;/keyword&gt;&lt;keyword&gt;*Proteins&lt;/keyword&gt;&l=
t;keyword&gt;*Sequence
Alignment&lt;/keyword&gt;&lt;/keywords&gt;&lt;dates&gt;&lt;year&gt;2001&lt;=
/year&gt;&lt;pub-dates&gt;&lt;date&gt;May&lt;/date&gt;&lt;/pub-dates&gt;&lt=
;/dates&gt;&lt;isbn&gt;0737-4038
(Print)&amp;#xD;0737-4038
(Linking)&lt;/isbn&gt;&lt;accession-num&gt;11319253&lt;/accession-num&gt;&l=
t;urls&gt;&lt;related-urls&gt;&lt;url&gt;https://www.ncbi.nlm.nih.gov/pubme=
d/11319253&lt;/url&gt;&lt;/related-urls&gt;&lt;/urls&gt;&lt;electronic-reso=
urce-num&gt;10.1093/oxfordjournals.molbev.a003851&lt;/electronic-resource-n=
um&gt;&lt;/record&gt;&lt;/Cite&gt;&lt;/EndNote&gt;<span
style=3D'mso-element:field-separator'></span></span><![endif]--><span
style=3D'mso-bidi-font-family:Calibri;mso-bidi-theme-font:minor-latin;color=
:black'><span
style=3D'mso-no-proof:yes'>[1]</span></span><!--[if supportFields]><span
style=3D'mso-bidi-font-family:Calibri;mso-bidi-theme-font:minor-latin;color=
:black'><span
style=3D'mso-element:field-end'></span></span><![endif]--><span style=3D'ms=
o-bidi-font-family:
Calibri;mso-bidi-theme-font:minor-latin;color:black'>. The bootstrap consen=
sus
tree inferred from 500 replicates </span><!--[if supportFields]><span
style=3D'mso-bidi-font-family:Calibri;mso-bidi-theme-font:minor-latin;color=
:black'><span
style=3D'mso-element:field-begin'></span><span
style=3D'mso-spacerun:yes'>�</span>ADDIN EN.CITE
&lt;EndNote&gt;&lt;Cite&gt;&lt;Author&gt;Felsenstein&lt;/Author&gt;&lt;Year=
&gt;1985&lt;/Year&gt;&lt;RecNum&gt;12271&lt;/RecNum&gt;&lt;DisplayText&gt;[=
2]&lt;/DisplayText&gt;&lt;record&gt;&lt;rec-number&gt;12271&lt;/rec-number&=
gt;&lt;foreign-keys&gt;&lt;key
app=3D&quot;EN&quot; db-id=3D&quot;x9xdrzzrifaetoe52zsprrwuddze2zxera0z&quo=
t;
timestamp=3D&quot;1430431291&quot;&gt;12271&lt;/key&gt;&lt;/foreign-keys&gt=
;&lt;ref-type
name=3D&quot;Journal Article&quot;&gt;17&lt;/ref-type&gt;&lt;contributors&g=
t;&lt;authors&gt;&lt;author&gt;Felsenstein,
J.&lt;/author&gt;&lt;/authors&gt;&lt;/contributors&gt;&lt;auth-address&gt;F=
elsenstein,
J&amp;#xD;Univ Washington,Dept Genet Sk50,Seattle,Wa 98195, USA&amp;#xD;Univ
Washington,Dept Genet Sk50,Seattle,Wa 98195,
USA&lt;/auth-address&gt;&lt;titles&gt;&lt;title&gt;Confidence-limits on
phylogenies - an approach using the bootstrap&lt;/title&gt;&lt;secondary-ti=
tle&gt;Evolution&lt;/secondary-title&gt;&lt;alt-title&gt;Evolution&lt;/alt-=
title&gt;&lt;/titles&gt;&lt;periodical&gt;&lt;full-title&gt;Evolution&lt;/f=
ull-title&gt;&lt;abbr-1&gt;Evolution;
international journal of organic evolution&lt;/abbr-1&gt;&lt;/periodical&gt=
;&lt;alt-periodical&gt;&lt;full-title&gt;Evolution&lt;/full-title&gt;&lt;ab=
br-1&gt;Evolution;
international journal of organic
evolution&lt;/abbr-1&gt;&lt;/alt-periodical&gt;&lt;pages&gt;783-791&lt;/pag=
es&gt;&lt;volume&gt;39&lt;/volume&gt;&lt;number&gt;4&lt;/number&gt;&lt;date=
s&gt;&lt;year&gt;1985&lt;/year&gt;&lt;/dates&gt;&lt;isbn&gt;0014-3820&lt;/i=
sbn&gt;&lt;accession-num&gt;ISI:A1985APJ8100007&lt;/accession-num&gt;&lt;ur=
ls&gt;&lt;related-urls&gt;&lt;url&gt;&amp;lt;Go
to
ISI&amp;gt;://A1985APJ8100007&lt;/url&gt;&lt;/related-urls&gt;&lt;/urls&gt;=
&lt;electronic-resource-num&gt;Doi
10.2307/2408678&lt;/electronic-resource-num&gt;&lt;language&gt;English&lt;/=
language&gt;&lt;/record&gt;&lt;/Cite&gt;&lt;/EndNote&gt;<span
style=3D'mso-element:field-separator'></span></span><![endif]--><span
style=3D'mso-bidi-font-family:Calibri;mso-bidi-theme-font:minor-latin;color=
:black'><span
style=3D'mso-no-proof:yes'>[2]</span></span><!--[if supportFields]><span
style=3D'mso-bidi-font-family:Calibri;mso-bidi-theme-font:minor-latin;color=
:black'><span
style=3D'mso-element:field-end'></span></span><![endif]--><span style=3D'ms=
o-bidi-font-family:
Calibri;mso-bidi-theme-font:minor-latin;color:black'> is taken to represent=
 the
evolutionary history of the taxa analyzed. Branches corresponding to partit=
ions
reproduced in less than 50% bootstrap replicates are collapsed. Initial tre=
e(s)
for the heuristic search were obtained by applying the Neighbor-Joining met=
hod
to a matrix of pairwise distances estimated using a JTT model. A discrete G=
amma
distribution was used to model evolutionary rate differences among sites (5
categories (+G, parameter =3D 1.0068)). The analysis involved 41 amino acid
sequences. All positions with less than 50% site coverage were eliminated. =
That
is, fewer than 50% alignment gaps, missing data, and ambiguous bases were
allowed at any position. There <span class=3DGramE>were</span> a total of 5=
62
positions in the final dataset. Evolutionary analyses were conducted in MEG=
A6 </span><!--[if supportFields]><span
style=3D'mso-bidi-font-family:Calibri;mso-bidi-theme-font:minor-latin;color=
:black'><span
style=3D'mso-element:field-begin'></span><span
style=3D'mso-spacerun:yes'>�</span>ADDIN EN.CITE &lt;EndNote&gt;&lt;Cite&gt=
;&lt;Author&gt;Tamura&lt;/Author&gt;&lt;Year&gt;2013&lt;/Year&gt;&lt;RecNum=
&gt;11781&lt;/RecNum&gt;&lt;DisplayText&gt;[3]&lt;/DisplayText&gt;&lt;recor=
d&gt;&lt;rec-number&gt;11781&lt;/rec-number&gt;&lt;foreign-keys&gt;&lt;key
app=3D&quot;EN&quot; db-id=3D&quot;x9xdrzzrifaetoe52zsprrwuddze2zxera0z&quo=
t;
timestamp=3D&quot;1400870065&quot;&gt;11781&lt;/key&gt;&lt;/foreign-keys&gt=
;&lt;ref-type
name=3D&quot;Journal
Article&quot;&gt;17&lt;/ref-type&gt;&lt;contributors&gt;&lt;authors&gt;&lt;=
author&gt;Tamura,
K.&lt;/author&gt;&lt;author&gt;Stecher,
G.&lt;/author&gt;&lt;author&gt;Peterson, D.&lt;/author&gt;&lt;author&gt;Fil=
ipski,
A.&lt;/author&gt;&lt;author&gt;Kumar,
S.&lt;/author&gt;&lt;/authors&gt;&lt;/contributors&gt;&lt;auth-address&gt;R=
esearch
Center for Genomics and Bioinformatics, Tokyo Metropolitan University,
Hachioji, Tokyo, Japan.&lt;/auth-address&gt;&lt;titles&gt;&lt;title&gt;MEGA=
6:
Molecular Evolutionary Genetics Analysis version
6.0&lt;/title&gt;&lt;secondary-title&gt;Mol Biol Evol&lt;/secondary-title&g=
t;&lt;alt-title&gt;Molecular
biology and
evolution&lt;/alt-title&gt;&lt;/titles&gt;&lt;periodical&gt;&lt;full-title&=
gt;Mol
Biol Evol&lt;/full-title&gt;&lt;abbr-1&gt;Molecular biology and
evolution&lt;/abbr-1&gt;&lt;/periodical&gt;&lt;alt-periodical&gt;&lt;full-t=
itle&gt;Mol
Biol Evol&lt;/full-title&gt;&lt;abbr-1&gt;Molecular biology and evolution&l=
t;/abbr-1&gt;&lt;/alt-periodical&gt;&lt;pages&gt;2725-9&lt;/pages&gt;&lt;vo=
lume&gt;30&lt;/volume&gt;&lt;number&gt;12&lt;/number&gt;&lt;dates&gt;&lt;ye=
ar&gt;2013&lt;/year&gt;&lt;pub-dates&gt;&lt;date&gt;Dec&lt;/date&gt;&lt;/pu=
b-dates&gt;&lt;/dates&gt;&lt;isbn&gt;1537-1719
(Electronic)&amp;#xD;0737-4038
(Linking)&lt;/isbn&gt;&lt;accession-num&gt;24132122&lt;/accession-num&gt;&l=
t;urls&gt;&lt;related-urls&gt;&lt;url&gt;http://www.ncbi.nlm.nih.gov/pubmed=
/24132122&lt;/url&gt;&lt;/related-urls&gt;&lt;/urls&gt;&lt;custom2&gt;38403=
12&lt;/custom2&gt;&lt;electronic-resource-num&gt;10.1093/molbev/mst197&lt;/=
electronic-resource-num&gt;&lt;/record&gt;&lt;/Cite&gt;&lt;/EndNote&gt;<span
style=3D'mso-element:field-separator'></span></span><![endif]--><span
style=3D'mso-bidi-font-family:Calibri;mso-bidi-theme-font:minor-latin;color=
:black'><span
style=3D'mso-no-proof:yes'>[3]</span></span><!--[if supportFields]><span
style=3D'mso-bidi-font-family:Calibri;mso-bidi-theme-font:minor-latin;color=
:black'><span
style=3D'mso-element:field-end'></span></span><![endif]--><span style=3D'ms=
o-bidi-font-family:
Calibri;mso-bidi-theme-font:minor-latin;color:black'>. </span><span
style=3D'mso-bidi-font-family:Calibri;mso-bidi-theme-font:minor-latin'>The
sequences from this work displaying expression indices above 25 are shown w=
ith
a +++ mark, and those with EI &lt; 12 are shown with a + mark. <span
style=3D'color:black'>For more details, see text. NW, New World; OW, Old Wo=
rld.</span><o:p></o:p></span></p>

<p class=3DMsoNormal style=3D'margin-left:.5in;mso-pagination:none'><span
style=3D'mso-no-proof:yes'><!--[if gte vml 1]><v:shapetype id=3D"_x0000_t75"
 coordsize=3D"21600,21600" o:spt=3D"75" o:preferrelative=3D"t" path=3D"m@4@=
5l@4@11@9@11@9@5xe"
 filled=3D"f" stroked=3D"f">
 <v:stroke joinstyle=3D"miter"/>
 <v:formulas>
  <v:f eqn=3D"if lineDrawn pixelLineWidth 0"/>
  <v:f eqn=3D"sum @0 1 0"/>
  <v:f eqn=3D"sum 0 0 @1"/>
  <v:f eqn=3D"prod @2 1 2"/>
  <v:f eqn=3D"prod @3 21600 pixelWidth"/>
  <v:f eqn=3D"prod @3 21600 pixelHeight"/>
  <v:f eqn=3D"sum @0 0 1"/>
  <v:f eqn=3D"prod @6 1 2"/>
  <v:f eqn=3D"prod @7 21600 pixelWidth"/>
  <v:f eqn=3D"sum @8 21600 0"/>
  <v:f eqn=3D"prod @7 21600 pixelHeight"/>
  <v:f eqn=3D"sum @10 21600 0"/>
 </v:formulas>
 <v:path o:extrusionok=3D"f" gradientshapeok=3D"t" o:connecttype=3D"rect"/>
 <o:lock v:ext=3D"edit" aspectratio=3D"t"/>
</v:shapetype><v:shape id=3D"Picture_x0020_486" o:spid=3D"_x0000_i1036" typ=
e=3D"#_x0000_t75"
 style=3D'width:540pt;height:604.8pt;visibility:visible;mso-wrap-style:squa=
re'>
 <v:imagedata src=3D"Supfigures-revised_files/image001.wmz" o:title=3D""/>
</v:shape><![endif]--><![if !vml]><img width=3D720 height=3D806
src=3D"Supfigures-revised_files/image002.png" v:shapes=3D"Picture_x0020_486=
"><![endif]></span></p>

<p class=3DMsoNormal style=3D'mso-pagination:none'><o:p>&nbsp;</o:p></p>

<p class=3DMsoNormal><b style=3D'mso-bidi-font-weight:normal'>Supplemental =
figure
2: </b><span style=3D'mso-bidi-font-family:Calibri;mso-bidi-theme-font:mino=
r-latin'>Phylogenetic
tree of the anopheline salivary peroxidases. <a name=3D"_Hlk534014969">The
evolutionary history was inferred by using the Maximum Likelihood method ba=
sed
on the JTT matrix-based model </a></span><span style=3D'mso-bookmark:_Hlk53=
4014969'></span><!--[if supportFields]><span
style=3D'mso-bookmark:_Hlk534014969'></span><span style=3D'mso-element:fiel=
d-begin'></span><span
style=3D'mso-bookmark:_Hlk534014969'><span style=3D'mso-bidi-font-family:Ca=
libri;
mso-bidi-theme-font:minor-latin'><span style=3D'mso-spacerun:yes'>�</span>A=
DDIN
EN.CITE
&lt;EndNote&gt;&lt;Cite&gt;&lt;Author&gt;Jones&lt;/Author&gt;&lt;Year&gt;19=
92&lt;/Year&gt;&lt;RecNum&gt;15617&lt;/RecNum&gt;&lt;DisplayText&gt;[4]&lt;=
/DisplayText&gt;&lt;record&gt;&lt;rec-number&gt;15617&lt;/rec-number&gt;&lt=
;foreign-keys&gt;&lt;key
app=3D&quot;EN&quot; db-id=3D&quot;x9xdrzzrifaetoe52zsprrwuddze2zxera0z&quo=
t;
timestamp=3D&quot;1546269479&quot;&gt;15617&lt;/key&gt;&lt;/foreign-keys&gt=
;&lt;ref-type
name=3D&quot;Journal Article&quot;&gt;17&lt;/ref-type&gt;&lt;contributors&g=
t;&lt;authors&gt;&lt;author&gt;Jones,
D. T.&lt;/author&gt;&lt;author&gt;Taylor, W. R.&lt;/author&gt;&lt;author&gt=
;Thornton,
J.
M.&lt;/author&gt;&lt;/authors&gt;&lt;/contributors&gt;&lt;auth-address&gt;D=
epartment
of Biochemistry and Molecular Biology, University College, London,
UK.&lt;/auth-address&gt;&lt;titles&gt;&lt;title&gt;The rapid generation of
mutation data matrices from protein sequences&lt;/title&gt;&lt;secondary-ti=
tle&gt;Comput
Appl
Biosci&lt;/secondary-title&gt;&lt;/titles&gt;&lt;periodical&gt;&lt;full-tit=
le&gt;Comput
Appl Biosci&lt;/full-title&gt;&lt;abbr-1&gt;Computer applications in the
biosciences : CABIOS&lt;/abbr-1&gt;&lt;/periodical&gt;&lt;pages&gt;275-82&l=
t;/pages&gt;&lt;volume&gt;8&lt;/volume&gt;&lt;number&gt;3&lt;/number&gt;&lt=
;edition&gt;1992/06/01&lt;/edition&gt;&lt;keywords&gt;&lt;keyword&gt;*Algor=
ithms&lt;/keyword&gt;&lt;keyword&gt;Amino
Acid
Sequence&lt;/keyword&gt;&lt;keyword&gt;*Mutation&lt;/keyword&gt;&lt;keyword=
&gt;Phylogeny&lt;/keyword&gt;&lt;keyword&gt;Proteins/*genetics&lt;/keyword&=
gt;&lt;keyword&gt;Sequence
Alignment/*methods/statistics &amp;amp; numerical
data&lt;/keyword&gt;&lt;keyword&gt;Software&lt;/keyword&gt;&lt;/keywords&gt=
;&lt;dates&gt;&lt;year&gt;1992&lt;/year&gt;&lt;pub-dates&gt;&lt;date&gt;Jun=
&lt;/date&gt;&lt;/pub-dates&gt;&lt;/dates&gt;&lt;isbn&gt;0266-7061
(Print)&amp;#xD;0266-7061
(Linking)&lt;/isbn&gt;&lt;accession-num&gt;1633570&lt;/accession-num&gt;&lt=
;urls&gt;&lt;related-urls&gt;&lt;url&gt;https://www.ncbi.nlm.nih.gov/pubmed=
/1633570&lt;/url&gt;&lt;/related-urls&gt;&lt;/urls&gt;&lt;/record&gt;&lt;/C=
ite&gt;&lt;/EndNote&gt;</span><span
style=3D'mso-element:field-separator'></span></span><![endif]--><span
style=3D'mso-bookmark:_Hlk534014969'></span><span style=3D'mso-bookmark:_Hl=
k534014969'><span
style=3D'mso-bidi-font-family:Calibri;mso-bidi-theme-font:minor-latin;mso-n=
o-proof:
yes'>[4]</span></span><!--[if supportFields]><span style=3D'mso-bookmark:_H=
lk534014969'></span><span
style=3D'mso-element:field-end'></span><![endif]--><span style=3D'mso-bookm=
ark:
_Hlk534014969'></span><span style=3D'mso-bookmark:_Hlk534014969'><span
style=3D'mso-bidi-font-family:Calibri;mso-bidi-theme-font:minor-latin'>. The
bootstrap consensus tree inferred from 500 replicates is taken to represent=
 the
evolutionary history of the taxa analyzed<span style=3D'mso-spacerun:yes'>�
</span></span></span><!--[if supportFields]><span style=3D'mso-bookmark:_Hl=
k534014969'></span><span
style=3D'mso-element:field-begin'></span><span style=3D'mso-bookmark:_Hlk53=
4014969'><span
style=3D'mso-bidi-font-family:Calibri;mso-bidi-theme-font:minor-latin;color=
:black'><span
style=3D'mso-spacerun:yes'>�</span>ADDIN EN.CITE &lt;EndNote&gt;&lt;Cite&gt=
;&lt;Author&gt;Felsenstein&lt;/Author&gt;&lt;Year&gt;1985&lt;/Year&gt;&lt;R=
ecNum&gt;12271&lt;/RecNum&gt;&lt;DisplayText&gt;[2]&lt;/DisplayText&gt;&lt;=
record&gt;&lt;rec-number&gt;12271&lt;/rec-number&gt;&lt;foreign-keys&gt;&lt=
;key
app=3D&quot;EN&quot; db-id=3D&quot;x9xdrzzrifaetoe52zsprrwuddze2zxera0z&quo=
t;
timestamp=3D&quot;1430431291&quot;&gt;12271&lt;/key&gt;&lt;/foreign-keys&gt=
;&lt;ref-type
name=3D&quot;Journal
Article&quot;&gt;17&lt;/ref-type&gt;&lt;contributors&gt;&lt;authors&gt;&lt;=
author&gt;Felsenstein,
J.&lt;/author&gt;&lt;/authors&gt;&lt;/contributors&gt;&lt;auth-address&gt;F=
elsenstein,
J&amp;#xD;Univ Washington,Dept Genet Sk50,Seattle,Wa 98195, USA&amp;#xD;Univ
Washington,Dept Genet Sk50,Seattle,Wa 98195,
USA&lt;/auth-address&gt;&lt;titles&gt;&lt;title&gt;Confidence-limits on
phylogenies - an approach using the
bootstrap&lt;/title&gt;&lt;secondary-title&gt;Evolution&lt;/secondary-title=
&gt;&lt;alt-title&gt;Evolution&lt;/alt-title&gt;&lt;/titles&gt;&lt;periodic=
al&gt;&lt;full-title&gt;Evolution&lt;/full-title&gt;&lt;abbr-1&gt;Evolution;
international journal of organic
evolution&lt;/abbr-1&gt;&lt;/periodical&gt;&lt;alt-periodical&gt;&lt;full-t=
itle&gt;Evolution&lt;/full-title&gt;&lt;abbr-1&gt;Evolution;
international journal of organic evolution&lt;/abbr-1&gt;&lt;/alt-periodica=
l&gt;&lt;pages&gt;783-791&lt;/pages&gt;&lt;volume&gt;39&lt;/volume&gt;&lt;n=
umber&gt;4&lt;/number&gt;&lt;dates&gt;&lt;year&gt;1985&lt;/year&gt;&lt;/dat=
es&gt;&lt;isbn&gt;0014-3820&lt;/isbn&gt;&lt;accession-num&gt;ISI:A1985APJ81=
00007&lt;/accession-num&gt;&lt;urls&gt;&lt;related-urls&gt;&lt;url&gt;&amp;=
lt;Go
to ISI&amp;gt;://A1985APJ8100007&lt;/url&gt;&lt;/related-urls&gt;&lt;/urls&=
gt;&lt;electronic-resource-num&gt;Doi
10.2307/2408678&lt;/electronic-resource-num&gt;&lt;language&gt;English&lt;/=
language&gt;&lt;/record&gt;&lt;/Cite&gt;&lt;/EndNote&gt;</span><span
style=3D'mso-element:field-separator'></span></span><![endif]--><span
style=3D'mso-bookmark:_Hlk534014969'></span><span style=3D'mso-bookmark:_Hl=
k534014969'><span
style=3D'mso-bidi-font-family:Calibri;mso-bidi-theme-font:minor-latin;color=
:black;
mso-no-proof:yes'>[2]</span></span><!--[if supportFields]><span
style=3D'mso-bookmark:_Hlk534014969'></span><span style=3D'mso-element:fiel=
d-end'></span><![endif]--><span
style=3D'mso-bookmark:_Hlk534014969'></span><span style=3D'mso-bookmark:_Hl=
k534014969'><span
style=3D'mso-bidi-font-family:Calibri;mso-bidi-theme-font:minor-latin'>. Br=
anches
corresponding to partitions reproduced in less than 50% bootstrap replicates
are collapsed. Initial tree(s) for the heuristic search were obtained by ap=
plying
the Neighbor-Joining method to a matrix of pairwise distances estimated usi=
ng a
JTT model. A discrete Gamma distribution was used to model evolutionary rate
differences among sites (5 categories (+G, parameter =3D 1.7109)). The anal=
ysis
involved 38 amino acid sequences. All positions with less than 50% site
coverage were eliminated. That is, fewer than 50% alignment gaps, missing d=
ata,
and ambiguous bases were allowed at any position. There <span class=3DGramE=
>were</span>
a total of 590 positions in the final dataset. Evolutionary analyses were
conducted in MEGA6 </span></span><!--[if supportFields]><span style=3D'mso-=
bookmark:
_Hlk534014969'></span><span style=3D'mso-element:field-begin'></span><span
style=3D'mso-bookmark:_Hlk534014969'><span style=3D'mso-bidi-font-family:Ca=
libri;
mso-bidi-theme-font:minor-latin'><span style=3D'mso-spacerun:yes'>�</span>A=
DDIN
EN.CITE
&lt;EndNote&gt;&lt;Cite&gt;&lt;Author&gt;Tamura&lt;/Author&gt;&lt;Year&gt;2=
013&lt;/Year&gt;&lt;RecNum&gt;11781&lt;/RecNum&gt;&lt;DisplayText&gt;[3]&lt=
;/DisplayText&gt;&lt;record&gt;&lt;rec-number&gt;11781&lt;/rec-number&gt;&l=
t;foreign-keys&gt;&lt;key
app=3D&quot;EN&quot; db-id=3D&quot;x9xdrzzrifaetoe52zsprrwuddze2zxera0z&quo=
t;
timestamp=3D&quot;1400870065&quot;&gt;11781&lt;/key&gt;&lt;/foreign-keys&gt=
;&lt;ref-type
name=3D&quot;Journal
Article&quot;&gt;17&lt;/ref-type&gt;&lt;contributors&gt;&lt;authors&gt;&lt;=
author&gt;Tamura,
K.&lt;/author&gt;&lt;author&gt;Stecher,
G.&lt;/author&gt;&lt;author&gt;Peterson,
D.&lt;/author&gt;&lt;author&gt;Filipski, A.&lt;/author&gt;&lt;author&gt;Kum=
ar,
S.&lt;/author&gt;&lt;/authors&gt;&lt;/contributors&gt;&lt;auth-address&gt;R=
esearch
Center for Genomics and Bioinformatics, Tokyo Metropolitan University,
Hachioji, Tokyo, Japan.&lt;/auth-address&gt;&lt;titles&gt;&lt;title&gt;MEGA=
6:
Molecular Evolutionary Genetics Analysis version 6.0&lt;/title&gt;&lt;secon=
dary-title&gt;Mol
Biol Evol&lt;/secondary-title&gt;&lt;alt-title&gt;Molecular biology and
evolution&lt;/alt-title&gt;&lt;/titles&gt;&lt;periodical&gt;&lt;full-title&=
gt;Mol
Biol Evol&lt;/full-title&gt;&lt;abbr-1&gt;Molecular biology and
evolution&lt;/abbr-1&gt;&lt;/periodical&gt;&lt;alt-periodical&gt;&lt;full-t=
itle&gt;Mol
Biol Evol&lt;/full-title&gt;&lt;abbr-1&gt;Molecular biology and
evolution&lt;/abbr-1&gt;&lt;/alt-periodical&gt;&lt;pages&gt;2725-9&lt;/page=
s&gt;&lt;volume&gt;30&lt;/volume&gt;&lt;number&gt;12&lt;/number&gt;&lt;date=
s&gt;&lt;year&gt;2013&lt;/year&gt;&lt;pub-dates&gt;&lt;date&gt;Dec&lt;/date=
&gt;&lt;/pub-dates&gt;&lt;/dates&gt;&lt;isbn&gt;1537-1719
(Electronic)&amp;#xD;0737-4038 (Linking)&lt;/isbn&gt;&lt;accession-num&gt;2=
4132122&lt;/accession-num&gt;&lt;urls&gt;&lt;related-urls&gt;&lt;url&gt;htt=
p://www.ncbi.nlm.nih.gov/pubmed/24132122&lt;/url&gt;&lt;/related-urls&gt;&l=
t;/urls&gt;&lt;custom2&gt;3840312&lt;/custom2&gt;&lt;electronic-resource-nu=
m&gt;10.1093/molbev/mst197&lt;/electronic-resource-num&gt;&lt;/record&gt;&l=
t;/Cite&gt;&lt;/EndNote&gt;</span><span
style=3D'mso-element:field-separator'></span></span><![endif]--><span
style=3D'mso-bookmark:_Hlk534014969'></span><span style=3D'mso-bookmark:_Hl=
k534014969'><span
style=3D'mso-bidi-font-family:Calibri;mso-bidi-theme-font:minor-latin;mso-n=
o-proof:
yes'>[3]</span></span><!--[if supportFields]><span style=3D'mso-bookmark:_H=
lk534014969'></span><span
style=3D'mso-element:field-end'></span><![endif]--><span style=3D'mso-bookm=
ark:
_Hlk534014969'></span><span style=3D'mso-bookmark:_Hlk534014969'><span
style=3D'mso-bidi-font-family:Calibri;mso-bidi-theme-font:minor-latin'>. </=
span></span><span
style=3D'mso-bidi-font-family:Calibri;mso-bidi-theme-font:minor-latin'>The
sequences from this work displaying high, medium and low expression indices=
 are
shown with an +++, ++ or + mark. See also legend for supplemental figure 1.=
 <span
style=3D'color:black'>For more details, see text.<o:p></o:p></span></span><=
/p>

<p class=3DMsoNormal style=3D'margin-left:.5in'><span style=3D'mso-bidi-fon=
t-family:
Calibri;mso-bidi-theme-font:minor-latin;mso-no-proof:yes'><!--[if gte vml 1=
]><v:shape
 id=3D"Picture_x0020_487" o:spid=3D"_x0000_i1035" type=3D"#_x0000_t75" styl=
e=3D'width:540pt;
 height:502.8pt;visibility:visible;mso-wrap-style:square'>
 <v:imagedata src=3D"Supfigures-revised_files/image003.wmz" o:title=3D""/>
</v:shape><![endif]--><![if !vml]><img width=3D720 height=3D670
src=3D"Supfigures-revised_files/image004.png" v:shapes=3D"Picture_x0020_487=
"><![endif]></span><span
style=3D'mso-bidi-font-family:Calibri;mso-bidi-theme-font:minor-latin'><o:p=
></o:p></span></p>

<p class=3DMsoNormal><b style=3D'mso-bidi-font-weight:normal'>Supplemental =
figure
3: </b><span style=3D'mso-bidi-font-family:Calibri;mso-bidi-theme-font:mino=
r-latin'>Phylogenetic
tree of the anopheline salivary D7L family. </span>The evolutionary history=
 was
inferred by using the Maximum Likelihood method based on the JTT matrix-bas=
ed
model [4].<span style=3D'mso-spacerun:yes'>� </span>The bootstrap consensus=
 tree
inferred from 500 replicates <span style=3D'mso-bidi-font-family:Calibri;
mso-bidi-theme-font:minor-latin'><span style=3D'mso-spacerun:yes'>�</span><=
/span><!--[if supportFields]><span
style=3D'mso-bidi-font-family:Calibri;mso-bidi-theme-font:minor-latin;color=
:black'><span
style=3D'mso-element:field-begin'></span><span
style=3D'mso-spacerun:yes'>�</span>ADDIN EN.CITE
&lt;EndNote&gt;&lt;Cite&gt;&lt;Author&gt;Felsenstein&lt;/Author&gt;&lt;Year=
&gt;1985&lt;/Year&gt;&lt;RecNum&gt;12271&lt;/RecNum&gt;&lt;DisplayText&gt;[=
2]&lt;/DisplayText&gt;&lt;record&gt;&lt;rec-number&gt;12271&lt;/rec-number&=
gt;&lt;foreign-keys&gt;&lt;key
app=3D&quot;EN&quot; db-id=3D&quot;x9xdrzzrifaetoe52zsprrwuddze2zxera0z&quo=
t;
timestamp=3D&quot;1430431291&quot;&gt;12271&lt;/key&gt;&lt;/foreign-keys&gt=
;&lt;ref-type
name=3D&quot;Journal
Article&quot;&gt;17&lt;/ref-type&gt;&lt;contributors&gt;&lt;authors&gt;&lt;=
author&gt;Felsenstein,
J.&lt;/author&gt;&lt;/authors&gt;&lt;/contributors&gt;&lt;auth-address&gt;F=
elsenstein,
J&amp;#xD;Univ Washington,Dept Genet Sk50,Seattle,Wa 98195, USA&amp;#xD;Univ
Washington,Dept Genet Sk50,Seattle,Wa 98195,
USA&lt;/auth-address&gt;&lt;titles&gt;&lt;title&gt;Confidence-limits on
phylogenies - an approach using the
bootstrap&lt;/title&gt;&lt;secondary-title&gt;Evolution&lt;/secondary-title=
&gt;&lt;alt-title&gt;Evolution&lt;/alt-title&gt;&lt;/titles&gt;&lt;periodic=
al&gt;&lt;full-title&gt;Evolution&lt;/full-title&gt;&lt;abbr-1&gt;Evolution;
international journal of organic
evolution&lt;/abbr-1&gt;&lt;/periodical&gt;&lt;alt-periodical&gt;&lt;full-t=
itle&gt;Evolution&lt;/full-title&gt;&lt;abbr-1&gt;Evolution;
international journal of organic
evolution&lt;/abbr-1&gt;&lt;/alt-periodical&gt;&lt;pages&gt;783-791&lt;/pag=
es&gt;&lt;volume&gt;39&lt;/volume&gt;&lt;number&gt;4&lt;/number&gt;&lt;date=
s&gt;&lt;year&gt;1985&lt;/year&gt;&lt;/dates&gt;&lt;isbn&gt;0014-3820&lt;/i=
sbn&gt;&lt;accession-num&gt;ISI:A1985APJ8100007&lt;/accession-num&gt;&lt;ur=
ls&gt;&lt;related-urls&gt;&lt;url&gt;&amp;lt;Go
to ISI&amp;gt;://A1985APJ8100007&lt;/url&gt;&lt;/related-urls&gt;&lt;/urls&=
gt;&lt;electronic-resource-num&gt;Doi
10.2307/2408678&lt;/electronic-resource-num&gt;&lt;language&gt;English&lt;/=
language&gt;&lt;/record&gt;&lt;/Cite&gt;&lt;/EndNote&gt;<span
style=3D'mso-element:field-separator'></span></span><![endif]--><span
style=3D'mso-bidi-font-family:Calibri;mso-bidi-theme-font:minor-latin;color=
:black'><span
style=3D'mso-no-proof:yes'>[2]</span></span><!--[if supportFields]><span
style=3D'mso-bidi-font-family:Calibri;mso-bidi-theme-font:minor-latin;color=
:black'><span
style=3D'mso-element:field-end'></span></span><![endif]--><span style=3D'ms=
o-bidi-font-family:
Calibri;mso-bidi-theme-font:minor-latin'> </span><span
style=3D'mso-spacerun:yes'>�</span>is taken to represent the evolutionary h=
istory
of the taxa analyzed. Branches corresponding to partitions reproduced in le=
ss
than 50% bootstrap replicates are collapsed. Initial tree(s) for the heuris=
tic
search were obtained by applying the Neighbor-Joining method to a matrix of
pairwise distances estimated using a JTT model. A discrete Gamma distributi=
on
was used to model evolutionary rate differences among sites (5 categories (=
+G, parameter
=3D 2.6759)). The analysis involved 44 amino acid sequences. All positions =
with
less than 50% site coverage were eliminated. That is, fewer than 50% alignm=
ent
gaps, missing data, and ambiguous bases were allowed at any position. There=
 <span
class=3DGramE>were</span> a total of 316 positions in the final dataset.
Evolutionary analyses were conducted in MEGA6 [3]. <span style=3D'mso-bidi-=
font-family:
Calibri;mso-bidi-theme-font:minor-latin'>See also legend for supplemental
figure 1.<o:p></o:p></span></p>

<p class=3DMsoNormal style=3D'margin-left:1.0in'><span style=3D'mso-no-proo=
f:yes'><!--[if gte vml 1]><v:shape
 id=3D"Picture_x0020_488" o:spid=3D"_x0000_i1034" type=3D"#_x0000_t75" styl=
e=3D'width:439.8pt;
 height:577.8pt;visibility:visible;mso-wrap-style:square'>
 <v:imagedata src=3D"Supfigures-revised_files/image005.wmz" o:title=3D""/>
</v:shape><![endif]--><![if !vml]><img width=3D586 height=3D770
src=3D"Supfigures-revised_files/image006.png" v:shapes=3D"Picture_x0020_488=
"><![endif]></span></p>

<p class=3DMsoNormal style=3D'margin-bottom:0in;margin-bottom:.0001pt;line-=
height:
normal'><b style=3D'mso-bidi-font-weight:normal'>Supplemental figure 4: </b=
><span
style=3D'mso-bidi-font-family:Calibri;mso-bidi-theme-font:minor-latin'>Phyl=
ogenetic
tree of the anopheline salivary D7 short family. The evolutionary history w=
as
inferred by using the Maximum Likelihood method based on the JTT matrix-bas=
ed
model [4].<span style=3D'mso-spacerun:yes'>� </span>The bootstrap consensus=
 tree
inferred from 500 replicates </span><!--[if supportFields]><span
style=3D'mso-bidi-font-family:Calibri;mso-bidi-theme-font:minor-latin;color=
:black'><span
style=3D'mso-element:field-begin'></span><span
style=3D'mso-spacerun:yes'>�</span>ADDIN EN.CITE
&lt;EndNote&gt;&lt;Cite&gt;&lt;Author&gt;Felsenstein&lt;/Author&gt;&lt;Year=
&gt;1985&lt;/Year&gt;&lt;RecNum&gt;12271&lt;/RecNum&gt;&lt;DisplayText&gt;[=
2]&lt;/DisplayText&gt;&lt;record&gt;&lt;rec-number&gt;12271&lt;/rec-number&=
gt;&lt;foreign-keys&gt;&lt;key
app=3D&quot;EN&quot; db-id=3D&quot;x9xdrzzrifaetoe52zsprrwuddze2zxera0z&quo=
t;
timestamp=3D&quot;1430431291&quot;&gt;12271&lt;/key&gt;&lt;/foreign-keys&gt=
;&lt;ref-type
name=3D&quot;Journal
Article&quot;&gt;17&lt;/ref-type&gt;&lt;contributors&gt;&lt;authors&gt;&lt;=
author&gt;Felsenstein,
J.&lt;/author&gt;&lt;/authors&gt;&lt;/contributors&gt;&lt;auth-address&gt;F=
elsenstein,
J&amp;#xD;Univ Washington,Dept Genet Sk50,Seattle,Wa 98195, USA&amp;#xD;Univ
Washington,Dept Genet Sk50,Seattle,Wa 98195,
USA&lt;/auth-address&gt;&lt;titles&gt;&lt;title&gt;Confidence-limits on
phylogenies - an approach using the
bootstrap&lt;/title&gt;&lt;secondary-title&gt;Evolution&lt;/secondary-title=
&gt;&lt;alt-title&gt;Evolution&lt;/alt-title&gt;&lt;/titles&gt;&lt;periodic=
al&gt;&lt;full-title&gt;Evolution&lt;/full-title&gt;&lt;abbr-1&gt;Evolution;
international journal of organic
evolution&lt;/abbr-1&gt;&lt;/periodical&gt;&lt;alt-periodical&gt;&lt;full-t=
itle&gt;Evolution&lt;/full-title&gt;&lt;abbr-1&gt;Evolution;
international journal of organic
evolution&lt;/abbr-1&gt;&lt;/alt-periodical&gt;&lt;pages&gt;783-791&lt;/pag=
es&gt;&lt;volume&gt;39&lt;/volume&gt;&lt;number&gt;4&lt;/number&gt;&lt;date=
s&gt;&lt;year&gt;1985&lt;/year&gt;&lt;/dates&gt;&lt;isbn&gt;0014-3820&lt;/i=
sbn&gt;&lt;accession-num&gt;ISI:A1985APJ8100007&lt;/accession-num&gt;&lt;ur=
ls&gt;&lt;related-urls&gt;&lt;url&gt;&amp;lt;Go
to
ISI&amp;gt;://A1985APJ8100007&lt;/url&gt;&lt;/related-urls&gt;&lt;/urls&gt;=
&lt;electronic-resource-num&gt;Doi
10.2307/2408678&lt;/electronic-resource-num&gt;&lt;language&gt;English&lt;/=
language&gt;&lt;/record&gt;&lt;/Cite&gt;&lt;/EndNote&gt;<span
style=3D'mso-element:field-separator'></span></span><![endif]--><span
style=3D'mso-bidi-font-family:Calibri;mso-bidi-theme-font:minor-latin;color=
:black'><span
style=3D'mso-no-proof:yes'>[2]</span></span><!--[if supportFields]><span
style=3D'mso-bidi-font-family:Calibri;mso-bidi-theme-font:minor-latin;color=
:black'><span
style=3D'mso-element:field-end'></span></span><![endif]--><span style=3D'ms=
o-bidi-font-family:
Calibri;mso-bidi-theme-font:minor-latin'> is taken to represent the
evolutionary history of the taxa analyzed. Branches corresponding to partit=
ions
reproduced in less than 50% bootstrap replicates are collapsed. Initial tre=
e(s)
for the heuristic search were obtained by applying the Neighbor-Joining met=
hod
to a matrix of pairwise distances estimated using a JTT model. A discrete G=
amma
distribution was used to model evolutionary rate differences among sites (5
categories (+G, parameter =3D 3.1326)). The analysis involved 125 amino acid
sequences. All positions with less than 50% site coverage were eliminated. =
That
is, fewer than 50% alignment gaps, missing data, and ambiguous bases were
allowed at any position. There <span class=3DGramE>were</span> a total of 1=
70
positions in the final dataset. Evolutionary analyses were conducted in MEG=
A6
[3]. Transcripts from this work display their EI following their names. See
also legend for supplemental figure 1.<o:p></o:p></span></p>

<p class=3DMsoNormal style=3D'margin-top:0in;margin-right:0in;margin-bottom=
:0in;
margin-left:1.0in;margin-bottom:.0001pt;line-height:normal'><b
style=3D'mso-bidi-font-weight:normal'><span style=3D'mso-no-proof:yes'><!--=
[if gte vml 1]><v:shape
 id=3D"Picture_x0020_4" o:spid=3D"_x0000_i1033" type=3D"#_x0000_t75" style=
=3D'width:267pt;
 height:747.6pt;visibility:visible;mso-wrap-style:square'>
 <v:imagedata src=3D"Supfigures-revised_files/image007.wmz" o:title=3D""/>
</v:shape><![endif]--><![if !vml]><img width=3D356 height=3D997
src=3D"Supfigures-revised_files/image008.png" v:shapes=3D"Picture_x0020_4">=
<![endif]></span><o:p></o:p></b></p>

<p class=3DMsoNormal style=3D'margin-bottom:0in;margin-bottom:.0001pt;line-=
height:
normal'><b style=3D'mso-bidi-font-weight:normal'><o:p>&nbsp;</o:p></b></p>

<b style=3D'mso-bidi-font-weight:normal'><span style=3D'font-size:11.0pt;
font-family:"Calibri",sans-serif;mso-ascii-theme-font:minor-latin;mso-farea=
st-font-family:
Calibri;mso-fareast-theme-font:minor-latin;mso-hansi-theme-font:minor-latin;
mso-bidi-font-family:"Times New Roman";mso-bidi-theme-font:minor-bidi;
mso-ansi-language:EN-US;mso-fareast-language:EN-US;mso-bidi-language:AR-SA'=
><br
clear=3Dall style=3D'page-break-before:always'>
</span></b>

<p class=3DMsoNormal style=3D'margin-bottom:0in;margin-bottom:.0001pt;line-=
height:
normal'><b style=3D'mso-bidi-font-weight:normal'>Supplemental figure 5: </b=
><span
style=3D'mso-bidi-font-family:Calibri;mso-bidi-theme-font:minor-latin'>Phyl=
ogenetic
tree of the anopheline Antigen 5 family. The evolutionary history was infer=
red
by using the Maximum Likelihood method based on the Whelan And Goldman model
[1]. The bootstrap consensus tree inferred from 500 replicates </span><!--[=
if supportFields]><span
style=3D'mso-bidi-font-family:Calibri;mso-bidi-theme-font:minor-latin;color=
:black'><span
style=3D'mso-element:field-begin'></span><span
style=3D'mso-spacerun:yes'>�</span>ADDIN EN.CITE
&lt;EndNote&gt;&lt;Cite&gt;&lt;Author&gt;Felsenstein&lt;/Author&gt;&lt;Year=
&gt;1985&lt;/Year&gt;&lt;RecNum&gt;12271&lt;/RecNum&gt;&lt;DisplayText&gt;[=
2]&lt;/DisplayText&gt;&lt;record&gt;&lt;rec-number&gt;12271&lt;/rec-number&=
gt;&lt;foreign-keys&gt;&lt;key
app=3D&quot;EN&quot; db-id=3D&quot;x9xdrzzrifaetoe52zsprrwuddze2zxera0z&quo=
t;
timestamp=3D&quot;1430431291&quot;&gt;12271&lt;/key&gt;&lt;/foreign-keys&gt=
;&lt;ref-type
name=3D&quot;Journal
Article&quot;&gt;17&lt;/ref-type&gt;&lt;contributors&gt;&lt;authors&gt;&lt;=
author&gt;Felsenstein,
J.&lt;/author&gt;&lt;/authors&gt;&lt;/contributors&gt;&lt;auth-address&gt;F=
elsenstein,
J&amp;#xD;Univ Washington,Dept Genet Sk50,Seattle,Wa 98195, USA&amp;#xD;Univ
Washington,Dept Genet Sk50,Seattle,Wa 98195,
USA&lt;/auth-address&gt;&lt;titles&gt;&lt;title&gt;Confidence-limits on
phylogenies - an approach using the
bootstrap&lt;/title&gt;&lt;secondary-title&gt;Evolution&lt;/secondary-title=
&gt;&lt;alt-title&gt;Evolution&lt;/alt-title&gt;&lt;/titles&gt;&lt;periodic=
al&gt;&lt;full-title&gt;Evolution&lt;/full-title&gt;&lt;abbr-1&gt;Evolution;
international journal of organic
evolution&lt;/abbr-1&gt;&lt;/periodical&gt;&lt;alt-periodical&gt;&lt;full-t=
itle&gt;Evolution&lt;/full-title&gt;&lt;abbr-1&gt;Evolution;
international journal of organic
evolution&lt;/abbr-1&gt;&lt;/alt-periodical&gt;&lt;pages&gt;783-791&lt;/pag=
es&gt;&lt;volume&gt;39&lt;/volume&gt;&lt;number&gt;4&lt;/number&gt;&lt;date=
s&gt;&lt;year&gt;1985&lt;/year&gt;&lt;/dates&gt;&lt;isbn&gt;0014-3820&lt;/i=
sbn&gt;&lt;accession-num&gt;ISI:A1985APJ8100007&lt;/accession-num&gt;&lt;ur=
ls&gt;&lt;related-urls&gt;&lt;url&gt;&amp;lt;Go
to
ISI&amp;gt;://A1985APJ8100007&lt;/url&gt;&lt;/related-urls&gt;&lt;/urls&gt;=
&lt;electronic-resource-num&gt;Doi
10.2307/2408678&lt;/electronic-resource-num&gt;&lt;language&gt;English&lt;/=
language&gt;&lt;/record&gt;&lt;/Cite&gt;&lt;/EndNote&gt;<span
style=3D'mso-element:field-separator'></span></span><![endif]--><span
style=3D'mso-bidi-font-family:Calibri;mso-bidi-theme-font:minor-latin;color=
:black'><span
style=3D'mso-no-proof:yes'>[2]</span></span><!--[if supportFields]><span
style=3D'mso-bidi-font-family:Calibri;mso-bidi-theme-font:minor-latin;color=
:black'><span
style=3D'mso-element:field-end'></span></span><![endif]--><span style=3D'ms=
o-bidi-font-family:
Calibri;mso-bidi-theme-font:minor-latin'><span style=3D'mso-spacerun:yes'>�
</span>is taken to represent the evolutionary history of the taxa analyzed.
Branches corresponding to partitions reproduced in less than 50% bootstrap
replicates are collapsed. Initial tree(s) for the heuristic search were
obtained by applying the Neighbor-Joining method to a matrix of pairwise
distances estimated using a JTT model. A discrete Gamma distribution was us=
ed
to model evolutionary rate differences among sites (5 categories (+G, param=
eter
=3D 1.8922)). The analysis involved 97 amino acid sequences. All positions =
with
less than 50% site coverage were eliminated. That is, fewer than 50% alignm=
ent
gaps, missing data, and ambiguous bases were allowed at any position. There=
 <span
class=3DGramE>were</span> a total of 264 positions in the final dataset.
Evolutionary analyses were conducted in MEGA6 [3]. Transcripts from this wo=
rk
display their EI following their names. See also legend for supplemental fi=
gure
1.<o:p></o:p></span></p>

<p class=3DMsoNormal style=3D'margin-top:0in;margin-right:0in;margin-bottom=
:0in;
margin-left:2.5in;margin-bottom:.0001pt;line-height:normal'><b
style=3D'mso-bidi-font-weight:normal'><span style=3D'mso-no-proof:yes'><!--=
[if gte vml 1]><v:shape
 id=3D"Picture_x0020_10" o:spid=3D"_x0000_i1032" type=3D"#_x0000_t75" style=
=3D'width:240pt;
 height:589.8pt;visibility:visible;mso-wrap-style:square'>
 <v:imagedata src=3D"Supfigures-revised_files/image009.wmz" o:title=3D""/>
</v:shape><![endif]--><![if !vml]><img width=3D320 height=3D786
src=3D"Supfigures-revised_files/image010.png" v:shapes=3D"Picture_x0020_10"=
><![endif]></span><o:p></o:p></b></p>

<p class=3DMsoNormal><b style=3D'mso-bidi-font-weight:normal'>Supplemental =
figure
6: </b><span style=3D'mso-bidi-font-family:Calibri;mso-bidi-theme-font:mino=
r-latin'>Phylogenetic
tree of the anopheline salivary 30 kDa/aegyptin family</span>. The evolutio=
nary
history was inferred by using the Maximum Likelihood method based on the Jo=
nes
et al. w/freq. model [1]. The bootstrap consensus tree inferred from 500
replicates<span style=3D'mso-bidi-font-family:Calibri;mso-bidi-theme-font:m=
inor-latin'>
</span><!--[if supportFields]><span style=3D'mso-bidi-font-family:Calibri;
mso-bidi-theme-font:minor-latin;color:black'><span style=3D'mso-element:fie=
ld-begin'></span><span
style=3D'mso-spacerun:yes'>�</span>ADDIN EN.CITE
&lt;EndNote&gt;&lt;Cite&gt;&lt;Author&gt;Felsenstein&lt;/Author&gt;&lt;Year=
&gt;1985&lt;/Year&gt;&lt;RecNum&gt;12271&lt;/RecNum&gt;&lt;DisplayText&gt;[=
2]&lt;/DisplayText&gt;&lt;record&gt;&lt;rec-number&gt;12271&lt;/rec-number&=
gt;&lt;foreign-keys&gt;&lt;key
app=3D&quot;EN&quot; db-id=3D&quot;x9xdrzzrifaetoe52zsprrwuddze2zxera0z&quo=
t;
timestamp=3D&quot;1430431291&quot;&gt;12271&lt;/key&gt;&lt;/foreign-keys&gt=
;&lt;ref-type
name=3D&quot;Journal
Article&quot;&gt;17&lt;/ref-type&gt;&lt;contributors&gt;&lt;authors&gt;&lt;=
author&gt;Felsenstein,
J.&lt;/author&gt;&lt;/authors&gt;&lt;/contributors&gt;&lt;auth-address&gt;F=
elsenstein,
J&amp;#xD;Univ Washington,Dept Genet Sk50,Seattle,Wa 98195, USA&amp;#xD;Univ
Washington,Dept Genet Sk50,Seattle,Wa 98195, USA&lt;/auth-address&gt;&lt;ti=
tles&gt;&lt;title&gt;Confidence-limits
on phylogenies - an approach using the
bootstrap&lt;/title&gt;&lt;secondary-title&gt;Evolution&lt;/secondary-title=
&gt;&lt;alt-title&gt;Evolution&lt;/alt-title&gt;&lt;/titles&gt;&lt;periodic=
al&gt;&lt;full-title&gt;Evolution&lt;/full-title&gt;&lt;abbr-1&gt;Evolution;
international journal of organic
evolution&lt;/abbr-1&gt;&lt;/periodical&gt;&lt;alt-periodical&gt;&lt;full-t=
itle&gt;Evolution&lt;/full-title&gt;&lt;abbr-1&gt;Evolution;
international journal of organic
evolution&lt;/abbr-1&gt;&lt;/alt-periodical&gt;&lt;pages&gt;783-791&lt;/pag=
es&gt;&lt;volume&gt;39&lt;/volume&gt;&lt;number&gt;4&lt;/number&gt;&lt;date=
s&gt;&lt;year&gt;1985&lt;/year&gt;&lt;/dates&gt;&lt;isbn&gt;0014-3820&lt;/i=
sbn&gt;&lt;accession-num&gt;ISI:A1985APJ8100007&lt;/accession-num&gt;&lt;ur=
ls&gt;&lt;related-urls&gt;&lt;url&gt;&amp;lt;Go
to
ISI&amp;gt;://A1985APJ8100007&lt;/url&gt;&lt;/related-urls&gt;&lt;/urls&gt;=
&lt;electronic-resource-num&gt;Doi
10.2307/2408678&lt;/electronic-resource-num&gt;&lt;language&gt;English&lt;/=
language&gt;&lt;/record&gt;&lt;/Cite&gt;&lt;/EndNote&gt;<span
style=3D'mso-element:field-separator'></span></span><![endif]--><span
style=3D'mso-bidi-font-family:Calibri;mso-bidi-theme-font:minor-latin;color=
:black'><span
style=3D'mso-no-proof:yes'>[2]</span></span><!--[if supportFields]><span
style=3D'mso-bidi-font-family:Calibri;mso-bidi-theme-font:minor-latin;color=
:black'><span
style=3D'mso-element:field-end'></span></span><![endif]--><span style=3D'ms=
o-bidi-font-family:
Calibri;mso-bidi-theme-font:minor-latin'> </span><span
style=3D'mso-spacerun:yes'>�</span>is taken to represent the evolutionary h=
istory
of the taxa analyzed. Branches corresponding to partitions reproduced in le=
ss
than 50% bootstrap replicates are collapsed. Initial tree(s) for the heuris=
tic
search were obtained by applying the Neighbor-Joining method to a matrix of
pairwise distances estimated using a JTT model. A discrete Gamma distributi=
on
was used to model evolutionary rate differences among sites (5 categories (=
+G,
parameter =3D 1.3145)). The analysis involved 23 amino acid sequences. All =
positions
with less than 50% site coverage were eliminated. That is, fewer than 50%
alignment gaps, missing data, and ambiguous bases were allowed at any posit=
ion.
There <span class=3DGramE>were</span> a total of 253 positions in the final
dataset. Evolutionary analyses were conducted in MEGA6 [3]. The sequences f=
ound
in this work have their names followed by - and their expression indexes. G=
C =3D
Gambiae complex. </p>

<p class=3DMsoNormal style=3D'margin-top:0in;margin-right:0in;margin-bottom=
:0in;
margin-left:.5in;margin-bottom:.0001pt;line-height:normal'><span
style=3D'mso-no-proof:yes'><!--[if gte vml 1]><v:shape id=3D"_x0000_i1031" =
type=3D"#_x0000_t75"
 style=3D'width:540pt;height:409.8pt;visibility:visible;mso-wrap-style:squa=
re'>
 <v:imagedata src=3D"Supfigures-revised_files/image011.wmz" o:title=3D""/>
</v:shape><![endif]--><![if !vml]><img width=3D720 height=3D546
src=3D"Supfigures-revised_files/image012.png" v:shapes=3D"_x0000_i1031"><![=
endif]></span></p>

<p class=3DMsoNormal style=3D'margin-bottom:0in;margin-bottom:.0001pt;line-=
height:
normal'><o:p>&nbsp;</o:p></p>

<p class=3DMsoNormal style=3D'margin-bottom:0in;margin-bottom:.0001pt;line-=
height:
normal'><o:p>&nbsp;</o:p></p>

<p class=3DMsoNormal style=3D'margin-bottom:0in;margin-bottom:.0001pt;line-=
height:
normal'><o:p>&nbsp;</o:p></p>

<b style=3D'mso-bidi-font-weight:normal'><span style=3D'font-size:11.0pt;
font-family:"Calibri",sans-serif;mso-ascii-theme-font:minor-latin;mso-farea=
st-font-family:
Calibri;mso-fareast-theme-font:minor-latin;mso-hansi-theme-font:minor-latin;
mso-bidi-font-family:"Times New Roman";mso-bidi-theme-font:minor-bidi;
mso-ansi-language:EN-US;mso-fareast-language:EN-US;mso-bidi-language:AR-SA'=
><br
clear=3Dall style=3D'page-break-before:always'>
</span></b>

<p class=3DMsoNormal style=3D'margin-bottom:0in;margin-bottom:.0001pt;line-=
height:
normal'><b style=3D'mso-bidi-font-weight:normal'>Supplemental figure 7: </b=
><span
style=3D'mso-bidi-font-family:Calibri;mso-bidi-theme-font:minor-latin'>Phyl=
ogenetic
tree of the anopheline salivary SG7 family. The evolutionary history was
inferred by using the Maximum Likelihood method based on the JTT matrix-bas=
ed
model [4].<span style=3D'mso-spacerun:yes'>� </span>The bootstrap consensus=
 tree
inferred from 500 replicates </span><!--[if supportFields]><span
style=3D'mso-bidi-font-family:Calibri;mso-bidi-theme-font:minor-latin;color=
:black'><span
style=3D'mso-element:field-begin'></span><span
style=3D'mso-spacerun:yes'>�</span>ADDIN EN.CITE
&lt;EndNote&gt;&lt;Cite&gt;&lt;Author&gt;Felsenstein&lt;/Author&gt;&lt;Year=
&gt;1985&lt;/Year&gt;&lt;RecNum&gt;12271&lt;/RecNum&gt;&lt;DisplayText&gt;[=
2]&lt;/DisplayText&gt;&lt;record&gt;&lt;rec-number&gt;12271&lt;/rec-number&=
gt;&lt;foreign-keys&gt;&lt;key
app=3D&quot;EN&quot; db-id=3D&quot;x9xdrzzrifaetoe52zsprrwuddze2zxera0z&quo=
t;
timestamp=3D&quot;1430431291&quot;&gt;12271&lt;/key&gt;&lt;/foreign-keys&gt=
;&lt;ref-type
name=3D&quot;Journal
Article&quot;&gt;17&lt;/ref-type&gt;&lt;contributors&gt;&lt;authors&gt;&lt;=
author&gt;Felsenstein,
J.&lt;/author&gt;&lt;/authors&gt;&lt;/contributors&gt;&lt;auth-address&gt;F=
elsenstein,
J&amp;#xD;Univ Washington,Dept Genet Sk50,Seattle,Wa 98195, USA&amp;#xD;Univ
Washington,Dept Genet Sk50,Seattle,Wa 98195,
USA&lt;/auth-address&gt;&lt;titles&gt;&lt;title&gt;Confidence-limits on
phylogenies - an approach using the
bootstrap&lt;/title&gt;&lt;secondary-title&gt;Evolution&lt;/secondary-title=
&gt;&lt;alt-title&gt;Evolution&lt;/alt-title&gt;&lt;/titles&gt;&lt;periodic=
al&gt;&lt;full-title&gt;Evolution&lt;/full-title&gt;&lt;abbr-1&gt;Evolution;
international journal of organic
evolution&lt;/abbr-1&gt;&lt;/periodical&gt;&lt;alt-periodical&gt;&lt;full-t=
itle&gt;Evolution&lt;/full-title&gt;&lt;abbr-1&gt;Evolution;
international journal of organic
evolution&lt;/abbr-1&gt;&lt;/alt-periodical&gt;&lt;pages&gt;783-791&lt;/pag=
es&gt;&lt;volume&gt;39&lt;/volume&gt;&lt;number&gt;4&lt;/number&gt;&lt;date=
s&gt;&lt;year&gt;1985&lt;/year&gt;&lt;/dates&gt;&lt;isbn&gt;0014-3820&lt;/i=
sbn&gt;&lt;accession-num&gt;ISI:A1985APJ8100007&lt;/accession-num&gt;&lt;ur=
ls&gt;&lt;related-urls&gt;&lt;url&gt;&amp;lt;Go
to
ISI&amp;gt;://A1985APJ8100007&lt;/url&gt;&lt;/related-urls&gt;&lt;/urls&gt;=
&lt;electronic-resource-num&gt;Doi
10.2307/2408678&lt;/electronic-resource-num&gt;&lt;language&gt;English&lt;/=
language&gt;&lt;/record&gt;&lt;/Cite&gt;&lt;/EndNote&gt;<span
style=3D'mso-element:field-separator'></span></span><![endif]--><span
style=3D'mso-bidi-font-family:Calibri;mso-bidi-theme-font:minor-latin;color=
:black'><span
style=3D'mso-no-proof:yes'>[2]</span></span><!--[if supportFields]><span
style=3D'mso-bidi-font-family:Calibri;mso-bidi-theme-font:minor-latin;color=
:black'><span
style=3D'mso-element:field-end'></span></span><![endif]--><span style=3D'ms=
o-bidi-font-family:
Calibri;mso-bidi-theme-font:minor-latin'><span style=3D'mso-spacerun:yes'>�
</span>is taken to represent the evolutionary history of the taxa analyzed.
Branches corresponding to partitions reproduced in less than 50% bootstrap
replicates are collapsed. Initial tree(s) for the heuristic search were
obtained by applying the Neighbor-Joining method to a matrix of pairwise
distances estimated using a JTT model. A discrete Gamma distribution was us=
ed
to model evolutionary rate differences among sites (5 categories (+G, param=
eter
=3D 2.4155)). The analysis involved 44 amino acid sequences. All positions =
with
less than 50% site coverage were eliminated. That is, fewer than 50% alignm=
ent
gaps, missing data, and ambiguous bases were allowed at any position. There=
 <span
class=3DGramE>were</span> a total of 141 positions in the final dataset.
Evolutionary analyses were conducted in MEGA6 [3<span class=3DGramE>].<span
style=3D'mso-bidi-font-family:"Times New Roman";mso-bidi-theme-font:minor-b=
idi'>The</span></span></span>
sequences for <i style=3D'mso-bidi-font-style:normal'>An. stephensi</i>
anophensin and <i style=3D'mso-bidi-font-style:normal'>An. albimanus </i>al=
bicin
are marked with a red symbol. <span style=3D'mso-bidi-font-family:Calibri;
mso-bidi-theme-font:minor-latin'>See also legend for supplemental figure 1.=
</span><b
style=3D'mso-bidi-font-weight:normal'><o:p></o:p></b></p>

<p class=3DMsoNormal style=3D'margin-left:.5in'><span style=3D'mso-no-proof=
:yes'><!--[if gte vml 1]><v:shape
 id=3D"Picture_x0020_490" o:spid=3D"_x0000_i1030" type=3D"#_x0000_t75" styl=
e=3D'width:540pt;
 height:561pt;visibility:visible;mso-wrap-style:square'>
 <v:imagedata src=3D"Supfigures-revised_files/image013.wmz" o:title=3D""/>
</v:shape><![endif]--><![if !vml]><img width=3D720 height=3D748
src=3D"Supfigures-revised_files/image014.png" v:shapes=3D"Picture_x0020_490=
"><![endif]></span></p>

<p class=3DMsoNormal><b style=3D'mso-bidi-font-weight:normal'><o:p>&nbsp;</=
o:p></b></p>

<p class=3DMsoNormal style=3D'margin-bottom:0in;margin-bottom:.0001pt;line-=
height:
normal'><o:p>&nbsp;</o:p></p>

<p class=3DMsoNoSpacing><b style=3D'mso-bidi-font-weight:normal'>Supplement=
al
figure 8: </b><span style=3D'mso-bidi-font-family:Calibri;mso-bidi-theme-fo=
nt:
minor-latin'>Phylogenetic tree of the anopheline salivary SG1 family. The
evolutionary history was inferred by using the Maximum Likelihood method ba=
sed
on the JTT matrix-based model [4].<span style=3D'mso-spacerun:yes'>� </span=
>The
bootstrap consensus tree inferred from 500 replicates </span><!--[if suppor=
tFields]><span
style=3D'mso-bidi-font-family:Calibri;mso-bidi-theme-font:minor-latin;color=
:black'><span
style=3D'mso-element:field-begin'></span><span
style=3D'mso-spacerun:yes'>�</span>ADDIN EN.CITE &lt;EndNote&gt;&lt;Cite&gt=
;&lt;Author&gt;Felsenstein&lt;/Author&gt;&lt;Year&gt;1985&lt;/Year&gt;&lt;R=
ecNum&gt;12271&lt;/RecNum&gt;&lt;DisplayText&gt;[2]&lt;/DisplayText&gt;&lt;=
record&gt;&lt;rec-number&gt;12271&lt;/rec-number&gt;&lt;foreign-keys&gt;&lt=
;key
app=3D&quot;EN&quot; db-id=3D&quot;x9xdrzzrifaetoe52zsprrwuddze2zxera0z&quo=
t;
timestamp=3D&quot;1430431291&quot;&gt;12271&lt;/key&gt;&lt;/foreign-keys&gt=
;&lt;ref-type
name=3D&quot;Journal
Article&quot;&gt;17&lt;/ref-type&gt;&lt;contributors&gt;&lt;authors&gt;&lt;=
author&gt;Felsenstein,
J.&lt;/author&gt;&lt;/authors&gt;&lt;/contributors&gt;&lt;auth-address&gt;F=
elsenstein,
J&amp;#xD;Univ Washington,Dept Genet Sk50,Seattle,Wa 98195, USA&amp;#xD;Univ
Washington,Dept Genet Sk50,Seattle,Wa 98195,
USA&lt;/auth-address&gt;&lt;titles&gt;&lt;title&gt;Confidence-limits on
phylogenies - an approach using the
bootstrap&lt;/title&gt;&lt;secondary-title&gt;Evolution&lt;/secondary-title=
&gt;&lt;alt-title&gt;Evolution&lt;/alt-title&gt;&lt;/titles&gt;&lt;periodic=
al&gt;&lt;full-title&gt;Evolution&lt;/full-title&gt;&lt;abbr-1&gt;Evolution;
international journal of organic
evolution&lt;/abbr-1&gt;&lt;/periodical&gt;&lt;alt-periodical&gt;&lt;full-t=
itle&gt;Evolution&lt;/full-title&gt;&lt;abbr-1&gt;Evolution;
international journal of organic evolution&lt;/abbr-1&gt;&lt;/alt-periodica=
l&gt;&lt;pages&gt;783-791&lt;/pages&gt;&lt;volume&gt;39&lt;/volume&gt;&lt;n=
umber&gt;4&lt;/number&gt;&lt;dates&gt;&lt;year&gt;1985&lt;/year&gt;&lt;/dat=
es&gt;&lt;isbn&gt;0014-3820&lt;/isbn&gt;&lt;accession-num&gt;ISI:A1985APJ81=
00007&lt;/accession-num&gt;&lt;urls&gt;&lt;related-urls&gt;&lt;url&gt;&amp;=
lt;Go
to ISI&amp;gt;://A1985APJ8100007&lt;/url&gt;&lt;/related-urls&gt;&lt;/urls&=
gt;&lt;electronic-resource-num&gt;Doi
10.2307/2408678&lt;/electronic-resource-num&gt;&lt;language&gt;English&lt;/=
language&gt;&lt;/record&gt;&lt;/Cite&gt;&lt;/EndNote&gt;<span
style=3D'mso-element:field-separator'></span></span><![endif]--><span
style=3D'mso-bidi-font-family:Calibri;mso-bidi-theme-font:minor-latin;color=
:black'><span
style=3D'mso-no-proof:yes'>[2]</span></span><!--[if supportFields]><span
style=3D'mso-bidi-font-family:Calibri;mso-bidi-theme-font:minor-latin;color=
:black'><span
style=3D'mso-element:field-end'></span></span><![endif]--><span style=3D'ms=
o-bidi-font-family:
Calibri;mso-bidi-theme-font:minor-latin'><span style=3D'mso-spacerun:yes'>�
</span>is taken to represent the evolutionary history of the taxa analyzed.
Branches corresponding to partitions reproduced in less than 50% bootstrap
replicates are collapsed. Initial tree(s) for the heuristic search were
obtained by applying the Neighbor-Joining method to a matrix of pairwise
distances estimated using a JTT model. A discrete Gamma distribution was us=
ed
to model evolutionary rate differences among sites (5 categories (+G, param=
eter
=3D 6.9997)). The analysis involved 190 amino acid sequences. All positions=
 with
less than 50% site coverage were eliminated. That is, fewer than 50% alignm=
ent
gaps, missing data, and ambiguous bases were allowed at any position. There=
 <span
class=3DGramE>were</span> a total of 411 positions in the final dataset.
Evolutionary analyses were conducted in MEGA6 [3].<span
style=3D'mso-spacerun:yes'>� </span>See </span>The sequences found in this =
work
have their names followed by their expression indexes<span style=3D'mso-bid=
i-font-family:
Calibri;mso-bidi-theme-font:minor-latin'> See also legend for supplemental
figure 1. </span></p>

<p class=3DMsoNormal><span style=3D'mso-no-proof:yes'><!--[if gte vml 1]><v=
:shape
 id=3D"Picture_x0020_12" o:spid=3D"_x0000_i1029" type=3D"#_x0000_t75" style=
=3D'width:434.4pt;
 height:22in;visibility:visible;mso-wrap-style:square'>
 <v:imagedata src=3D"Supfigures-revised_files/image015.wmz" o:title=3D""/>
</v:shape><![endif]--><![if !vml]><img width=3D579 height=3D2112
src=3D"Supfigures-revised_files/image016.png" v:shapes=3D"Picture_x0020_12"=
><![endif]></span></p>

<b style=3D'mso-bidi-font-weight:normal'><span style=3D'font-size:11.0pt;
font-family:"Calibri",sans-serif;mso-ascii-theme-font:minor-latin;mso-farea=
st-font-family:
Calibri;mso-fareast-theme-font:minor-latin;mso-hansi-theme-font:minor-latin;
mso-bidi-font-family:"Times New Roman";mso-bidi-theme-font:minor-bidi;
mso-ansi-language:EN-US;mso-fareast-language:EN-US;mso-bidi-language:AR-SA'=
><br
clear=3Dall style=3D'mso-special-character:line-break;page-break-before:alw=
ays'>
</span></b>

<p class=3DMsoNormal style=3D'margin-bottom:0in;margin-bottom:.0001pt;line-=
height:
normal'><b style=3D'mso-bidi-font-weight:normal'><o:p>&nbsp;</o:p></b></p>

<p class=3DMsoNormal><b style=3D'mso-bidi-font-weight:normal'>Supplemental =
figure
9: </b><span style=3D'mso-bidi-font-family:Calibri;mso-bidi-theme-font:mino=
r-latin'>Phylogenetic
tree of the anopheline salivary cE5/anophelin family. <span
style=3D'mso-spacerun:yes'>�</span>The evolutionary history was inferred by=
 using
the Maximum Likelihood method based on the JTT matrix-based model </span><!=
--[if supportFields]><span
style=3D'mso-bidi-font-family:Calibri;mso-bidi-theme-font:minor-latin'><span
style=3D'mso-element:field-begin'></span><span
style=3D'mso-spacerun:yes'>�</span>ADDIN EN.CITE
&lt;EndNote&gt;&lt;Cite&gt;&lt;Author&gt;Jones&lt;/Author&gt;&lt;Year&gt;19=
92&lt;/Year&gt;&lt;RecNum&gt;15617&lt;/RecNum&gt;&lt;DisplayText&gt;[4]&lt;=
/DisplayText&gt;&lt;record&gt;&lt;rec-number&gt;15617&lt;/rec-number&gt;&lt=
;foreign-keys&gt;&lt;key
app=3D&quot;EN&quot; db-id=3D&quot;x9xdrzzrifaetoe52zsprrwuddze2zxera0z&quo=
t;
timestamp=3D&quot;1546269479&quot;&gt;15617&lt;/key&gt;&lt;/foreign-keys&gt=
;&lt;ref-type
name=3D&quot;Journal
Article&quot;&gt;17&lt;/ref-type&gt;&lt;contributors&gt;&lt;authors&gt;&lt;=
author&gt;Jones,
D. T.&lt;/author&gt;&lt;author&gt;Taylor, W.
R.&lt;/author&gt;&lt;author&gt;Thornton, J.
M.&lt;/author&gt;&lt;/authors&gt;&lt;/contributors&gt;&lt;auth-address&gt;D=
epartment
of Biochemistry and Molecular Biology, University College, London,
UK.&lt;/auth-address&gt;&lt;titles&gt;&lt;title&gt;The rapid generation of
mutation data matrices from protein
sequences&lt;/title&gt;&lt;secondary-title&gt;Comput Appl
Biosci&lt;/secondary-title&gt;&lt;/titles&gt;&lt;periodical&gt;&lt;full-tit=
le&gt;Comput
Appl Biosci&lt;/full-title&gt;&lt;abbr-1&gt;Computer applications in the
biosciences :
CABIOS&lt;/abbr-1&gt;&lt;/periodical&gt;&lt;pages&gt;275-82&lt;/pages&gt;&l=
t;volume&gt;8&lt;/volume&gt;&lt;number&gt;3&lt;/number&gt;&lt;edition&gt;19=
92/06/01&lt;/edition&gt;&lt;keywords&gt;&lt;keyword&gt;*Algorithms&lt;/keyw=
ord&gt;&lt;keyword&gt;Amino
Acid
Sequence&lt;/keyword&gt;&lt;keyword&gt;*Mutation&lt;/keyword&gt;&lt;keyword=
&gt;Phylogeny&lt;/keyword&gt;&lt;keyword&gt;Proteins/*genetics&lt;/keyword&=
gt;&lt;keyword&gt;Sequence
Alignment/*methods/statistics &amp;amp; numerical
data&lt;/keyword&gt;&lt;keyword&gt;Software&lt;/keyword&gt;&lt;/keywords&gt=
;&lt;dates&gt;&lt;year&gt;1992&lt;/year&gt;&lt;pub-dates&gt;&lt;date&gt;Jun=
&lt;/date&gt;&lt;/pub-dates&gt;&lt;/dates&gt;&lt;isbn&gt;0266-7061
(Print)&amp;#xD;0266-7061
(Linking)&lt;/isbn&gt;&lt;accession-num&gt;1633570&lt;/accession-num&gt;&lt=
;urls&gt;&lt;related-urls&gt;&lt;url&gt;https://www.ncbi.nlm.nih.gov/pubmed=
/1633570&lt;/url&gt;&lt;/related-urls&gt;&lt;/urls&gt;&lt;/record&gt;&lt;/C=
ite&gt;&lt;/EndNote&gt;<span
style=3D'mso-element:field-separator'></span></span><![endif]--><span
style=3D'mso-bidi-font-family:Calibri;mso-bidi-theme-font:minor-latin'><span
style=3D'mso-no-proof:yes'>[4]</span></span><!--[if supportFields]><span
style=3D'mso-bidi-font-family:Calibri;mso-bidi-theme-font:minor-latin'><span
style=3D'mso-element:field-end'></span></span><![endif]--><span style=3D'ms=
o-bidi-font-family:
Calibri;mso-bidi-theme-font:minor-latin'>. The bootstrap consensus tree
inferred from 500 replicates </span><!--[if supportFields]><span
style=3D'mso-bidi-font-family:Calibri;mso-bidi-theme-font:minor-latin'><span
style=3D'mso-element:field-begin'></span><span
style=3D'mso-spacerun:yes'>�</span>ADDIN EN.CITE
&lt;EndNote&gt;&lt;Cite&gt;&lt;Author&gt;Felsenstein&lt;/Author&gt;&lt;Year=
&gt;1985&lt;/Year&gt;&lt;RecNum&gt;12271&lt;/RecNum&gt;&lt;DisplayText&gt;[=
2]&lt;/DisplayText&gt;&lt;record&gt;&lt;rec-number&gt;12271&lt;/rec-number&=
gt;&lt;foreign-keys&gt;&lt;key
app=3D&quot;EN&quot; db-id=3D&quot;x9xdrzzrifaetoe52zsprrwuddze2zxera0z&quo=
t;
timestamp=3D&quot;1430431291&quot;&gt;12271&lt;/key&gt;&lt;/foreign-keys&gt=
;&lt;ref-type
name=3D&quot;Journal Article&quot;&gt;17&lt;/ref-type&gt;&lt;contributors&g=
t;&lt;authors&gt;&lt;author&gt;Felsenstein,
J.&lt;/author&gt;&lt;/authors&gt;&lt;/contributors&gt;&lt;auth-address&gt;F=
elsenstein,
J&amp;#xD;Univ Washington,Dept Genet Sk50,Seattle,Wa 98195, USA&amp;#xD;Univ
Washington,Dept Genet Sk50,Seattle,Wa 98195,
USA&lt;/auth-address&gt;&lt;titles&gt;&lt;title&gt;Confidence-limits on
phylogenies - an approach using the bootstrap&lt;/title&gt;&lt;secondary-ti=
tle&gt;Evolution&lt;/secondary-title&gt;&lt;alt-title&gt;Evolution&lt;/alt-=
title&gt;&lt;/titles&gt;&lt;periodical&gt;&lt;full-title&gt;Evolution&lt;/f=
ull-title&gt;&lt;abbr-1&gt;Evolution;
international journal of organic
evolution&lt;/abbr-1&gt;&lt;/periodical&gt;&lt;alt-periodical&gt;&lt;full-t=
itle&gt;Evolution&lt;/full-title&gt;&lt;abbr-1&gt;Evolution;
international journal of organic
evolution&lt;/abbr-1&gt;&lt;/alt-periodical&gt;&lt;pages&gt;783-791&lt;/pag=
es&gt;&lt;volume&gt;39&lt;/volume&gt;&lt;number&gt;4&lt;/number&gt;&lt;date=
s&gt;&lt;year&gt;1985&lt;/year&gt;&lt;/dates&gt;&lt;isbn&gt;0014-3820&lt;/i=
sbn&gt;&lt;accession-num&gt;ISI:A1985APJ8100007&lt;/accession-num&gt;&lt;ur=
ls&gt;&lt;related-urls&gt;&lt;url&gt;&amp;lt;Go
to
ISI&amp;gt;://A1985APJ8100007&lt;/url&gt;&lt;/related-urls&gt;&lt;/urls&gt;=
&lt;electronic-resource-num&gt;Doi
10.2307/2408678&lt;/electronic-resource-num&gt;&lt;language&gt;English&lt;/=
language&gt;&lt;/record&gt;&lt;/Cite&gt;&lt;/EndNote&gt;<span
style=3D'mso-element:field-separator'></span></span><![endif]--><span
style=3D'mso-bidi-font-family:Calibri;mso-bidi-theme-font:minor-latin'><span
style=3D'mso-no-proof:yes'>[2]</span></span><!--[if supportFields]><span
style=3D'mso-bidi-font-family:Calibri;mso-bidi-theme-font:minor-latin'><span
style=3D'mso-element:field-end'></span></span><![endif]--><span style=3D'ms=
o-bidi-font-family:
Calibri;mso-bidi-theme-font:minor-latin'> is taken to represent the
evolutionary history of the taxa analyzed. Branches corresponding to partit=
ions
reproduced in less than 50% bootstrap replicates are collapsed. Initial tre=
e(s)
for the heuristic search were obtained automatically by applying Neighbor-J=
oin
and <span class=3DSpellE>BioNJ</span> algorithms to a matrix of pairwise
distances estimated using a JTT model, and then selecting the topology with
superior log likelihood value. A discrete Gamma distribution was used to mo=
del
evolutionary rate differences among sites (5 categories (+G, parameter =3D
3.9577)). The analysis involved 33 amino acid sequences. All positions with
less than 50% site coverage were eliminated. That is, fewer than 50% alignm=
ent
gaps, missing data, and ambiguous bases were allowed at any position. There=
 <span
class=3DGramE>were</span> a total of 83 positions in the final dataset.
Evolutionary analyses were conducted in MEGA6 </span><!--[if supportFields]=
><span
style=3D'mso-bidi-font-family:Calibri;mso-bidi-theme-font:minor-latin'><span
style=3D'mso-element:field-begin'></span><span
style=3D'mso-spacerun:yes'>�</span>ADDIN EN.CITE
&lt;EndNote&gt;&lt;Cite&gt;&lt;Author&gt;Tamura&lt;/Author&gt;&lt;Year&gt;2=
013&lt;/Year&gt;&lt;RecNum&gt;11781&lt;/RecNum&gt;&lt;DisplayText&gt;[3]&lt=
;/DisplayText&gt;&lt;record&gt;&lt;rec-number&gt;11781&lt;/rec-number&gt;&l=
t;foreign-keys&gt;&lt;key
app=3D&quot;EN&quot; db-id=3D&quot;x9xdrzzrifaetoe52zsprrwuddze2zxera0z&quo=
t;
timestamp=3D&quot;1400870065&quot;&gt;11781&lt;/key&gt;&lt;/foreign-keys&gt=
;&lt;ref-type
name=3D&quot;Journal
Article&quot;&gt;17&lt;/ref-type&gt;&lt;contributors&gt;&lt;authors&gt;&lt;=
author&gt;Tamura,
K.&lt;/author&gt;&lt;author&gt;Stecher,
G.&lt;/author&gt;&lt;author&gt;Peterson,
D.&lt;/author&gt;&lt;author&gt;Filipski, A.&lt;/author&gt;&lt;author&gt;Kum=
ar,
S.&lt;/author&gt;&lt;/authors&gt;&lt;/contributors&gt;&lt;auth-address&gt;R=
esearch
Center for Genomics and Bioinformatics, Tokyo Metropolitan University,
Hachioji, Tokyo, Japan.&lt;/auth-address&gt;&lt;titles&gt;&lt;title&gt;MEGA=
6:
Molecular Evolutionary Genetics Analysis version
6.0&lt;/title&gt;&lt;secondary-title&gt;Mol Biol
Evol&lt;/secondary-title&gt;&lt;alt-title&gt;Molecular biology and
evolution&lt;/alt-title&gt;&lt;/titles&gt;&lt;periodical&gt;&lt;full-title&=
gt;Mol
Biol Evol&lt;/full-title&gt;&lt;abbr-1&gt;Molecular biology and
evolution&lt;/abbr-1&gt;&lt;/periodical&gt;&lt;alt-periodical&gt;&lt;full-t=
itle&gt;Mol
Biol Evol&lt;/full-title&gt;&lt;abbr-1&gt;Molecular biology and
evolution&lt;/abbr-1&gt;&lt;/alt-periodical&gt;&lt;pages&gt;2725-9&lt;/page=
s&gt;&lt;volume&gt;30&lt;/volume&gt;&lt;number&gt;12&lt;/number&gt;&lt;date=
s&gt;&lt;year&gt;2013&lt;/year&gt;&lt;pub-dates&gt;&lt;date&gt;Dec&lt;/date=
&gt;&lt;/pub-dates&gt;&lt;/dates&gt;&lt;isbn&gt;1537-1719
(Electronic)&amp;#xD;0737-4038
(Linking)&lt;/isbn&gt;&lt;accession-num&gt;24132122&lt;/accession-num&gt;&l=
t;urls&gt;&lt;related-urls&gt;&lt;url&gt;http://www.ncbi.nlm.nih.gov/pubmed=
/24132122&lt;/url&gt;&lt;/related-urls&gt;&lt;/urls&gt;&lt;custom2&gt;38403=
12&lt;/custom2&gt;&lt;electronic-resource-num&gt;10.1093/molbev/mst197&lt;/=
electronic-resource-num&gt;&lt;/record&gt;&lt;/Cite&gt;&lt;/EndNote&gt;<span
style=3D'mso-element:field-separator'></span></span><![endif]--><span
style=3D'mso-bidi-font-family:Calibri;mso-bidi-theme-font:minor-latin'><span
style=3D'mso-no-proof:yes'>[3]</span></span><!--[if supportFields]><span
style=3D'mso-bidi-font-family:Calibri;mso-bidi-theme-font:minor-latin'><span
style=3D'mso-element:field-end'></span></span><![endif]--><span style=3D'ms=
o-bidi-font-family:
Calibri;mso-bidi-theme-font:minor-latin'>. </span>The sequences found in th=
is
work have their names followed by their expression indexes. GC =3D Gambiae
complex.<span style=3D'mso-bidi-font-family:Calibri;mso-bidi-theme-font:min=
or-latin'>.<o:p></o:p></span></p>

<b style=3D'mso-bidi-font-weight:normal'><span style=3D'font-size:11.0pt;
font-family:"Calibri",sans-serif;mso-ascii-theme-font:minor-latin;mso-farea=
st-font-family:
Calibri;mso-fareast-theme-font:minor-latin;mso-hansi-theme-font:minor-latin;
mso-bidi-font-family:"Times New Roman";mso-bidi-theme-font:minor-bidi;
mso-ansi-language:EN-US;mso-fareast-language:EN-US;mso-bidi-language:AR-SA'=
><br
clear=3Dall style=3D'page-break-before:always'>
</span></b>

<p class=3DMsoNormal style=3D'margin-bottom:0in;margin-bottom:.0001pt;line-=
height:
normal'><b style=3D'mso-bidi-font-weight:normal'><span style=3D'mso-no-proo=
f:yes'><!--[if gte vml 1]><v:shape
 id=3D"Picture_x0020_13" o:spid=3D"_x0000_i1028" type=3D"#_x0000_t75" style=
=3D'width:935.4pt;
 height:808.8pt;visibility:visible;mso-wrap-style:square'>
 <v:imagedata src=3D"Supfigures-revised_files/image017.emz" o:title=3D""/>
</v:shape><![endif]--><![if !vml]><img width=3D1247 height=3D1078
src=3D"Supfigures-revised_files/image018.png" v:shapes=3D"Picture_x0020_13"=
><![endif]></span><o:p></o:p></b></p>

<p class=3DMsoNoSpacing><b style=3D'mso-bidi-font-weight:normal'>Supplement=
al
figure 10: </b>The basic tail family of mosquitoes. A) <span class=3DSpellE=
>ClustalX</span>
alignment. B) Amino acid motif deducted from the alignment in (A). C) <span
style=3D'mso-bidi-font-family:Calibri;mso-bidi-theme-font:minor-latin'>Phyl=
ogenetic
tree based on the alignment in (A). The evolutionary history was inferred by
using the Maximum Likelihood method based on the JTT matrix-based model
[4].<span style=3D'mso-spacerun:yes'>� </span>The bootstrap consensus tree
inferred from 500 replicates [2] is taken to represent the evolutionary his=
tory
of the taxa analyzed [2]. Branches corresponding to partitions reproduced in
less than 50% bootstrap replicates are collapsed. Initial tree(s) for the
heuristic search were obtained by applying the Neighbor-Joining method to a
matrix of pairwise distances estimated using a JTT model. A discrete Gamma
distribution was used to model evolutionary rate differences among sites (5
categories (+G, parameter =3D 1.5351)). The analysis involved 29 amino acid
sequences. All positions with less than 50% site coverage were eliminated. =
That
is, fewer than 50% alignment gaps, missing data, and ambiguous bases were
allowed at any position. There <span class=3DGramE>were</span> a total of 1=
08
positions in the final dataset. Evolutionary analyses were conducted in MEG=
A6
[3]. See also legend for supplemental figure 1.<o:p></o:p></span></p>

<p class=3DMsoNoSpacing style=3D'margin-left:.5in'><span style=3D'mso-bidi-=
font-family:
Calibri;mso-bidi-theme-font:minor-latin;mso-no-proof:yes'><!--[if gte vml 1=
]><v:shape
 id=3D"Picture_x0020_494" o:spid=3D"_x0000_i1027" type=3D"#_x0000_t75" styl=
e=3D'width:538.2pt;
 height:516pt;visibility:visible;mso-wrap-style:square'>
 <v:imagedata src=3D"Supfigures-revised_files/image019.png" o:title=3D""/>
</v:shape><![endif]--><![if !vml]><img width=3D718 height=3D688
src=3D"Supfigures-revised_files/image020.jpg" v:shapes=3D"Picture_x0020_494=
"><![endif]></span><span
style=3D'mso-bidi-font-family:Calibri;mso-bidi-theme-font:minor-latin'><o:p=
></o:p></span></p>

<p class=3DMsoNoSpacing><o:p>&nbsp;</o:p></p>

<b style=3D'mso-bidi-font-weight:normal'><span style=3D'font-size:11.0pt;
font-family:"Calibri",sans-serif;mso-ascii-theme-font:minor-latin;mso-farea=
st-font-family:
Calibri;mso-fareast-theme-font:minor-latin;mso-hansi-theme-font:minor-latin;
mso-bidi-font-family:"Times New Roman";mso-bidi-theme-font:minor-bidi;
mso-ansi-language:EN-US;mso-fareast-language:EN-US;mso-bidi-language:AR-SA'=
><br
clear=3Dall style=3D'mso-special-character:line-break;page-break-before:alw=
ays'>
</span></b>

<p class=3DMsoNormal style=3D'margin-bottom:0in;margin-bottom:.0001pt;line-=
height:
normal'><b style=3D'mso-bidi-font-weight:normal'><o:p>&nbsp;</o:p></b></p>

<p class=3DMsoNormal style=3D'text-align:justify;line-height:150%'><b
style=3D'mso-bidi-font-weight:normal'>Supplemental figure 11: </b>The<span
style=3D'font-family:"Times New Roman",serif'>. Structural characterization=
 and
phylogenetic insights of Anopheles triannulatus <span class=3DSpellE>orthop=
hasmavirus</span>
(<span class=3DSpellE>AtOPV</span>) (<b style=3D'mso-bidi-font-weight:norma=
l'>A</b>)
Genome graphs depicting architecture and predicted gene products of <span
class=3DSpellE>AtOPV</span>. The predicted coding sequences in the antigeno=
me are
shown in orange arrow rectangles, start and end coordinates are indicated. =
Gene
products are shown in curved yellow rectangles and size in aa is indicated
below. Predicted domains or <span class=3DSpellE>HHPred</span> best-hit reg=
ions
are shown in curved pink rectangles. Scissors indicate <span class=3DSpellE=
>Gn</span>/<span
class=3DSpellE>Gc</span> predicted cleavage site. Asterisks denote N-Glycos=
ylation
sites. Abbreviations: CV, read coverage per position; N, nucleoprotein CDS;=
 G,
glycoprotein CDS; L, RNA dependent RNA polymerase CDS; TM, trans-membrane
domain; <span class=3DSpellE>Bunya_RdRP</span>, functional region of <span
class=3DSpellE><i style=3D'mso-bidi-font-style:normal'>Bunyavirales</i></sp=
an> replicase;
HP1-3, hypothetical protein 1-3. (<b style=3D'mso-bidi-font-weight:normal'>=
B</b>)
MAFFT alignment of the replicase protein of <span class=3DSpellE>AtOPV</spa=
n> and
type members of <span class=3DSpellE><i style=3D'mso-bidi-font-style:normal=
'>Bunyavirales</i></span>
families. Showing structural and functional motif conservation associated t=
o <span
class=3DSpellE><span class=3DGramE>ssRNA</span></span><span class=3DGramE>(=
</span>-)
viruses and <span class=3DSpellE><i style=3D'mso-bidi-font-style:normal'>Bu=
nyavirales</i></span>
replicase. (<b style=3D'mso-bidi-font-weight:normal'>C</b>) <span class=3DS=
pellE>Circoletto</span>
diagram depicting protein similarity of Anopheles triannulatus <span
class=3DSpellE>orthophasmavirus</span> L protein and related representative
members of virus families corresponding to the <span class=3DSpellE><i
style=3D'mso-bidi-font-style:normal'>Bunyavirales</i></span> order. Replica=
ses
are depicted clockwise and identity levels is represented as rainbows rangi=
ng
from blue to red (higher). (<b style=3D'mso-bidi-font-weight:normal'>D</b>)
Sequence conservation of 3�termini among RNA segments of <span class=3DSpel=
lE>AtOPV</span>.
In addition, the consensus terminus is shared with that of Wuhan Mosquito V=
irus
1 RNA1. (<b style=3D'mso-bidi-font-weight:normal'>E</b>) Highly conserved
cleavage region (asterisk) of <span class=3DSpellE>phasmavirus</span> <span
class=3DSpellE>Gn</span>/<span class=3DSpellE>Gc</span> proteins from precu=
rsor G.
Abbreviations: KPOPV, <span class=3DSpellE>Kigluaik</span> phantom <span
class=3DSpellE>orthophasmavirus</span>; WMV1-2, Wuhan Mosquito Virus 1-2; W=
CV1,
Wuchang Cockroach Virus 1; HOV1, Hubei <span class=3DSpellE>odonate</span> =
virus
8. (<b style=3D'mso-bidi-font-weight:normal'>F</b>)Unrooted radial phylogen=
etic
tree based on MAFTT alignments and <span class=3DSpellE>FastTree</span> of
predicted replicase proteins of Anopheles triannulatus <span class=3DSpellE=
>orthophasmavirus</span>
and reported <span class=3DSpellE><i style=3D'mso-bidi-font-style:normal'>B=
unyavirales</i></span>.
The scale bar indicates the number of substitutions per site. Node labels
indicate <span class=3DSpellE>FastTree</span> support values. (<b
style=3D'mso-bidi-font-weight:normal'>G</b>) Magnification of the preceding
phylogenetic tree, focusing in local topology supporting the assignment of =
<span
class=3DSpellE>AtOPV</span> within the <span class=3DSpellE><i style=3D'mso=
-bidi-font-style:
normal'>Phasmaviridae</i></span> family (Blue). (<b style=3D'mso-bidi-font-=
weight:
normal'>H</b>) Reported host of the corresponding viruses, showing a
significantly enrichment of mosquitoes as hosts in the specific sub-cluster=
 of <span
class=3DSpellE>AcOPV</span>.<o:p></o:p></span></p>

<p class=3DMsoNormal><span style=3D'font-family:"Times New Roman",serif;mso=
-no-proof:
yes'><!--[if gte vml 1]><v:shape id=3D"Picture_x0020_482" o:spid=3D"_x0000_=
i1026"
 type=3D"#_x0000_t75" style=3D'width:880.8pt;height:726pt;visibility:visibl=
e;
 mso-wrap-style:square'>
 <v:imagedata src=3D"Supfigures-revised_files/image021.png" o:title=3D""/>
</v:shape><![endif]--><![if !vml]><img width=3D1174 height=3D968
src=3D"Supfigures-revised_files/image022.jpg" v:shapes=3D"Picture_x0020_482=
"><![endif]></span><span
style=3D'font-family:"Times New Roman",serif'><o:p></o:p></span></p>

<p class=3DMsoNormal><span style=3D'font-family:"Times New Roman",serif'><o=
:p>&nbsp;</o:p></span></p>

<p class=3DMsoNormal style=3D'text-align:justify;line-height:150%'><b
style=3D'mso-bidi-font-weight:normal'>Supplemental figure 12: </b>The <span
style=3D'font-family:"Times New Roman",serif'>structural characterization a=
nd
phylogenetic insights of Amazonian <span class=3DSpellE>Anophelins</span>
anpheviruses (<b style=3D'mso-bidi-font-weight:normal'>A</b>) Genome graphs
depicting architecture and predicted gene products of Anopheles marajoara v=
irus
(<span class=3DSpellE>AnMV</span>) and Anopheles darlingi virus (<span
class=3DSpellE>AnDV</span>). The predicted coding sequences in the antigeno=
me are
shown in orange arrow rectangles, start and end coordinates are indicated. =
Gene
products are shown in curved yellow rectangles and size in aa is indicated
below. Predicted domains or <span class=3DSpellE>HHPred</span> best-hit reg=
ions
are shown in curved pink rectangles. Black and orange triangles indicate ge=
ne
junctions and signal peptides, respectively. Pairwise amino acid identity (=
%)
between gene products of both viruses are indicated in double arrow blue
rectangles. Abbreviations: CV, read coverage per position; N, nucleoprotein
CDS; T, short transmembrane protein CDS; G1-G2, glycoproteins CDS; TM,
trans-membrane domain; <span class=3DSpellE>BoDV</span>-NP, p40 nucleoprote=
in of
the <span class=3DSpellE>Borna</span> disease virus homologous region; HHV1=
-gB,
Human Herpesvirus 1 Envelope Glycoprotein B like region; <span class=3DSpel=
lE>Mononeg_RNA_Pol</span>,
<span class=3DSpellE><i style=3D'mso-bidi-font-style:normal'>Mononegavirale=
s</i></span>
<span class=3DSpellE>RdRP</span>; <span class=3DSpellE>M_ne_mRNAcap</span>,=
 mRNA
capping domain; SAM_MT_MNV_L, guanine-7-methyltransferase domain. (<b
style=3D'mso-bidi-font-weight:normal'>B</b>) Sequence similarity of the RNA
genomes (% nt) and predicted gene products (% aa) of <span class=3DSpellE>A=
nDV</span>
virus strains detected in Manaus and <span class=3DSpellE>Macap�</span>. (<b
style=3D'mso-bidi-font-weight:normal'>C</b>) Unrooted radial phylogenetic t=
ree
based on MAFTT alignments and <span class=3DSpellE>FastTree</span> of predi=
cted
replicase proteins of <span class=3DSpellE>AnDV</span>, <span class=3DSpell=
E>AnMV</span>
and reported <span class=3DSpellE><i style=3D'mso-bidi-font-style:normal'>M=
ononegavirales</i></span>.
The scale bar indicates the number of substitutions per site. Node labels
indicate <span class=3DSpellE>FastTree</span> support values. <span class=
=3DSpellE>AnDV</span>
and <span class=3DSpellE>AnMV</span> are indicated by asterisk. (<b
style=3D'mso-bidi-font-weight:normal'>D</b>) Magnification of the preceding
phylogenetic tree, focusing in local topology supporting the assignment of =
<span
class=3DSpellE>AnDV</span> and <span class=3DSpellE>AnMV</span> within the =
<i
style=3D'mso-bidi-font-style:normal'>Anphevirus </i>genus (Blue). (<b
style=3D'mso-bidi-font-weight:normal'>E</b>) Reported host of the correspon=
ding
viruses, showing that all reported anpheviruses, including the proposed <sp=
an
class=3DSpellE>AnDV</span> and <span class=3DSpellE>AnMV</span>, appear to =
be
mosquito-specific viruses. (<b style=3D'mso-bidi-font-weight:normal'>F</b>)
Conserved gene junctions detected in the intergenic regions of <span
class=3DSpellE>AnDV</span> and <span class=3DSpellE>AnMV</span> antigenomes.
Abbreviations: P(A)Sig, polyadenylation <span class=3DGramE>signal<span
style=3D'mso-spacerun:yes'>� </span>terminating</span> each cistron; <span
class=3DSpellE>Sp</span>, spacer sequence; <span class=3DSpellE>Tstart</spa=
n>,
transcription start site. (<b style=3D'mso-bidi-font-weight:normal'>G</b>)
Conserved gene junctions predicted for the <i style=3D'mso-bidi-font-style:=
normal'>Anphevirus</i>
genus. (<b style=3D'mso-bidi-font-weight:normal'>H</b>) Amino acid alignmen=
t of <span
class=3DSpellE>ZnF</span> proteins of Anphevirus showing conservation of Cy=
steine
CXXC motifs (asterisks), a signature of zinc ribbon type zinc finger domain=
s. (<b
style=3D'mso-bidi-font-weight:normal'>I</b>) Map and inset depicting the
geographical regions were the <span class=3DGramE><i style=3D'mso-bidi-font=
-style:
normal'>An</i></span><i style=3D'mso-bidi-font-style:normal'> darlingi</i> =
and <i
style=3D'mso-bidi-font-style:normal'>An <span class=3DSpellE>marjoara</span=
></i>
mosquitoes were sampled and the associated viruses detected. <o:p></o:p></s=
pan></p>

<p class=3DMsoNormal><span style=3D'mso-no-proof:yes'><!--[if gte vml 1]><v=
:shape
 id=3D"Picture_x0020_483" o:spid=3D"_x0000_i1025" type=3D"#_x0000_t75" styl=
e=3D'width:879.6pt;
 height:708.6pt;visibility:visible;mso-wrap-style:square'>
 <v:imagedata src=3D"Supfigures-revised_files/image023.png" o:title=3D""/>
</v:shape><![endif]--><![if !vml]><img width=3D1173 height=3D945
src=3D"Supfigures-revised_files/image024.jpg" v:shapes=3D"Picture_x0020_483=
"><![endif]></span></p>

<p class=3DMsoNormal style=3D'tab-stops:211.5pt'><o:p>&nbsp;</o:p></p>

<p class=3DMsoNormal><o:p>&nbsp;</o:p></p>

<p class=3DMsoNormal><o:p>&nbsp;</o:p></p>

<p class=3DMsoNormal><o:p>&nbsp;</o:p></p>

<p class=3DMsoNormal><o:p>&nbsp;</o:p></p>

<p class=3DMsoNormal><o:p>&nbsp;</o:p></p>

<p class=3DMsoNormal><o:p>&nbsp;</o:p></p>

<p class=3DMsoNormal><o:p>&nbsp;</o:p></p>

<p class=3DMsoNormal><o:p>&nbsp;</o:p></p>

<p class=3DMsoNormal><o:p>&nbsp;</o:p></p>

<p class=3DMsoNormal><o:p>&nbsp;</o:p></p>

<p class=3DMsoNormal><o:p>&nbsp;</o:p></p>

<p class=3DMsoNormal><o:p>&nbsp;</o:p></p>

<p class=3DMsoNormal><o:p>&nbsp;</o:p></p>

<p class=3DMsoNormal><o:p>&nbsp;</o:p></p>

<p class=3DMsoNormal><o:p>&nbsp;</o:p></p>

<p class=3DMsoNormal><o:p>&nbsp;</o:p></p>

<p class=3DMsoNormal><o:p>&nbsp;</o:p></p>

<p class=3DMsoNormal><o:p>&nbsp;</o:p></p>

<p class=3DMsoNormal><o:p>&nbsp;</o:p></p>

<p class=3DMsoNormal><o:p>&nbsp;</o:p></p>

<p class=3DMsoNormal><o:p>&nbsp;</o:p></p>

<p class=3DMsoNormal><o:p>&nbsp;</o:p></p>

<p class=3DMsoNormal><o:p>&nbsp;</o:p></p>

<p class=3DMsoNormal><o:p>&nbsp;</o:p></p>

<p class=3DMsoNormal><o:p>&nbsp;</o:p></p>

<p class=3DMsoNormal><o:p>&nbsp;</o:p></p>

<p class=3DMsoNormal><o:p>&nbsp;</o:p></p>

<p class=3DMsoNormal><o:p>&nbsp;</o:p></p>

<p class=3DMsoNormal><o:p>&nbsp;</o:p></p>

<p class=3DMsoNormal><o:p>&nbsp;</o:p></p>

<p class=3DMsoNormal><o:p>&nbsp;</o:p></p>

<p class=3DMsoNormal><o:p>&nbsp;</o:p></p>

<p class=3DMsoNormal><o:p>&nbsp;</o:p></p>

<p class=3DMsoNormal><o:p>&nbsp;</o:p></p>

<p class=3DMsoNormal><o:p>&nbsp;</o:p></p>

<p class=3DMsoNormal><o:p>&nbsp;</o:p></p>

<p class=3DMsoNormal><o:p>&nbsp;</o:p></p>

<p class=3DMsoNormal><o:p>&nbsp;</o:p></p>

<p class=3DMsoNormal><o:p>&nbsp;</o:p></p>

<p class=3DMsoNormal><o:p>&nbsp;</o:p></p>

<p class=3DMsoNormal><o:p>&nbsp;</o:p></p>

<p class=3DMsoNormal><o:p>&nbsp;</o:p></p>

<p class=3DMsoNormal><o:p>&nbsp;</o:p></p>

<p class=3DMsoNormal><o:p>&nbsp;</o:p></p>

<p class=3DMsoNormal><o:p>&nbsp;</o:p></p>

<p class=3DMsoNormal><o:p>&nbsp;</o:p></p>

<p class=3DMsoNormal><o:p>&nbsp;</o:p></p>

<p class=3DMsoNormal align=3Dright style=3D'text-align:right'><o:p>&nbsp;</=
o:p></p>

<p class=3DMsoNormal><o:p>&nbsp;</o:p></p>

<p class=3DMsoNormal><o:p>&nbsp;</o:p></p>

<p class=3DMsoNormal style=3D'margin-left:1.0in;tab-stops:317.25pt'><br cle=
ar=3Dall
style=3D'mso-special-character:line-break'>
</p>

<p class=3DMsoNormal style=3D'margin-left:2.0in;tab-stops:317.25pt'><o:p>&n=
bsp;</o:p></p>

<p class=3DEndNoteBibliography style=3D'margin-bottom:0in;margin-bottom:.00=
01pt'><!--[if supportFields]><span
style=3D'mso-element:field-begin'></span><span
style=3D'mso-spacerun:yes'>�</span>ADDIN EN.REFLIST <span style=3D'mso-elem=
ent:
field-separator'></span><![endif]-->1.<span style=3D'mso-tab-count:1'>�����=
������ </span>Whelan
S, Goldman N. A general empirical model of protein evolution derived from
multiple protein families using a maximum-likelihood approach. Molecular
biology and evolution. 2001;18(5):691-9. Epub 2001/04/25. doi:
10.1093/oxfordjournals.molbev.a003851. PubMed PMID: 11319253.</p>

<p class=3DEndNoteBibliography style=3D'margin-bottom:0in;margin-bottom:.00=
01pt'>2.<span
style=3D'mso-tab-count:1'>����������� </span>Felsenstein J. Confidence-limi=
ts on
phylogenies - an approach using the bootstrap. Evolution; international jou=
rnal
of organic evolution. 1985;39(4):783-91. doi: Doi 10.2307/2408678. PubMed P=
MID:
ISI:A1985APJ8100007.</p>

<p class=3DEndNoteBibliography style=3D'margin-bottom:0in;margin-bottom:.00=
01pt'>3.<span
style=3D'mso-tab-count:1'>����������� </span>Tamura K, Stecher G, Peterson =
D,
Filipski A, Kumar S. MEGA6: Molecular Evolutionary Genetics Analysis version
6.0. Molecular biology and evolution. 2013;30(12):2725-9. doi:
10.1093/molbev/mst197. PubMed PMID: 24132122; PubMed Central PMCID: PMC3840=
312.</p>

<p class=3DEndNoteBibliography>4.<span style=3D'mso-tab-count:1'>����������=
� </span>Jones
DT, Taylor WR, Thornton JM. The rapid generation of mutation data matrices =
from
protein sequences. Computer applications in the biosciences : CABIOS.
1992;8(3):275-82. Epub 1992/06/01. PubMed PMID: 1633570.</p>

<p class=3DMsoNormal style=3D'margin-left:2.0in;tab-stops:317.25pt'><!--[if=
 supportFields]><span
style=3D'mso-element:field-end'></span><![endif]--><o:p>&nbsp;</o:p></p>

</div>

</body>

</html>

------=_NextPart_01D4A28A.0C4EBBA0
Content-Location: file:///C:/51965904/Supfigures-revised_files/item0031.xml
Content-Transfer-Encoding: quoted-printable
Content-Type: text/xml

<?xml version=3D"1.0" encoding=3D"UTF-8" standalone=3D"no"?><b:Sources xmln=
s:b=3D"http://schemas.openxmlformats.org/officeDocument/2006/bibliography" =
xmlns=3D"http://schemas.openxmlformats.org/officeDocument/2006/bibliography=
" SelectedStyle=3D"\APASixthEditionOfficeOnline.xsl" StyleName=3D"APA" Vers=
ion=3D"6"></b:Sources>
------=_NextPart_01D4A28A.0C4EBBA0
Content-Location: file:///C:/51965904/Supfigures-revised_files/props032.xml
Content-Transfer-Encoding: quoted-printable
Content-Type: text/xml

<?xml version=3D"1.0" encoding=3D"UTF-8" standalone=3D"no"?>
<ds:datastoreItem ds:itemID=3D"{1595D878-02C8-4804-B8F2-CD40E7F7C247}" xmln=
s:ds=3D"http://schemas.openxmlformats.org/officeDocument/2006/customXml"><d=
s:schemaRefs><ds:schemaRef ds:uri=3D"http://schemas.openxmlformats.org/offi=
ceDocument/2006/bibliography"/></ds:schemaRefs></ds:datastoreItem>
------=_NextPart_01D4A28A.0C4EBBA0
Content-Location: file:///C:/51965904/Supfigures-revised_files/themedata.thmx
Content-Transfer-Encoding: base64
Content-Type: application/vnd.ms-officetheme

UEsDBBQABgAIAAAAIQDp3g+//wAAABwCAAATAAAAW0NvbnRlbnRfVHlwZXNdLnhtbKyRy07DMBBF
90j8g+UtSpyyQAgl6YLHjseifMDImSQWydiyp1X790zSVEKoIBZsLNkz954743K9Hwe1w5icp0qv
8kIrJOsbR12l3zdP2a1WiYEaGDxhpQ+Y9Lq+vCg3h4BJiZpSpXvmcGdMsj2OkHIfkKTS+jgCyzV2
JoD9gA7NdVHcGOuJkTjjyUPX5QO2sB1YPe7l+Zgk4pC0uj82TqxKQwiDs8CS1Oyo+UbJFkIuyrkn
9S6kK4mhzVnCVPkZsOheZTXRNajeIPILjBLDsAyJX89nIBkt5r87nons29ZZbLzdjrKOfDZezE7B
/xRg9T/oE9PMf1t/AgAA//8DAFBLAwQUAAYACAAAACEApdan58AAAAA2AQAACwAAAF9yZWxzLy5y
ZWxzhI/PasMwDIfvhb2D0X1R0sMYJXYvpZBDL6N9AOEof2giG9sb69tPxwYKuwiEpO/3qT3+rov5
4ZTnIBaaqgbD4kM/y2jhdj2/f4LJhaSnJQhbeHCGo3vbtV+8UNGjPM0xG6VItjCVEg+I2U+8Uq5C
ZNHJENJKRds0YiR/p5FxX9cfmJ4Z4DZM0/UWUtc3YK6PqMn/s8MwzJ5PwX+vLOVFBG43lExp5GKh
qC/jU72QqGWq1B7Qtbj51v0BAAD//wMAUEsDBBQABgAIAAAAIQBreZYWgwAAAIoAAAAcAAAAdGhl
bWUvdGhlbWUvdGhlbWVNYW5hZ2VyLnhtbAzMTQrDIBBA4X2hd5DZN2O7KEVissuuu/YAQ5waQceg
0p/b1+XjgzfO3xTVm0sNWSycBw2KZc0uiLfwfCynG6jaSBzFLGzhxxXm6XgYybSNE99JyHNRfSPV
kIWttd0g1rUr1SHvLN1euSRqPYtHV+jT9yniResrJgoCOP0BAAD//wMAUEsDBBQABgAIAAAAIQC2
9GeYkwcAAMkgAAAWAAAAdGhlbWUvdGhlbWUvdGhlbWUxLnhtbOxZzYsbyRW/B/I/NH2X9dWtj8Hy
ok/P2jO2sWSHPdZIpe7yVHeJqtKMxWII3lMugcAm5JCFve0hhCzswi655I8x2CSbPyKvqlvdVVLJ
nhkcMGFGMHSXfu/Vr9579d5T1d3PXibUu8BcEJb2/Pqdmu/hdM4WJI16/rPZpNLxPSFRukCUpbjn
b7DwP7v361/dRUcyxgn2QD4VR6jnx1KujqpVMYdhJO6wFU7huyXjCZLwyqPqgqNL0JvQaqNWa1UT
RFLfS1ECah8vl2SOvZlS6d/bKh9TeE2lUANzyqdKNbYkNHZxXlcIsRFDyr0LRHs+zLNglzP8Uvoe
RULCFz2/pv/86r27VXSUC1F5QNaQm+i/XC4XWJw39Jw8OismDYIwaPUL/RpA5T5u3B63xq1Cnwag
+RxWmnGxdbYbwyDHGqDs0aF71B416xbe0N/c49wP1cfCa1CmP9jDTyZDsKKF16AMH+7hw0F3MLL1
a1CGb+3h27X+KGhb+jUopiQ930PXwlZzuF1tAVkyeuyEd8Ng0m7kyksUREMRXWqKJUvloVhL0AvG
JwBQQIokST25WeElmkMUDxElZ5x4JySKIfBWKGUChmuN2qTWhP/qE+gn7VF0hJEhrXgBE7E3pPh4
Ys7JSvb8B6DVNyBvf/75zesf37z+6c1XX715/fd8bq3KkjtGaWTK/fLdH/7zzW+9f//w7S9f/zGb
ehcvTPy7v/3u3T/++T71sOLSFG//9P27H79/++ff/+uvXzu09zk6M+EzkmDhPcKX3lOWwAId/PEZ
v57ELEbElOinkUApUrM49I9lbKEfbRBFDtwA23Z8ziHVuID31y8swtOYryVxaHwYJxbwlDE6YNxp
hYdqLsPMs3UauSfnaxP3FKEL19xDlFpeHq9XkGOJS+UwxhbNJxSlEkU4xdJT37FzjB2r+4IQy66n
ZM6ZYEvpfUG8ASJOk8zImRVNpdAxScAvGxdB8Ldlm9Pn3oBR16pH+MJGwt5A1EF+hqllxvtoLVHi
UjlDCTUNfoJk7CI53fC5iRsLCZ6OMGXeeIGFcMk85rBew+kPIc243X5KN4mN5JKcu3SeIMZM5Iid
D2OUrFzYKUljE/u5OIcQRd4TJl3wU2bvEPUOfkDpQXc/J9hy94ezwTPIsCalMkDUN2vu8OV9zKz4
nW7oEmFXqunzxEqxfU6c0TFYR1Zon2BM0SVaYOw9+9zBYMBWls1L0g9iyCrH2BVYD5Adq+o9xQJ6
JdXc7OfJEyKskJ3iiB3gc7rZSTwblCaIH9L8CLxu2nwMpS5xBcBjOj83gY8I9IAQL06jPBagwwju
g1qfxMgqYOpduON1wy3/XWWPwb58YdG4wr4EGXxtGUjspsx7bTND1JqgDJgZgi7DlW5BxHJ/KaKK
qxZbO+WW9qYt3QDdkdX0JCT9YAe00/uE/7veBzqMt3/5xrEPPk6/41ZsJatrdjqHksnxTn9zCLfb
1QwZX5BPv6kZoXX6BEMd2c9Ytz3NbU/j/9/3NIf2820nc6jfuO1kfOgwbjuZ/HDl43QyZfMCfY06
8MgOevSxT3Lw1GdJKJ3KDcUnQh/8CPg9s5jAoJLTJ564OAVcxfCoyhxMYOEijrSMx5n8DZHxNEYr
OB2q+0pJJHLVkfBWTMChkR526lZ4uk5O2SI77KzX1cFmVlkFkuV4LSzG4aBKZuhWuzzAK9RrtpE+
aN0SULLXIWFMZpNoOki0t4PKSPpYF4zmIKFX9lFYdB0sOkr91lV7LIBa4RX4we3Bz/SeHwYgAkJw
HgfN+UL5KXP11rvamR/T04eMaUUANNjbCCg93VVcDy5PrS4LtSt42iJhhJtNQltGN3gihp/BeXSq
0avQuK6vu6VLLXrKFHo+CK2SRrvzPhY39TXI7eYGmpqZgqbeZc9vNUMImTla9fwlHBrDY7KC2BHq
NxeiEdy8zCXPNvxNMsuKCzlCIs4MrpNOlg0SIjH3KEl6vlp+4Qaa6hyiudUbkBA+WXJdSCufGjlw
uu1kvFziuTTdbowoS2evkOGzXOH8VovfHKwk2RrcPY0Xl94ZXfOnCEIsbNeVARdEwN1BPbPmgsBl
WJHIyvjbKUx52jVvo3QMZeOIrmKUVxQzmWdwncoLOvqtsIHxlq8ZDGqYJC+EZ5EqsKZRrWpaVI2M
w8Gq+2EhZTkjaZY108oqqmq6s5g1w7YM7NjyZkXeYLU1MeQ0s8JnqXs35Xa3uW6nTyiqBBi8sJ+j
6l6hIBjUysksaorxfhpWOTsftWvHdoEfoHaVImFk/dZW7Y7dihrhnA4Gb1T5QW43amFoue0rtaX1
rbl5sc3OXkDyGEGXu6ZSaFfCyS5H0BBNdU+SpQ3YIi9lvjXgyVtz0vO/rIX9YNgIh5VaJxxXgmZQ
q3TCfrPSD8NmfRzWa6NB4xUUFhkn9TC7sZ/ABQbd5Pf2enzv7j7Z3tHcmbOkyvTdfFUT13f39cbh
u3uPQNL5stWYdJvdQavSbfYnlWA06FS6w9agMmoN26PJaBh2upNXvnehwUG/OQxa406lVR8OK0Gr
puh3upV20Gj0g3a/Mw76r/I2BlaepY/cFmBezevefwEAAP//AwBQSwMEFAAGAAgAAAAhAA3RkJ+2
AAAAGwEAACcAAAB0aGVtZS90aGVtZS9fcmVscy90aGVtZU1hbmFnZXIueG1sLnJlbHOEj00KwjAU
hPeCdwhvb9O6EJEm3YjQrdQDhOQ1DTY/JFHs7Q2uLAguh2G+mWm7l53JE2My3jFoqhoIOumVcZrB
bbjsjkBSFk6J2TtksGCCjm837RVnkUsoTSYkUiguMZhyDidKk5zQilT5gK44o49W5CKjpkHIu9BI
93V9oPGbAXzFJL1iEHvVABmWUJr/s/04GolnLx8WXf5RQXPZhQUoosbM4CObqkwEylu6usTfAAAA
//8DAFBLAQItABQABgAIAAAAIQDp3g+//wAAABwCAAATAAAAAAAAAAAAAAAAAAAAAABbQ29udGVu
dF9UeXBlc10ueG1sUEsBAi0AFAAGAAgAAAAhAKXWp+fAAAAANgEAAAsAAAAAAAAAAAAAAAAAMAEA
AF9yZWxzLy5yZWxzUEsBAi0AFAAGAAgAAAAhAGt5lhaDAAAAigAAABwAAAAAAAAAAAAAAAAAGQIA
AHRoZW1lL3RoZW1lL3RoZW1lTWFuYWdlci54bWxQSwECLQAUAAYACAAAACEAtvRnmJMHAADJIAAA
FgAAAAAAAAAAAAAAAADWAgAAdGhlbWUvdGhlbWUvdGhlbWUxLnhtbFBLAQItABQABgAIAAAAIQAN
0ZCftgAAABsBAAAnAAAAAAAAAAAAAAAAAJ0KAAB0aGVtZS90aGVtZS9fcmVscy90aGVtZU1hbmFn
ZXIueG1sLnJlbHNQSwUGAAAAAAUABQBdAQAAmAsAAAAA

------=_NextPart_01D4A28A.0C4EBBA0
Content-Location: file:///C:/51965904/Supfigures-revised_files/colorschememapping.xml
Content-Transfer-Encoding: quoted-printable
Content-Type: text/xml

<?xml version=3D"1.0" encoding=3D"UTF-8" standalone=3D"yes"?>
<a:clrMap xmlns:a=3D"http://schemas.openxmlformats.org/drawingml/2006/main"=
 bg1=3D"lt1" tx1=3D"dk1" bg2=3D"lt2" tx2=3D"dk2" accent1=3D"accent1" accent=
2=3D"accent2" accent3=3D"accent3" accent4=3D"accent4" accent5=3D"accent5" a=
ccent6=3D"accent6" hlink=3D"hlink" folHlink=3D"folHlink"/>
------=_NextPart_01D4A28A.0C4EBBA0
Content-Location: file:///C:/51965904/Supfigures-revised_files/image001.wmz
Content-Transfer-Encoding: base64
Content-Type: image/x-wmz

H4sIAAAAAAAEC9WdD3xV1ZXvz7n35uYfgYtGJ/6pBAmaqaABkhDeoMDQP6hgI6aFOk4lhj83LYQU
kJGOf0KDPp+lfbHVaZt2NEjr0D61qNCi0/EDA52PTuN8hGoNbWeGPGc6ta+2MMoUrdX3/Z1z9rn7
3tybe1OJMpus7H3WXmftvdb+nXX23uec8OKz/9DreKk7+qvoMq903hLXKXWc6Ob5jlPinJkQU78v
iI9zzq9esuhD812xHNf50g7lMf2qdpydyO9sE99xVkOvvP32269Dn4w6zgnIpH/8S8f50l2c8sFF
H5K0zjnOSXEjEORzYWzhvPqI41zmNxlK/OzrJc7sgZgzHs4YqASiz04CGjOWfoxznPLguBsdv4JO
Ux0kVWcFZbrnVAblCvIzg7L0LYY6EZb89yVopR4x/SpnnrPOaXdaPZtbjlU5H6h+ZOO/vfCtiiML
HqiQPul6GkpSd/qkRzaqD49VTHxBp2+Fx9FG+XD/uObTHefAqqUDVc6Gw7fF5I83H78ztolyNbyP
X7t1o45Ldt0ZOzeQQcSTKSNfCO/Yn23dqHOLAr50KBme+KKvI7s7vnXjy79Xbape+nVOzeEqbzyS
FX6bOueqxx/e+NwFj2yU/CPyS5fj1H7rQ3j6wKq96Cv5yVwnlz7pPYKM9MTQ/fiCuc6Ajh+c6yzf
6LnImUydGZ/rKTdBDL2Xk4W5M9H1MScmiaENk9Gh8y6E5F27XoJGRnxTZuy7ajk27Rt+scWXTsOn
GMpLj8GKyoViRb0bOVZkUTpe6n+Wwsosys+9mI6Vfo4lw4khVt6EJ6yIXxTwDVYMT3yRcGVjxdQb
rDxPvc61sfKz+w+suvPcxOOwnS73sY0GL8JKJ/I2VjL1SW+PsMG5u8iFlTt1nAUr8nc+rJSoEyRd
wJI3aTIFjbeNFf+y9mUlZ2TEN2UbK9Jn+IVgRXoMVlQeXawMjUHytcZKPhZWlmZgpSULVraMACvP
IzscVq5jHDOx0tLjYWUX3fKwYnAlrJxAXz6sVAVYmR1gJZEDK/J3oVgRAvJhJVUvZKVwYGNCbeqK
Fc6UWqADUAmg4zblPEZeTS4MmnQegO3moBJaaJhBzm3ISxs4rubO0+Es585zDfefVU6nM9WZ5v1r
dOqc6dRf5P2TnilQjUU6TljH6qNdb5d1fq1FS4Kyruk36M25dP5P4cnuuuLPQ63OCchcF4gN8cEu
ePLBBeRfJm8iJwuTfPASR+OhXD7opC7lg3Vp1s+gxrd+nufHTPtlr8i20y4PZzPXuSObP0Lu23wv
Nu/D5n2O8c3NGC2c/5K8JZBLxl9wkvG7kb27IN9cxnmfp51m8kzfaAo2Hn5+32zwZidCxgynHmoC
G8Y3a9N8k0CffGJy2x92OZdvZLPmVfLNKnL5Jhn/Z2iie6J4omt8cwVyamcPeXsg11f0x25f0WFk
Dw/rm3uQF24+Rr6CPEme6Zvt6B0DP5dvllNXzVXT4azl92rnBo4aOLrRafP8YduqsnQprwxyu962
6WLqZftt5LK9r2gaNm3G9s2h7VX0bSp1d5DfHsgNxL7mDsSmIjvVHe6a6UdetneQP0neRZ5pexTG
GfBz2X4Tdf41cwO4MJGj2bt26p1GZyaemIVErmtH4yb7p0AJq2z4tm9MuRK5WouMzxQ/roUvnz1A
7l9LFZG64kF8NjisL3YhL1/cQa748RVysjApfrTBGA8nly86qbN9oWukHg9MxwOpa2R52jUim4yt
Jjd22nklcrUW2Tavgi+bv0Pu23wGNs+LnICMnHByBfWKH9sDuYHYdnAyHtnxodzPqbscakHu/wRy
iVh9JBG7H9n7h/XhAeTlw/vIdR/aSU4WJvlwPwzZksuHG6jzfajrp8O6EynS6D5UT33u+1AN59tY
0nEuv6ofuXx6F3Xy6SFy36fP4qdt+HRbZLhr6gDy8sF3yeWDp8nJwiQfTEKh2v5DfCAkzcpzL5bN
J8MHX0aPfPCv5L4PXsAHbvQEZHAlvHwaEq5+FMglYrPBy0FkD4a42kVdJ3Q+cs+RS9+C6NORBdEm
ZJuG9ekeZOXTfyK/j/wIeaZPtSY/DX4un3ZS5+NqDVFqnfNJL0I1cP+aBqpSEUrjIt/Jh/VBXkU+
BlIufjaqhF9rkfHPLnh/BcmPvyX37X4Ou1vxY2v0enhNUCzIybxj5YWsS3We2lKfd9OG9keOkp/g
WHV15XOclR51R+vKu6OL4XUyBkXk9yBLFqYe+CTvdwteSnI/k7dk+cjXlUPXClt+elusGG2z2W+4
i7JZK+j4CkhrBcmoE+LJ52atIH484EuHkuGJL8pcK5h66dI5Wiso17pSPJ0zkrVCpj7p0FrB61ee
tYL8LfzIJqUWaCk0yFitIC8DGLeTcximbjac/giGeAtDrl/wJu38aubwKhCwgHwZNBlSGzqnNigb
jNRw3A3dCx2FDkKS2xLpB4/94TVor0cFBqOniLLRjx+7DF86DJ9iyBfWF0PCm8qjuzZ9w61+5G8q
zLiWOmd7exQam1NwbbqbbnlrU43Nsfc1/8fJXpvK3ya2aHyaICWTK7aU+KyC9jE09komYJjxFt+U
bdyofcMvBCvSY7Ci8uhiZeg+1am6j3HG+xI/xh0eVpSPBlbk75OJFY29UiZWbEyozSrIjof3cKz7
/M/JtRY7QS7smuSt4VGic3LFw+XUmbXYelaDHRzlWotVI5uAFBcrg1xlQ0so10JaVxwi1z387CCW
1RW/Eq0r3sc9fF90MnXqUzabvg5fNr1Fvpo8wflkYZJN82OOw7WT06YkdcamVkfr77UcG6uy9z3B
OVWQbKkMcmOXctu2f+VYtl0Y2nYc2ybGWGPHDC6oCmNHE2UvFbBvrvPU1hRoFW0cJH+AvJaKGOUT
pfdHLy4TzY+dKJ0fWwxP9wvVje78ZGgM0P2dWHXKzU8KjQHvZH4ifwsvwrFSC7QU+hJj9TL535GX
Mi5kYbqyDMxwongLQ65fsOcnHwEBql8GmWtF59RCag+1HkZqyLuhf4G0njgnaG9L5Bh4PBZeZ/Z9
Rtec0SMbjH7GMZyHqC3DpxjyFY8WQ8KbyqN7z3nDPfLwf4/5CXh7EXd49xyNzYcnNP/dqT4/0dgr
Zd5zxFf8EbY+C90LPQUdh4SLLua+XZFrvfWskXkykDH464rcEO0Cg9IjrDVDT0DSc2mAnT3uZ2J7
3E8g94msOBW+DAYLwab6bbCp8uhic+gzlsz5UBdrM/t58c0cS4auhc8AH4JX6DNAPS8c7rnOlmBd
pbVa9ncF1LJ/n3Cq2Wua5L8roLl+EfyH/OeF35WMnhfqTj/3PB0dWFWN7nzPgOYiIz3Lg3Vdk44f
HPpsWQ4w90jhqQlSMvlI59nCiVImjm38qM0qyI7V93CsecaZ4DFJrvur+mOS5hnbOVHnKBbbycTq
5TBT8wzt5qZmGZXU1WSQ+iBetjpzrWjuFIE0v7iCXHbUFT8cqyvezPxic8xcEzH4mTb1wZNNF3Pe
BvK50gXPJNkUZZDGwshlU5I6Y1MbOxp6s2I9HDN7ytZ32aS+JLxz89s3jn7JPl5zCezbjX2D2DcY
M37Qs4yxkO5r1wVyyfjxWDL+KLKPDuuHe+iH/PAhzltJvpQ80w9t+KHQsV3BTly7k98Hsj+bf2yb
mAJ6tq8l19gm47/HpnlF7D0XGTnN56up3wPdHsglYr1FidjryL5ekO2f4Dztv3eSZ9q+fwS2L8fy
dc7wtstujf9wtgvXwrPG/YvkPq6fLWKPGNu3FQ2HazOeGzlvOeffSZ5p06R44eO5kit1OJuMHYXY
JAzLpvtDm17AJjfOnm/cjGcVdR+DhGX5QbYPxObEB2IHkT1YkO1f4Dyt8frIM23vHoHt61kPrXBy
j2c1fUtANZDxg8qGjE0ay89Asv2H5LKpr+jReF9RK7a3xgsZzwc5T2sc4TzTppdGYNNK78lHbpts
O+xypk2KOcKmbDpC7l+fRcXJ+D5s2leQTU9xnsbpOfJMm+YXF47RNmxa7eS2yfRdMWw4m4S3b0Oy
6T/J/etuUTHr1WLWq8WFjNOPOe+TnP8L8kybto/ApjV59hfqsSUBybZ8Nn0vsOnt0KaPYtNmbNpc
bDCq8fwmpOvu1UAuGa9gPK9G9upQTljugYTDwUCur+gJsFyKbGkop+t4PXQH1B/IDcQ+zHW8G9nd
4fWu+C2deib4nUAuEXuA+D0f2flxM/8hDIfznibKXipgj0DnycYp0FoGxKWNb2tgoBhZVdn1sas8
2l5cVba9eDG8TmT4GeU9gqFz1Mw9AjMv1r6znmFoXiwZuhY+wzDz4sz1uWQMj/DgPUfInBebeukH
mo7mxcrtZxgjmetm6pNezXXVfr65rvyte4iuUaUWaCn0NcZpDZU/IP88OVmYPsUewUyUi7cw5PoF
M+9s5jDfHoHBSA2yV0OX0875kLAr3d937wOP94X3HnuPQINRC6nfiI9oHab4shgS3lQe3XXYG66T
5xmGwZvWOXpvV3h7t9Zh9tqKPYIB3OGtrTQ27Ev/7mSvreRvE1s0xk2QkslHurbS2Ctlrq3EV/wR
tpqhCIyt5AZbe9zPsra/L5zPahmpGCWZb5Grn0edi+JHnVuRuzWcz9oYlMxkSBjk+g33oGSX4VMM
+eqTwZ3Ko4u7oXEuc/2/A5zZ6/9vZMGdnr8Wuv6vIeYMt/5/KIhJ9jvAW/w1/fdwR7imb7pYRwdW
LUA+35o+iYywupVc7wAv0/GDQ9f08nehuFPrGluTzFhqXC+EqiC7XnJGxsaE2pSs8KHUAt0Dad33
ayq19lGgU2aSt/4t8c9ZaJhBbmLrco713sMK3qDbxLpvg7fya6W0yZuTTKG+JoMSHIsqIbvOXCMT
4P+EPmkOZp5Pv+YMMlcZDOdfNvZlm7G5EOzLL4uhdyfmam8oPZ2q2CfmHlZPtZ/VM+uAcx90srEv
3xeKfcVRG9tmjIVRg32NvZJklYyM+KadGGUT000+0ndfonRE775cRl5FB6QzOWaOc59H0ZLkmGiJ
wVQRdaP7bGkopjTvAvvhsyUTT828UfFUMoiE80YTTzPnbJIxPDNvzIynpt7MGxVP1b49b1Q8LRRT
mfqkV/FU7eeLp/J3ZmxbDu8Sxuo4ub7nOgNACDcm/S2BcAnekENyxbYW6hp4+0Xv2c6mvABSXgcZ
nElnLYQ6T9cS8hpI9/AO2ryW3MSwo84M7uGD3vpIMvreTPNayXw76N8U5xJkLgnXznacw4ywLdls
+oDfw/u6+mP4FEM+6sOYp/Lo3u/fGPKuTOb3Ydm++ZEMXQv3+7VWKfT7sIVgxb7fm+/HNKcUhp4P
sGTf74NvfvaoTcU8Nf7Kuc27FPM6kbfv95n6pLcHGY3DLvLhvvmRv00s0vg0QUomLyQW6bwLoSpI
bdrJjLf4pmzjRu0bfiFYkZ7FkO6PKo8uVoZ+/5d5f8yGlcw1icGK+OqzGXeK3vpFPEOZWMk8JxdW
iGU/kT5hRXkurGTqGwlW1Md8WClR40FSTDBpMgXFIRsrGns7GRkbEzZW1L6RKQQr0mOwovLoYiV9
jdAfrBF0fcvH+j7M3Pd0rPXre7WOACs/pVseVlJYfC/XEfm/D9PY+8mfTRkc2JjQGCsGCWdKLdAe
SOuIOKT3pzU/4idMWke0QafBWRhy/YJZR3RyqHVEB/+Gvpevr8NmUX9RzjXFFM5PQDUBqY+mbOeV
8GuhJUGu/d7/hLTW+B+Qrqe64jUlfN9QwjOmEuMDRHLafR7nye46iJ8wye7978DumdwhGoJ38dVv
2WjbovI7sVt7wbL7w5Bv943YvQ27t5UY/2hP+C3ol9DiQC4Zf7YkGf80sp8e1j876J9w0Qh1Qwsg
fsIk/0wqdZxxcHLhYjV1Pi7873/8b17klRkBIvx1pO2bKs6Rb0ye6TMdV0K1kLFTODifzskf2rv3
/TG1lGdTpTybKjU4KOhdAU7e2ebvBaoPYyClFmgHJJ9cBcknyyB+wiSfdP9BPtFXBsKLrpKT55NL
6Jx88heQ75MGfNKKT1pLje+EEc1xhZFPBXJ8OwhGpiE7LZS7gvozqddzg42BXF/Rn5f2FR1E9uCw
WOrBJvltJXQddBPET5jkt5fwG6+058TScurMs3rzHZ2/UzF0L0IY0bgprwxylUXGbmFG14T80wv5
/nkFm/fhn30hZhAbEjsegid7boXugnogfsIke+aX+TFtYcj1CyZmrubQvzbsb070TVyj9/VkZrys
R179r4Jkm3JjU2ZeSV0tZNt6PR2UrX8D+bYex9aJZTwXKzNyGuM/oV5Y0L695PqKVjDGx5A9FmJB
z4YUb7UHuj2Q41uxsoFYK7Ktw/puBzrlu7+CNkE7IH7CJN9tx3eFxRX7e9MGfNeE74ZeQwm0y18m
z/SXOc70m66Nz9I5+e05SP5Ixn9Qloxvxm+by0xcQSwcF4perOghl52PQPL9XoifMMnOKIAvFPP6
8nodtg2HedkhO2WHsUm5GV9hXliXPf8X8nFQUV5XPIg9g8Pa04ce2fMP0GegAYifMMmeNozJ/76N
+Y5c31DPYszqiXv+qKnfUyC777JHZPNMWfK1kG2f8C37fgP59p2BffPKmQ+UGzmN673UC+cvBXLc
FxnX8ciOD+WE8yT1inkHA7mB2Fng/Blknykzc3210wQpmbyQdaHOU59k81fRf4x2nic/CsXg7S2b
UPJfHrWV7y1rK18MrxMZ1Y3uHtXQubr2eIppV3s7+j7LzNVPgT2qn9KtvHP1d7JHJX8Lg4q7Si3Q
UkjPNP8c+jV0C8RPmE7nWvgt9zTxFoZcv2DuAc0c5vs+y2CkBtluaBUK9az9G0F7WyJngMczwmvX
Xg8i5l0f6rdsMPGKceyq5Vh89c/wKYb8Ig4WQ8KbyqO7NnzD3Zvn/WeDt1Ngbfgz3OHhTWPDs01u
VSd3bSh/m9ii8TExxeT2s02qvTinXMmMpc67EKqCNPZ2MjI2JmzcqH0jUwhWpMdgReXRxcrQbzO0
Z3Mq7iPwN4mekN/NntNoYEX+LhQrbyMrzJpkxtjGisZeSbJKRkZ8U1abwpXih1IL1ANpfvAv0HWQ
7mH8hEnzg/3ERH5yxsPl1Jk5vvk+K9d8pxrZBFQDVQa5yqIlUC2k+c4/0gnNB07DcNleV/ws9/ht
zAe2lQ9nzz3Iyp7/gtqgEk4mC5PsmYQD5IOFIdcvmPi+nENjT+rbrNTzVdNfkyeQl191XBnkps62
6UU6IpsmhDa9gE3uGNa6Y4zcLs7/MTKa41wayC2IbhqzIHoQ2YPD2t7DubJ9LOddS16dxfZuDC90
LM17tb7lr8czbZONCUi2Z9YZe35O3Rv0RXYnA3sSsQsqErFW7G4dM9xY9nCu7LmA85aRN2Wx56UR
2LOGJ+arvZHVk/Khfa6HJ5uEjVz2CJvCpOy5NrCH7wbHsP7Enn0F2aPnmcJmcxZ75hPQCx0f2TPc
2sLYM9z4yB7hUfasCu05jj0TK1hjVphx1Nz7POqFy3WBXDK+qCIZP4bssWHt/jr+1Dh+jPO0VyEc
kIVJ1+R27OYn5zWZpM5ck/Y7/7nijMZRJNsTUDU03Jj+KX2SD+4KbON7hoq64s34YHNFIRjt4DzN
Kbuy2BZlcVXomJr3+PPZJZuGs+cjgT1fDu3ZjT2D2DOYNqYzqdeYfi6QS8Y/ypg+iuyjoZzWU43U
az3VG8gNxH5TMRC7GtmrC/LPHZx3Hf75Cnnm2LeNwD/m3fBc/tE4yzca+1z+uQI7hGGN9/7Anr6i
u8f2Fc0by3pzbCHjfR/nfYLzd2axZ/8I7DHvhfv2/MWQPts22GXZZ1+bwq3sGQjsScb/fWwyvg17
thVkz3c5r5Xzn85iz6RxhePXvD+da3zq6XcCUv9z2aOY9EBgzy8De+qKp47jXjmOe+W4QsbnnzhP
eDuSxZ7uEdhj3nHPZY/sEOW7Z3wnsOe3oT0N2NOKPa3j7HH8a+p1Pf6/QC4Zf4VxnIbstFBO+L2T
el2PhwO5vqKvgt+XkX15rNGn6/Z66rXfdyCQG4j9luv2XmTvDeV0j55KvdanXwvkErGLuUe/iuyr
YRzYhVyE+vORaw/kFkQ3Mzd5P7Lvr7ie+iaI6qxrnxh8kzg9TGY8dZ76PgVaydg9A22DTiCsc18r
va38/WWi7nGvlXaPWwyvk5Oka3T3VYauXU7VfZVC1y7vZF9F/tZ9VZhXaoGWQl9krBZR+X3yNeRk
Yfowe8Pf4wYv3sKQ6xfMvLuZw3zvjBuM1CDbDbm0c5T8sqC9LZFbwOMt4XyEJsO9EWGoFlK/EQ/X
RcWWjPpn8EgxPLeIg8WQ8Kby6K6V839Xfqrsq4C3J3GHt1bW2Mw+p/kDp/q+isbeTma8xTcxTFhR
LFMyeSF7wzrPxLD/AEzaGz4fxSaGnSifUHLxGFH3uBPlqRgm341uDBuKqVM4hhWEqXcSw+TvKsiO
Ycs4Pp2x0t/vUjxRbFE8MOlKhIsh2DljWAt187w3sVtOm0t5NlQPGYxJn4lBBis18D4LaY/4KfKj
5JLrYo+4K/JB77mGkdkdyJh41xVZVN5FzBPmJKP3G3cFMscCPVOcy5G5PNw7sGOiYpnpj3xi+llI
TJQfFkPmHjzaMTHzb4Fle7/x1xih/4PgUNT+PwjoJEn+3qlOK29z0r590HtN78W7kLyz9M/qj3kX
cvyE5n872e9CymQT14BEGM9GEtd03oWQrhnhxE4GM+IbHL4KDjfAmAjvgwEOa52p8VrnSe89F2FV
MmdRJ5lfhjJPldQ6V4ZYLQSHatf0wca27FZ/zTW+mHIurGrOQpIqZxF/obQa0l//Xe+VtM/S7qyk
LjFJEsxRj1U5j8w94Bw/JzHpJsr7Kf8Q2qJGSf7/2eCX+Z04MHBbjGWh89D8/xk7SHnrb/xndTp+
GrqTY8noDPHOJt8DT+/iio9dHl86lAxPfFHJ0fR3cU29dOmcHuqV611c8XROkBLKsaP6r1se3jj3
2O/fFv6mIG+/i5upTzoWIiM9neR6F/cD5EUPDv32JnMc7DHJNW7qa6U6RkpAKss5UbfEm3+Ve+NV
BGdM5FfR7qjqIq7r1bkRgOVJx9wKL7+Ys85F4neR32CdUo9G2hvteevaW1c7c6oumaN0Jn9B72mO
5swZ48yZ47hzqqR5KpIl5NrJ9E6i7PNd7w38N330hNxI0FpRcP/w0eVGIudfs2n9hhVrEMyRfK1R
T/tRq1Ujbnqj/Cj2cn04al0Wp/rk15pe5LLZyWNzJLRZ5qX0x1KtwjetFgUeMX2PBMd+/VE3FnrM
711RnhEZWe/UP983qd7ZfTa9i3gIKfXGS9ibXjaRvclKStXzOpa3XtO+qnPqtGnTGuumV1900UVF
7NuVev/K0a5SPDj2uUVOWfCPCBSN8sX1JKiKt/eqgt7Y7U302ptFe+NNe+v8xmaoMTfVWjxvO5Np
p4526mjfb7vXbXB63Rr4NTnbvjrV9oZ17VOnzaif0VRntR2jXZFvXXYbe92ZtLOAtheEbSfdK5yk
2wi/MUvbZ3l2t9O2InF1a8fa1tU3VDd03NhWFLYUpZQ6MjYl3YXoXUZby8K2Gt1VTqN7Jfwrs7Sl
e9T0ss20dYbamtdxwzoNavPUafWNMxtmyVba8UdVdvrjWp7H5n63G7/eRD9uytKmP65fTfmWNmlv
5vRZtm997Azv2373dtrpoZ0ey9527N0Cf0vIi7mfd2JuEn4yS398XD9KfwJcd9zY4QF7RlNjXX06
ro0H0pE9FNeP0/4O+rUjZ3vPZGlvVt2sjOuo0PZ2095e2ttr2fy/sXkX/F0h75DzGH/F8QvwIcZ7
qmtfb+d7WBikX6f5WFjTuu6TU6c1zJjW6AHBx0EFKIgzpx9+ZA45u2hpgB4NhFGR8Owlv+W4N8+Y
zJ2oP5JwfuLRIOXBIM79+5A7T0trcu2a1nxxrtiKWLouppfdwQolQumqJac5Js740fWoG/d6Nzka
cbY5j9PjxwO/pEflo25xwH93ovOpfe8otHc2tvyY9jrYMjFtfXtHWkwrwcPZYlq/+zswfBQkHc2C
2XO8ER7vlkQ0s/Ji5YZ1az3FVnz0Y/TQeNnv/h7dJe5bUPb5Sgqlt0Z+4Wz1aLx7a2S868+PTh5K
y9wveSj9yJLTh0Xpm/T4zf8mKJVPdW31cV31OS+G11qfc5jjN8O41OFMcDuIFn2QHx3Srz/NJ8Uf
7VnRH47sPwaBBtmt61rTkO3fK7Kh7yK3360GfdXM9jKjsfA1vWweejW3F7Lbkuva12dolu4Yfs2m
fSram9De5Jr5Qa97qdvrToE/JUuL/jX6ccuSFZ3tQ9qLZWmr152D3mbaag7birmr3Jh7GfzLcrb1
aaut5e3rMtrSVZvNrvX0P0lbyZx6/5eld2Vrul5pzK73RvR2obcrtKHR7XEb3Q3wN+Rsa5vVFmuV
NBtyxbSk+xC9/wptfSWn3icsvStvTI+VvleG+qbX3Ye/d6J3Z069By29bTeuTuuvZrDRrD7/ET54
Gr1P59T7sqV3TUZs16oye2x/Ab1H0Hsk9Hmvux8bnof/fMhLuo/gr7+H//chr9H9ImPzMPyHQ17M
bQdzd8O/O288vyNS5d7j0cvuHZGXT3o8/4L7tQLi+Vrm5cxMA6+mR71Tb9Zh4nkHW/sd9NzEldnO
59zZ/H3DDui9jN8EyuD+Ya9qU9xsq1o/6rmRIH7PW7FqU+eG9urWzk1m3aOrQvNFc70ZL1zqnAC5
J95Ti/PfsfLNa86OJpxaj9zI2VE3cvLmNZqRTS87073E221quOrGtnF8XzmOeb+PkaFz8Nn87azZ
eNV4uNzZyvHWrB5+N6+O9JXL8NhKv4bfrZlLCuOnZu9Gvtvkr0bP4roMVqOpVXnddNaj9tWZbbfJ
X5ObfaZzIv1uIvIWNHSm5bc0LUtLM5saWI+PrKX30VItLdVGTHTsdWdEet1z4Z+bpfXzvKvkclof
R8nfgWE3pGH6DIwk5qT2XrKtuI19V6J9Lq3OzdlCa2YLjbOaGkbQwiJaWEoLSy27GrBrIfyFIS/p
Lokk3Xr49Vl6UuXZuome6P0+s7NFqG0ysVXzj9RMwXiw3/1LWumk9c4sWid4Wu9Ga0Ja53X4+xaN
MxunsVHoe3C4XQvjw1to407auNOy5uNYczP8m0Mee0uRRryQhIZiyR/Nb6V87e8bNsxsmsZGkt+X
3LuGfk963UfxXx896cvSgu/DfZYPlzPDTfehPcNN+XA/duxB654sWv3VxmG0eqsN7e2umzprZn0D
3TYYlFYbg+lX2A/Q/hzanws91es+jh0H4B8IeY3MtRrdx+A/Fsl3Z9pJb57y6HBkZ+TwSbwzySfT
y26N/KCgfaHb6fHtgc/So/u7eQ/SDpaSuXeaJxk218xv0nv5bt2D8s9Fhl4vPpqPWWjWvhBotmZb
9tohheZXwdUvwNsvsqDZn9OVRq01uXaFvDmd2atP3xNK6T2OXif6FmR4h3iT+5DzGvzXsrTlWzCR
tkxM00qWppg/2m2ZI6M15l4RjblVtFTlzY/S92J9rbMsrWtWrE7TqoiWWqsZrf3un0R50oHWupxa
r07Tmt5XP05m9rXfvRStC9C6IPRKr3tNtNedDX92lpb8fbl2WjL7cv7uBX6JGO3yTvruRcqKT6F3
Ge0ty6Lb981mywrtU6C509acmq+ntK5B601ovcmy4qNYsRr+6pDX6N4cbXRb4LfkbP2rVuta9dut
p6/6TetJ9xvRpNtD6z05tT5qadWa39bq22YsNFp73Sfo5w607sip9RlLq1bmttb0lbnR2u/+EI/s
RevenFoHLa3aR7C1amSzYfNZtA6gdSD0da/7t/S/H35/yEu6D+KpJ+E/GfIa3VsZk2/C/2bIi7kL
uYJugX9LyDvEVzyHnCvhXxktITQOfQKd2tG9JXIk8jmPBqO3RAajJ2/lIz9OL+uIfrGAHYBtfE9y
CPJjY3rkPvXuL/l8+haRnD8zCA1G3zqpPh3j+TQSPZ3nxrwz1rmpLcFa0n9fYSorRPnPfp7T59we
6eN7dvXY34P+EccTPFTouNw5xPGh9/y+Xtja0lhRxk5LmXNJaFUZf9GnzPlRYEXuXfJMdBXhFf+p
vo96886D9+aF16VF11Rf09qxvvqaFevaVzoPIc9bHgfmPOT9PjAnmIfYz3hSOjNb81/y+f8VjTMR
GIcAAI==

------=_NextPart_01D4A28A.0C4EBBA0
Content-Location: file:///C:/51965904/Supfigures-revised_files/image002.png
Content-Transfer-Encoding: base64
Content-Type: image/png

iVBORw0KGgoAAAANSUhEUgAAA4QAAAPwCAYAAABp/bDsAAAAAXNSR0ICQMB9xQAAAAlwSFlzAAAS
dAAAEnQB3mYfeAAAABl0RVh0U29mdHdhcmUATWljcm9zb2Z0IE9mZmljZX/tNXEAAJQ8SURBVHja
7f0/UiNJ4sDt1wE4wEsEMvcArBhzvAlCs4H9xkwTWL8JrA45bW+I15OxF1gTb5y+Ae44e4MxuAF3
+P5aFFWVlcosZQkBkniMJ3abFvUnVdD1mawqVf/f//f/VQAAAHw+BgEAAEAQAgAAIAgBAAAQhAAA
AAhCAAAABCEAAACCEAAAAEEIAACAIAQAAEAQAgAAIAgBAAAQhAAAAAhCAAAABCEAAACCEAAAAEEI
AAAfetJcVf+3LeNm3AQhAHCUvkyr++eTt+mX+50v92z2cLtcnoz5vsXi5nRaVY/9E8vp481icbqL
5e/CYj47n1T//F+8Tbt8zd319Ko3Bon3p+Q1Xy8n3za9hs1BZByMmyAEAI5OHSTV08XFxX+ravI0
my/OPzIIm8CZXH79th6tu92+rcesDdb1SN3Va57HIRi75n0KY64Zq+n13VVvecFrmhhsxrMNSFEo
bIybIAQAqINh+ng9n/1rFRxxiL13EOa+JxU7H6E/I5eOvde+ptnX+L1o3qvVa5fL25PZWfUQj0e9
3Dqcc2MWLmeX7+OuXydsBCGCEAB4Q3EwpE7Um/BYxUl7aelK4oQ+/vvZRfU9fl3vNdFy2sgpjIXU
9sbbcD2bLJrXNPs7vbn5I7wktTSCm1m61etzUbWL14RRV7Itua83/7+ZQewHYflsqyAUNsZNEAIA
Ryi+5DD+cy/SNlyaWIdYFzbtfWvBiX8cAqlZrnbmbIuw2LQN4b2J7b5kwmqTklm2bV/TfO33xe/n
vXspg3HKxV5udnE93M0QChvjJggBgE8tDoNU6OVm7cKT+lyclLwmP0MWPlAmPZu1afnxtu/qEsr3
CcL+fsfxnIr33Hu4vr7hWdH0Q33W349dv07YCEIEIQC800nK//3fMXjNGORmxuJIzN2rFsZY7hLE
568nZoLCWceh++zW46S/jpJt6EVjc8loFFEll2h+RBDG7024ndsE4bYPlDFDKGyMmyAEACF4ZEG4
9lEEkSZGyoNwPXziIOzfP1i/vnR2rovI7rVjt2E4COu4So1Lajbt7YNwPVDD7Rx7yWjJzKAgFDbG
TRACwKcIws8+Du0s0tDs3cvf7WqGMPdxEmEQ5SKnH0Tdeo51hjC3PakgzD1UJtzHJsS3fYKsIBQ2
xk0QAoAgPCK5yw37kVL/fUkQltxDmIqceNav7P639AzhmHsIh6J0H4IwF3v1GJZ/7ET8XvodIGyM
myAEAEEoCDc+ZTIMs5Ig7JbZhUj8tNDUB6t3l2d225J7ymhqhnH7p4yub+c+PWU09fXw4z9yYR8H
9bZPUEXYGDdBCACC8EiVRkITeL/M5z+XBGH3Pd09gr/+OvlP+Jq1p4f++Lv59U+/xTOH6adSDl8O
mtyG6LMQ2xnCi4s/n+P05XXbzJ69dRCmxiv1nq2NaTK4D/PJnsLGuCEIAUAQ8irPgdjMmBV8Rh8I
G+MmCAFAEHJgUvdF5i6pFIQIG+MmCAFAEHJk1i+RTF+KKggRNsZNEAKAIAQQNsZNEAKAIAQQNsZN
EAKAIAQQNsZNEAJAOqaOgfcTEDbGTRACwCcLQUEICBvjJggBYIsgtC+AsMG4CUIABKF9AYQNxk0Q
AiAI7QsgbDBughAAQWhfAGGDcROEAAhC+3JYvkyr+9XgVNMv9ztf7tns4Xa5PHmP/VjMZ+eT6p//
u1ksTt/qNXfX06vnsWokxqzkNe2YP5s8zeaLc8eisDFuCEIARJR9eVd1/FRPFxcX/911mLxnEC4W
N6fTqnqsquljLvZe+5rn0Av2pxm7MPiaGJxe3131lhe8po7Bbvnx9yBsjBuCEAARZV/exdfLybdV
nFzPZ/9axc3k8uu3QwvC/oxcOvZe+5om7OLxacZv9drl8vZkdlY9xDOC9XLr2G4iMoy/3PftYmx3
/Tphg3EThAAIQvtyJOLZq1QUNLGyCqHeZY6JeIj/fnZRfY9f179Ucn05z39/Mfv+HEgFl1M2gbXa
vjDOdv2aMOpKtqXk64JQ2Bg3BCEAIsq+fJj4UsXUpYttrIy8DLKOqn7wxdGRCqEmGLeZqczF3i5e
03zt98Xv5/Ulpev3B6Zm/8Lxyu1Tvexxl+sKQmFj3BCEAIgoQfgqccSlQq+NttRM3svXciFU8po4
vuJt2q8g7M9YxkGbuxcwNa7h60sCuLu3MZhd7Xm5JHXHr/NzImyMmyAEQBAeXRAei9eMRe4yxjjI
cpczhrGXm+F6/npi1imcdYzv13vNTNV7BGE8XuGlpGODcO3vR+y3GUJhY9wQhAAIQkG49Vh0M15p
TfiUB+F6ZMVB2L9/sH59coYwCpPUtqZm1N4+CNejN4zAbS8ZHVq+IBQ2xg1BCIAgZKeGZqTiS0R3
NUPYhNPQUzpfGyZvGYS5h8qkgjD3UJmhj5UY+9ETglDYGDcEIQCCkK1sio9mRm719yVBWHIPYSqo
uktH9z8Ic7FX79frPnaiW6f79oSNcUMQAiAIeWObHtwS3vNWEoTdMrugaR+YEkVjuJzuUtD9D8LU
18OP5MjFdnz/YGo8Sy4pRdgYNwQhAIKQV9v0mXj9aJw8/TKf/1wShN33dPcI/vrr5D/ha/of/F7H
4vz6p9/CkNznIEztQ2oc1/Yz8TCZ+PMYxaCwMW4IQoAjD6rP/AATAGFj3BCEAEJQEAIIG+OGIAT4
PEFoPwCEjXFDEAIIQvsBIGyMG4IQQBDaDwBhY9wQhACC0H4ACBvjhiAEEIT2A0DYGDcEIYAgtB8A
wsa4IQgBhJT9ABA2xg1BCCCk7AeAsDFuCEIAIWU/AISNcUMQAggp+wEgbIybIARASNkPxvsyre5X
b3Q1/XK/7TK+Xk6+TS6/fita19ns4Xa5PCld9mI+O59U//zfzWJxmt32Z5On2Xxxvs36S5Zzdz29
6l6THq+S1yBsjBuCEEAQ2g/2Qh1b1dPFxcV/S4IquYzFzem0qh5LgnDbZVfV9DEOwjriuq83MTa9
vrtKLauNtSgIS5YTf63driD4Sl6DsDFuCEIAQWg/2Burmb1VDF3PZ/9aheE2UfdWQdifbesHYROy
YbQtl7cns7PqIRVgXVj2g7BkOe2fo5Csx66O6Ny6630oD+3SGdRdvw5hY9wEIQBCShB+MvEMVioe
mtBZxV7vssqX1zVBFYfb82svZt+fIym4DLM0UJrlrtbbRGvqktHQUBA+L+PHemcX1fdN698mCMPt
ze2HIBQ2xg1BCCAI7Qd7I77EMXWpZBtDA5dCpmYIm3iMQ2ibQCkNwjDQ1qNs8ndpkKaWk70cNArj
+HLVsbOnglDYGDcEIYAgtB+8i/jeudQ9b7nZsTA08kGYue9vx0EYXloah1c4w7lp/UPL6cKymw0N
X5O7f3HTfYS9S1mTXmYgd/w6x7+wMW6CEAAhNWo/2D+veV9zlzLGIZe7DLMoCHNP83yjGcJ41q79
3uDPJetPLacely6mupnTeru2DcJkpJshFDbGDUEIIAgFIW8ZhHVk5WaRutmvtwzC1DakZuZKg7B7
bXhfX32p6NhAKro/MNhvl4wKG4ybIATgKIOQ45OaAWvEl4ge0gzhSjhTNxy9w5dOhsvJzf6FY7Pp
oTK5j8IQhMLGuCEIATYE1WeexYG3sOnz+pqQWv39vgZhLrRyD5bJrb9kOSUzhLv62AmEjXFDEAJ+
qbmsD95U7oEvceis4mZfgzC1XSWXZ8brL13OpnsIU6Htg+mFjXEzboIQ4BVBaD9g90o/F68JoF/m
8583BWEXbdHnEL7DJaO9z0bM3INYsv6S5axdgppYTvik0mdiUNgYN2MhCAEEIQDCxrghCAEEIQDC
xrghCAEEIQDCxrghCAEEIQDCxrghCAEEIQDCxrghCAFBaD8AEDbGDUEICEL7AYCwMW4IQkAQ2g8A
hI1xQxACgtB+ACBsjBsGARCE9gMAYWPcBCGAILQfAAgb4yYIAYSU/QBA2Bg3QQggpOwH7KvFfHY+
qaqn6fXd1WJxczqtqsfJ5ddvo5fz8r2rH76e6Zd744ywMW6CEEBI2Q844iC8u55eVdXkaTZfnBtX
hI1xE4QAQsp+wCcKwq+Xk29VNX28WSxOjSvCxrgJQgAhZT9gwJdpdd+7tPJs9nC7XJ6s/m65vD2Z
nVUPqzDrvS54TT/EuuWkYm5oXckg/PXX/4SXf5YE4vM6Bi4PLdmn5jXxcp5fH+17f7/NTAobjJsg
BBBSgpBDisGBEGr//OMgXoXac7g19+gFsVSHVRdDTdyFAbdpXakg7K03scxc7J2dnf2Vi9OSfSoN
wjoGu/02OylsMG6CEEBICUIOQhhg4dfDqGnDKJoVC8MoF2phLJWsKxmEUZBtCq7U92Ujd2CfSoIw
ta7XXOqKsDFuCEKAIw5CeCu7OE7DWbNaFIQDYZR7iEsuAnPrSgVh/L25ZW4SbmPJPhUF4ZbbgrAx
bghCAEEIexGE/Xv66jBLzhDuIAg3revtg7C+RFQQImyMmyAEEITw6TWRlL7U8/VBGEZYybpKgnDb
j5QQhAgb4yYIAQQhsCGuuss5y4Ow5B7CknWVfOzExnsIx9wXOTII43sPS+5XRNhg3AQhgCCEvdTE
Uxgv3UcolMdT++fEU0bjJ4gOrSv9lNHhJ5fGhkKu+b5x+9TFZzPLOPSU0W1nMBE2xg1BCCAI4d21
kRN8Ft/8+qffxjyAZT3w0p8ZuGldyUtGb27+GPs5hF3MdesKZwxL92nt4Tc/Xv+8jz6HUNhg3AQh
gCAEQNhg3AQhgCAEQNhg3AQhsJ9B5TPWAEDYGDdBCAhBQQgAwsa4CULgMwSh/QAAYWPcBCEgCO0H
AAgb4yYIAUFoPwBA2Bg3QQgIQvsBAMLGuAlCQBDaDwB4XdgsFjen06p6XL2uNn28WSxOc6//ejn5
Fr+u+9rkaTZfnOe+9+56etWsZ3L59VvRNk2/3AtCQQgIQvsBAO8ShMOxlgrC0tDrvveHs9nD7XJ5
ktym+ex8UlVPq9dNr++uBKEgBASh/QCAdwrCoVnCVBCWzOgtl7cns7PqYdw6hmccBaEgBASh/QCA
HQXh5OLiz2ZmLjfTlwrCXuxlZv7WwzMfe1+m1f2mWURBKAgBQWg/AGCXQfgjAtsYy8zgpYKw//V0
6LWXlf6IvNlF9T0Xnb24/KD7BwWhIASElCCEA9GevG554ticDA/d97QLpZflPe/PyFmR7gQ+YYsZ
lvr+rX/+b+jBIkPbGt5PFr834b1hKc39YunxWn+fe/ekfeDlhccUhOF7lPq5yAVh+L6n7vtrvm+1
zHYZiZ/bfbh/UBAKQkBICUI4AM2J48XFxX+3jYH3CMLmRDleRx1yr4+Yejnrcdme6I+Iwi4Ohp80
Gc72hMt+/nrwtfbkfiDYU9tZL394bOLxa7bpIyPiGIKw/x8Z1o+DXBBuuo+wWebq/enicX353d99
bOALQkEICClBCHuuPjGdPl7PZ/9aRcc2UfceQZibSWtPoF95WVwuCLsxKjux7s/s5YOwd+Ifxl9m
LJv3Kbe8VBhv+p4mNJORPSKAS1+/69ftexAOzdLlgnDoPsJuHfX7HP85FY4fPY6CUBACQkoQwh6L
Yyp1It6coPbvi8pEzK+//ie8RDEZGhez791TErsT2bVLNoPltyfJhSe3qf2It/16NlmErxkKwtJZ
szCwNsXY898394GNnNUbFXYDoZzbrzEBLAjzQTgUZrkgHPq7NjBflhXGY/ge7sv9g4JQEAJCShDC
nouDIBUIqZPOOCTDk+H2NYlIaU6ON81ItesMTmZzl1eWBEUce+0Jd2EQjg2k7nvSy6vHZvL3annx
tjbf9/vi9/Pe/X8DJ/apbW/G8Ozs7K/cZ+Pl4lMQ7i4Ic7OEQ0GYu48wdc9g6mupn0dBKAgBQWg/
gI0hkbr8Mjc7F5605y7bjKMoFS7NCXN6lir/wI2h+6N625ZYfmqfsvcQFty/NyYIwxnXVPyknjKZ
CuS1k//o7wbfyybkh2YWB2Ii+7Ca6H3Z9esOMQjD8Uy/zwP3rWZmG8P3JfUfSvbl/kFBKAgBISUI
2ftj7NC9ZgyGYyDx2WhRcKSCMA6IOMY2zfyM+dDtfkT0T3zD9eRmu9KziJkg2eKyu1wQNpeK9tab
CIX4fdnVbF68nNxDZcbMLpkhHA7C1CzhUBCm7iPsvtZ/r7tld18fWrYgFISAILQf+Bk5Iq8Zi/5H
DaxrTmrfIwj7MVafxG66B2/95DmaiewFYWGYFawvNW75jxVIzYbWl4rm4icXeLn7/cbGU2o58f2V
8/kvP8fbKQi3D8LeGPeOy/LPKezCL/8Qmt7P2R7cPygIBSEgpAQhjq09NfRRCvHllK8JwuRsVOoj
FhIn0WFQ5S4rLVnPuBnC3c2opIJwOMLrbczNBKZCbpsnrJY8IKd+TflYCMLNQRjPEm4Kwnimtv3z
wEdRPH/+4YbtEISCEHCyaz/wM+LY2hgFzcnq6u/HBOGmj0rIB2E/gOJZv03hM7Se195DuMsgLImf
3KW8qUgbCuUx92Ymt2kPZpf263fH64IwDLf2KbcDQRgvL/dApl48trO7/UtIBaEgBJzs2g9wbCVO
TAvuz/sRBWOCMDwJzT5lNP5stcRDW1KzJ4Mf4p56+MYOnzL6nkGY+t74QTRDMb0WvYmHyrSfk5cI
7W2eqCoIy4IwnCXsnv6aPkZ69xEGH9UyFP+rZf366+Q/+3L/oCAUhICTXSftOLb2UG4GKh2Nk6df
5vOfiy8Zvbn5Y+PnECYuBVx7euhqpuP6p9/WHqCRfBrl5stBu/3plh9//t8+BWFqTPL3KQ7HW/yw
nNx9niUP8hGErwvC1Pux8bMqC167/jCm/bh/UBAKQsDJrpN2HFvsLZdF8hFBOCbAU/+hJHdfZRya
+3D/oCAUhICTXSftOLb4cKn7JUserAJvEYTr8Vb60SrDs3792cT9ueRXEApCwMmuk3YcW3y49Uvv
3CPHxwVhf5YwH4TxpaBD/wGjdJmCUBACTnbtB35GHFuAsDFughBwsms/8DMCIGyMmyAEnOzaD/yM
AAgb4yYIASe7+7Qf8Fb8vgCEjXEThIAgFIQIQgBhY9wEISAIwc8IgLAxboIQcLILfkYAhI1xE4SA
k13wMwIgbIybIASc7IKfEUDYYNwEIeBkF/yMHJcv0+p+NTjV9Mv9Nt+/WNycTqvqcXL59dtH7sdi
PjufVP/8381icbpxf89mD7fL5Un3fdXT8xgkTK/vrprv/Xo5+db7+8SY9V8zeZrNF+fxa+6up1eb
loOwMW4IQsDJLvgZeYeIqp4uLi7+m4uXQwjCZhuqavo4FIRtiAVBOLi84HVN6DX72S4riLk6rrtx
bF4TRmX8tXZdolDYGDcEIeBkF/yMvKc6cqaP1/PZv1ZhuE3UfXQQ9mfb8kHYRePmIIzDLhdtzfit
1tnEdTwO4Yzkcnl7MjurHuLl1PtQHuTxLOd7vU7YYNwEIeBkF/yMHIk4clJR0ATMKnLaS0ujoGqD
8Ndf/9MGVzCT1ouOi9n35yCKLqfsLbsg2Np9CCIsjLNs/P5Y7uyi+j60/FTYNV8LZ/q6IKz3IzUb
GL8mF425rwtCYWPcEITwASeLPnQbBOFnEAdMKmjaGa2BSxzDmbf2NYnAaaJvaAatt86Rl1AOBWG9
PZO/V1G2KX7q7Ry+9DT12twsXyoI42gcO8sqCIWNcUMQghAUhCAIXyUOn9RlkW2cRbEQBkTJ5ZS5
0BqeeSuLsk3fE85yboqfMffzxfcUDl4y+hLLuVnETevtXe6a9BKcO36dnxNhY9wEIThJtB/gP/4c
4X/8GY6XLqpys3WpIFyLnCj2Ns1ChbORm+4HHBOEzaWizXqHtiOczRtaV+qBMt34rT9U5rVBmIx5
M4TCxrghCEFICUIQhNtY+/iESBOK7xGE/fsH66AL4y61ralLK1NBGF4qWhI/JWEUzwwmlxHcCzmf
//Jzsw0uGRU2xg1BCELKfgAfKvWRCo34EtHXBGF8T10qOpoZsziEdnXJ6HD49mcCS2bpcvdBDqn3
cfhJpLlQFITCxrghCEFICUJgp3KXLcYRtfr7MUG4KeryQdgPs+7S0d1cMloaP5uiLByXMeP9vL6X
8dvVx04gbIwbghCElCAEtrLpKZrhTNmYIOx9bl/uKaNRiDWvC5ffzeq9bxAORVnJx0KkZhhT9yT6
YHphY9wQhCCk7AfwIUo/7655OMov8/nPxZeM3tz8sfFzCLMh1v8Mwvn1T7+NnTF7bRAOPVCm9NLT
NnA3PBhnbZ/FoLAxbghCEFL2AwCEjXFDEIKQEoQAIGyMG4IQhJQgBABhY9wQhCCkBCEACBvjhiAE
ISUIAUDYGDcEIQgpQQgAwsa4CUJAEApCABA2xk0QAoIQABA2xk0QAoIQABA2xk0QAoIQABA2xk0Q
AoIQABA2xk0QAoIQABA2xk0QgiC0H8Dn82Va3a9+gVTTL/eHss2Lxc3ptKoen7e7NX28WSxO1/bt
bPZwu1yevPt4Pps8zeaL8/g1d9fTq962J8Z+V6/56PEQNsYNQQhCyn4A+xpW89n5pKqeLi4u/puL
l33TRNDk8uu39RD72H2ot6EL02Zbp9d3V/H2N19r4zaIuefXBOHWvE9rr9mwnGQ8CkJhY9wEISAI
AVa+Xk6+rQLmej771yo44sjaR7lZrk1B9F5xHcbfcnl7MjurHpptav8cbX/9PtQx2+xH/F4079Uq
NuPl9qNvPYp7M6ojg7B0VnHXrxM2ghBBCEJKEAJvGTBRQKVO1JvwWMVJ71LI4HVjXhMHTLjOUcsp
DIrUPsXLvp5NFs1rmjGZ3tz8EV6Sum0obxOEuahLxWe8XbmvPy//xzpnF9V3QShsjJsgBAQhwNol
h6nLG9uAGbg0cdRrCoKw6HLKwpmuOD7iSzrrEOuWFc6ktduQiawSYejlxr1d58s2NDOBvy9+P+/d
JxmMQWo2MlxWuK31ayd/r7ZhmxgThMLGuAlCEIT2AzhCcRyl4is3o5UMuZLXlAThwHLWonDDw1vC
7x28pDMOwmg7w8s1x8R2bnaxvScw8Zo2UoN9iscvFe9DId4svyTG0g/sWR/rXb9O2AhCBCEIKfsB
7/qzcuheMwa5Wa84EkeF3Du8ZnPA9OMi/N7UbN1aNDaXjEahVXIZ5+C2rc1SJmLvZdybIIzfm3Ab
SoOwuVS0t24zhMLGuAlCQBCCEPzcQdjNQqU1MXIIQdiIwyodhOuzfGE0DQdhHWCpsRu6nLT3wJjc
vX/BpZ65cA23oeSS0fBS0dfEmCAUNsZNEIIgtB/gZ/2IpGat1qLqA2Kv5DW5EOpHUxdTHz1DGIdc
bmYv3PfculJBmHuoTC5ct7lMUxAKG+MmCMFJov0AP+tHJBcljSYkVn//lrG3TXxu+miJeBZw23sI
hz7yIRvamVgdO0OYe039vm33sROHHGPCxrghCMFJopNd8DOyQ/F9gmthE0TXLi/1zH1o+9jl5J4y
mvrA+u2fMtpFVWq5KantTwXmpnsIUwEaPxwmFfYln8MoCIWNcROEgCAEP+ufeAxKP0KhiZZf5vOf
dxWE4cdKNB+jEN6/N+YewvSTK4cvB+3vW/c5hOFn87UBd3HxZ/gU0Nxsan7shu8vXLucMxFp8ZNU
U8tZe9rqQAwKQmFj3AQhIAjBz7qfEVKR9BJSuUtGETbGwbgJQnCSaD/AzwgHLHXvZO6yS0GIsDFu
ghCcJNoP8LPOkVl/8mb/MlNBiLAxboIQnCTaD/CzDiBsjJsgBCeJ9gP8rAN+dwgb4yYIofhE65A5
2QVBCCBsjJsghEJNSR1DDB5TEALH/bMOCBvjhiBkr4LwWEJKEIIgBBA2xk0QgiAEjvLkxM86IGyM
myAEQegkEQQhgLAxboIQBKGTRBCEAMLGuAlCEIR+aYEgBBA2xk0QgiAEBOHn8WVa3a8Gp5p+uT+U
bV4sbk6nVfX4vN2t6ePNYnG6tm9ns4fb5fLk3cfz2eRpNl+cx6/5ejn5tuk1d9fTq97+Jd6fkuX0
X3NY77OwMW4IQgShk0TAz/pbhtV8dj6pqqeLi4v/5oJi3zShNLn8+m09xD52H+pt6MK02dbp9d1V
bjtTr4m/1gZwEHMly2lisBmrNjJFobAxboIQBKGTRBCE1MEwfbyez/61CsM4svZRbtYvFU0fEddh
kC2Xtyezs+qh2abmNcmYfdmn+Hv6kVgHYMlycuPRvOfxbOrY8X7r1wkbQYggRBA6SQT8rL9lwETB
kDpRb+JkFR69SyGD1415TRwnqRAqWk5hUKT2KV729WyyiCNqenPzR3hJ6rahHO93ahavi7Th2Au/
PmY5Q68RhMLGuAlCEIROEkEQflJxVKQiow2agcsXR72mIAg3XSrZXva4RXzEl3S299fFs2rhNmQC
rUQcX+Es39iQa7atC8Lh5QyOiRlCYWPcBCEIQieJIAg/tzgMUvGVm5FLhlzJa0qCcGA5a1G44YEq
vUsohy7p3PFlluH2hSE5eKnnS4TmZv/CbStZTj5Qh2c80w/sWR/rXb9O2AhCBCGC0Eki8C4/68fi
NWMxHBRd+IwKuXd4zeaA6cdF+L252bPUfXdxUOVm5DaOc7Nta7OU6w+DGROEJcvJRurIeyzNEAob
4yYIQRACgvDIgnDtowgiTSgeQhA2uktOu6BdD8L1Wb7nrxcFYR1aqbEbmnFLhWh8H+N8/svPk2ry
d+kloyXLSb3f21z2KgiFjXEThCAIAY5IatZqLao+IPZKXpOLpX64dfH10TOEcUwOv6aO1U0PlSld
ThyN2z4YRxAKG+MmCEEQAhyRTYHSzCat/v4tY2+b+Nz00RLxLOC29xDG8VRyD+Frnur5vJ0bHsBT
EqXhcuL30rEvbIybIARBKAgBNj5lMoyuXV7qmfvQ9rHLyT1lNPWB9ds/ZXT93rxNM2yp7Y8DMxW0
qWDc9MH0Jct5zdNRETbGTRCCIAQ4QqWR0Dyw5Jf5/OddBWH4sRLNw03C+/fG3EOYfnLl8OWg/X3r
7rubXVTf12YILy7+XI3T0ENahscuf39h8x50r0nH+dqTVKNx2bSc4ftE9//JnsLGuCEIEYSCEIA3
F15mmbtkFGFjHIybIARBCMABS907mbs0UxAibIybIARBCMCRWb+Msn/ppCBE2Bg3QQiCEABA2Bg3
QQiCEAAQNsLGuAlCEIQAgLDBuAlCEIQAgLDBuAlCBKEgBACEDcZNECIIBSEAIGwwboIQQSgIAQBh
Y9yMmyBEEApCAEDYGDcEIYJQEAIAwsa4IQgRhIIQYH98mVb3q1+E1fTL/SFs79319KqqJk+z+eK8
9HsW89n5pPrn/24Wi9Pe1xc3p9Oqenze/1A0Fu0YPRted25d3bbn17Py9XLyrXRdCBvjhiBEEApC
gK3V8VI9XVxc/PdY46OLvuljHGklcVnHYPe9TdRNr++uRq/rbPZwu1yehGMfRmG9rm57htaFsDFu
CEIEoSAEeJV6Nmr6eD2f/WsVJ5PLr9+Oaf/6M3Lrkdbsf2o2L4y2MMiWy9uT2Vn1EM/uDa2rCcV4
fMP1N+uKX/MciUFIblL6+l2/Tthg3AQhglAQAhyQdjbrJWxSJ/5N/KwipXfZZGKma3pz80d4+eUq
ovqRtD4T178Us7/c9u8vZt+fA+xlGZeX03+XzGaGgZULv+flj7xUNhWEm9ZVMhOZmw2sl1c+eysI
hY1xE4QgCAUhwEZxgKSCpI2f4OtxSLaXPgYR1IbeS0i0ywnCIg6NVGg1ywlnzba5hzAVac36zs7O
/gqjdNMs6aZAS62r+drvi9/Pe/csBvua2y9BKGyMG4IQQSgIAXYuvjcuDr1epKVm7l6+lrrUMRWX
qcsj07NhcViOn20ribTB/U3MGoaznUPRmA/C/ixpvK7BS0YH7iPMPhgnmpnd9euEDcZNELLDoDp0
xxKEAIfkNb/3huOji5lcIKWCMAyWVLTlLtsMZyHj++9Ss1O7CsKcTctvgykzazYUhPF4x+vKPVRm
zINlzBAKG+MmCBGCglAQAoKwIJByM0BduLxlEPbvH6y/nnzNQBCm9iM1ezc+CIcDbOgyznwQrr8+
ta74Xs35/JefJ9Xkb5eMChvjhiA8wiC0HwC8t6EZrvgS0bcKwiaEhp66WRKE4wJ4d0E49JoxD5Up
X1fZtgtCYWPcBCFCyn4A8KrgaWbdVn//tkHY//vu0tH3CcKS+xiHX1M+Q5i7RLck9rZ5EirCxrgJ
QoSU/QAgHxhDn70XPGzlrYIw9aHs3eWf7xOEqX0LP2Yj95rcZwoOrSv19XhdqYfcjH3CKMLGuAlC
hJT9ACArN1OVjsbJ0y/z+c9vdQ9h/zMKX+6Xu/7pt7WHrLzxJaPxZyGmZk7j14x9ymh/2/PL6T7C
I/0B9wgb44YgFIT2A4BPbZsgBGFj3AQhQsp+AHAExjwgBoSNcROECCn7AcCRaC7d3HTJKwgb4yYI
EVL2AwBA2Bg3QYiQsh8AAHWkbMPYCUJBiJAShAAACEJBiJAShAAACEJBiCAUhAAACEJBiCAEAABB
KAgRhAAACELjIAgRhAAACEIEIYIQANjRibaPT0AQIgiFlP0A4OB9mVb31dns4Xa5PHnNchaLm9Np
VT2uRdD0y71xdoKO400QIqTsBwBH7O56elVVk6fZfHFuPJyg43gThAgp+wHAJ/L1cvKtqqaPN4vF
qfFwgo7jTRAipOwHAAOeL9UML60MLttcLm9PZmfVw+Ty67fe6xKXdtYh1i1n9T3h39czd+FlnP1o
Cy8ZHbPe5P4MXB5asuzmNfFyUpe19vf7MGYmnaDjeBOECCn7AcBa4MQh1P75x+/46fXd1epr7T16
QSzVYdXF0GI+O59U1VMThc2fm2W0yw3WnQrCTevNxd7Z2dlfuTgtWXZpENYx2O33ocxOOkHH8SYI
EVL2A+CTiyOtEUZNKtziMIrjr7+cOpbq2cHhUEoG4cB6k/uUiMZs5A4suyQIU+tqvhaPhRN0BKFx
EIQIQoA9/d116HYxFuGsWXg5Z0kY5R7iEgZn8//DWbmiICy4ZLNEuI0lyy4KwkxQO0EHx5sgRBAC
CMGDCML+/YN1BCZnCF8ZhOno7Mfh2wdhvT5BuN0J+tq9pgUf59HdXzl8b2V4f+nQ7GrvI0V8jIgg
RBAKQvsB4HfW9pqT8PSlnq8PwjDC4nWn7uMThPt5gh4/LCgnFXKloddbx9AlwQUzzQhCQYiTEvsB
4HdWcST1Q64LtfIgLLmHcOjkfpdBOOq+yJFBGN97WHK/4qGfoKdmkHvjHc7YJWbtSmb0cpcrD4ej
z5kUhAhCJyX2A8DvrFdpZ1uCE/XuhLs8nrpwWH/KaPN9qfiMg3EXQTgUck2wjtunLk7a2a6Bp4zm
ZksP8QS9N2u3IXDDcMw90TX3vq1F5cD4tevZYpYYQSgIcVJiPwD8zoqsfTbgjxPt+fVPv415AEsy
ILKXooaXGfZP/Hd5yWh8v1s4Y1i67LWZqx+vf96HT/A5hL1IKxjv/lj1Z/g2zeqFoT27qL7nLi/t
rcP9g4IQQeikxH4A+J0Fb3OCHkZu6b16ufsFw6+nltWsa/U97XoTwef+QUGIIHRSYj8A/M6CdzhB
72ZYhz87shdsmVnFTfcRNutaRV4Xj+vr7f7O/YOCEEHopMR+APidBW9ygj72ctFG7rLRofsIu3XV
kRf/ORmp7h8UhAhCJyX2A8DvLHiHIBx5r143s5h6gND6zF97GWh872juvk/3DwpCBKGTEvsB4HcW
vGEQBvfq7SoIc/cRpu4ZTH0tjFT3DwpCBKGTEvsB4HcWHFAQhkEXPnAmvH9wLR6DS0PdPygIEYRO
Sg5oP5r/D7Dv/DuEE/REEL7BJaOp+wi7r0Xx2AZp9/XcJacIQgShINyz/QAQhHBEQbiDh8o04qjr
wq//2tR9hG1oun/waINw/XNK88IZ5d7xWvAfDY79Py444AQhAH73wqtP0Hf5sRON+D7C9s8DH0Wx
urw0d7kpgjAdhMPHiSDESQkAfvfiBP0dP5g+deK++vsw+rLL+hGW8/kvP8eXkHLMQTgu1FJBOLQM
QYiTEgD87sUJ+objf+xlo5suF117zcXse+rjJdr1B5eT/vrr5D/uHxSEJcfq5OLiz+aBSLlZQkGI
kxIA/O7FCfrYS/g23LvXXWJaerne8ExOPzDLtgFBGM4855YjCHFSAoDfvXtsdbL2lveJpS8v+3yx
UfrUxzD0Upds9j6iomAcw8tKN80+9tft/kFBWBaE4TGZOmZy6yn5aJNw2blLqdeO8Xf+uBQHnJMS
APzuPVjNid1bnvjXJ2vuRRvzMQClD/soed/WgnwgIPvr9Z4JwrIg7P/HhM1Pu91VECZntbf4GRGE
TkoA8LtXEL7hSVN9MuhetG0+Fy6esdtmdjU+aR56YE1/9tF79nmCMGUg0hJBOBRubxGE8XEd/w4b
eoCSIMRJCYDfvR9u7UQ/uIyvOdHp35uTvtQvPqFLnfzk1rV26eHLydrz64MHkKQ/rLz8v74/L28g
YEr2tz35i5bz/PpoXPZ1lssHhXNYQZj/vZP7WJL25zf7M7m7INz0hN3me6eX8z8EIU5KAPzu3b8Y
HIid1IeEtydgQRDVJ1/diVRz4rR2gjawrtQMYe6/rJesLxd7Z2dnf+VCsmR/S4OwPvGMA3Y/ZroE
IYdyvG26zDgXhLl423UQ9mYHC57IKwhxUgLgd+/eaE5u0pdU1SdL7clOdKITxk8uxsIgKllXPgj7
J24l6xs8sQxOKLMBPLC/JUGYWtd7XBIrCDm2IFyLruhnPBeE3e+PfqjtOgiH1i8IcVICsOe/e4/F
LsZk/YEIURAOxE/uQS25CMytKxuEUZyNXd8m4fJK9rcoCLfcFkGIIBz6OV2/93QoyFIBt/MgLHjy
qCBEEAIIwr0Nwv49ffUJUnKGcAdBuGldHxuE9cmcIIT9PN5yHyexaYYuniUUhAhCAIhOgNKXXr4+
CMPQKlnXa4MwXJ8gFIQIwlSwCUIEIQAMhFV3OWd5EJbc01eyrtIg3PoewjH3TI4Mwvjew5L7FQUh
gnD8f7gZG4Ttz+/LLOH1bLJwDyGCEADCk5sgUOL/el76RM3cUz/bJ4gWrKs0CEvWlzIUcs06x+1v
d0LZnkwOPGU0N7MpCBGEm3W/L8ofKpMKue4pw7kgzM/0ecooghCAoxOeBDUnNPPrn34b85CV9RO2
9OdxbVpXKhJzQViyvpz4sxCTHzC9YX/XHozz4/XP2+NzCGH08bb63TD089v76In4ioHCGbq1z0DN
PL04t5z4Zz79URYDMfljOy8v5/+vIEQQAgCCEMdbFIS5/7AThlryYVKFQdhfznoQDn20xdp/zMr9
h6TMPjTB+B6XlDrgBCEAgCDkYINwSGr2bcw9fKknHQ9HY+hHJF7P/n+5B8j0ZjEzBCGCEAAQhDje
ioItMHBv8Jgg7AffehDmwq5ZbskTRdNx+36XizvgBCEAgCDE8fZZx9ogCEIA4POdbG/D2CEIBSGC
EAAABKEgRBACAIAgFIQIQgAAEISCEEEIAACCUBAiCAEAQBAKQgQhAAAIQkGIIAQA9vpE3MdSIAgF
IYIQAD6lxeLmdFpVj2vBM/1yb3ycwON4EoQIQgA4YnfX06uqmjzN5otz4+EEHseTIEQQAsAn8vVy
8q2qpo83i8Wp8XACj+NJECIIASDyZVrd9y6nPJs93C6XJ6u/Wy5vT2Zn1cPk8uu33uuC1/Tjq1vO
6nvGrKv9+4vZ99U669d0s3ubvje7bwOXh5bsX/OaeDnPr4+2oT8Ghzsz6QQex5MgRBAC8FlicCB+
2j//+Ldqen13tfpae19eEEh1THUBtJjPzidV9RRG4aZ1hdEXx2TJ9+Zi7+zs7K9cqJbsX2kQ1jHY
jcEhz046gcfxJAgRhAAcuSbamhBqhCHTxlBqJu/la6n4iwOpZF1dEPYjqvR71/YvEa7Z4B3Yv5Ig
TK2r+VpqptQJPIIQQbjjoDp0DmAA/4Z85L8h4UxZLQrCgRjKPbglF3K5dcXLHbOdY/Y13N6S/SsK
wsy+OoEHx5Mg9I+4IATwb8je/hvSvy+vjqvkDOEOgnDTuoaCsOR7xwVhfYmoIHQCj+NJEB74P+b2
AwC/e7fThFH6Us/XB2EYXiXrygVh6fcKQifwOJ4EoX/M7QcAfveOCqN+yHWXZJYHYck9hCXrGg7C
zd8bG3WP5MggjO89LLlf0Qk8ghBB6B9zJyUAfvfujSaYwmDpPjahPJjaPyeeMtp8X8m6ckFY+r2x
oZBr4nXc/nXramYZh54ymps5dQKPIEQQ+sfcSQmA3717oQ2b4PP35tc//TbmoSvrkZb+HMJN68ot
t/R7c+LPLwxnDEv3b+1hNj9e/7y/PocQHE+C0D/m9gPA715wAg+OJ0HoH3MnJQB+94ITeHA8CUL/
mDspAfC7F5zAg+NJEPrH3EkJgN+94AQexxOC0D/mTkoA/O4FJ/A4nhCE/jF3UgLgdy84gcfxhCAU
hH5IgMP7vXUMvJ/gBB7HkyAUUvYD4JOFoN+94AQex5MgFFL2A+CT/r7yuxecwON4EoT+MbcfAILQ
ewtO4HE8CUL/mNsPAEEIOIHH8SQI/WNuPwAEITiB9/OB40kQ+sfcfgAIQt7Pcnl7MjurHqrpl/tt
vv/LtLqvzmYPt8vlybbbsFjcnE6r6nF1Atuz5TY5gQfHkyD0j7mTEsDvXfvCOwThLtxdT6+qavI0
my/OncA7JnE8CUL/mNsPAEHIJwrCr5eTb1U1fbxZLE6dwDsmcTwJQv+Y2w8AQXj0ni+1DC+PDC67
bCJtcvn1W+91iUsz65jqlrP6nnRwNa/pz8S1QXgx+/78v5l1PW9H7zX1cuJLRuvZvvDSz82h97yM
gSAtGY9c2KYuaR0aDyfwCEIEoSAE8PvKvrx9DA7ETPvnH+M1vb67Wn2tvc8uCJ46jrqgWcxn55Oq
egqjsI6f7jXxbNy4da0HZ7gvzfqb5bTLHrjHsHnN2dnZX7mwLdnG0iDcNB5O4BGECEJBCOD3lX15
M3E09cOtDpNcSKXiKw60MHhSYdd8rfm+knV1QbgeTuHr6tnBcXGV2sZsIA9sY0kQloyHE3gEIYJQ
EAL4ffWG+3IsdjEm4cxXeHllSdzkHsQSBmcuPpPbsGFmLfc00VSkhjN52wr3r2Qbi4KwYDycwCMI
EYSCEMDvK0H4pkHYv3+wjsDkDOGBBWE6creLw+ZexNX3CkJwPAlCJyb2AxCEHIUmdNKXer4+CMOQ
+oggTC57iygUhOB4EoROTOwHIAj9vjrSIMw86XNEEG57D2H2/rw3CMKVTRE26p7KkUEY33tYMh5O
4BGECEJBCOD3FW+mvc8uCJDuYxDKA6j9c+Ipo+vL7l4TB+kugzAVu/H6Y0Mht/bgm6Lx6B5q034E
xsBTRnMzrU7gEYQIQkEI4PcVb2Lts/p+BMv8+qffxjxEZT0mX/k5hDuaIYy3pzS24s9lDGcMS7dx
7f7FH69/3h6fQ4ggRBA6MXGCxXsfX7BvT7QEnMDjeEIQCilBiBBEEAJO4HE8IQgFoQMYxxWOK8AJ
PI4nBKEgBMcVjivACTyOJwShIATHFY4rwAk8jicEoSAExxWOK8AJPI4nBKEgBMcVjivACTyOJwSh
IATHFY4rwAk8jicEof0AxxWOK8AJPI4nQejExH7gxN1xheMKcAKP40kQOjGxHzhxB8cV4AQex5Mg
dGJiP/DzAY4rwAk8jidB6MTEfuDnAxxXHK4v0+q+Ops93C6XJ7nXLBY3p9OqelydiPZMv9wbQyfw
OJ4EoRMT+4GfD3BcccTurqdXVTV5ms0X58bDCTyOJ0HoxMR+4OcDHFd8Il8vJ9+qavp4s1icGg8n
8DieBKETE/uBnw9wXJHxfAlmeFllcDnmcnl7MjurHiaXX7/1Xpe4ZLOOsG45q+9Jh1r6Nc1lntOb
mz/Cyz3j5ZRcMvr8moHLQ0v2q3lNvJzU+vv7dfgzk07gcTwJQicm9gPHFTiuPksMDkRQ++cf7/30
+u4qDLcwlOqo6kJoMZ+dT6rqKYy5Opryrwnv+2vXlVjOpiBstvns7OyvXHyW7FdpEMb7dQyzk07g
cTwJQicm9gPHFTiujlwTW00Q9cOtDpo2iqIAC6MoFW1xKA2/pl5XKjRTgbUpCFPLyYbuwH6VBGFq
Xc3XUjOkTuARhAhCJyZOsHBccdDHFftnF+9vOGNWi4JwIIpyD3AJg7PkNe0lo1Ggxt9bcsloSric
kv0qCsJMVDuBB8eTIHTC68QdxxWCkL0Pwv79g3UEJmcIXxmE8b2Dsc1B2F3a+bogrJcjCJ3A43gS
hE547Qd+PoBPrQmkocs4XxOEYYCVfAzE+8wQCkIn8DieBKETXvuBnw+A5Gf1dZeOlgfha+4hDLch
d+/d6HsIx9wbOTII43sPS+5XdAKPIHQ8CUInvE7ccVwBe6cJpzBcuks7y8Op/XPiCaKDTyKNYqp7
ymj3mtQsZulTRlOR1ixn3H51Mdpsz9BTRktmQ53AIwgRhE54nbjjuAI+XBs4wefwza9/+m3Mw1fW
Y7L8cwiTT+e8uPjzOSaD+ws3rTsl/nzFcDml+7X2sJ0fr3/eB59DCI4nQeiE137guALYnWP4uAYn
8OB4EoROeJ2447gCEIRO4MHxJAid8Dpxx3EFIAidwON4Mg6C0AmvE3ccVwA4gcfxhCB0wuvEHccV
AE7gcTwhCJ3wOnHHcQWAE3gcTwhCQegAxnEFgBN4HE8IQkEIjisAnMDjeEIQCkJwXAHgBB7HE4JQ
EILjCgAn8DieEISCEBxXADiBx/GEIBSE4LgCwAk8jicEof0AxxUATuBxPAlCJ7z2A0HouAIOwpdp
dV+dzR5ul8uT1J/HWCxuTqdV9bg6+eyZfrk31k7gcTwJQie89gM/HwB7HoSvcXc9vaqqydNsvjg3
tk7gcTwJQie89gNBaCyATxSEXy8n36pq+nizWJwaWyfwOJ4EoRNe+4EgNBZAaZSFl1gGgbZc3p7M
zqqHyeXXb73XJSKuDrJuOavvGVzXj2XMLqrvQ5eMPv/5YvZ9tQ319+VnAJ9fO3B5aMm+NK+Jl5MK
1/7+HtfMpBN4HE+C0Amv/cBxBXyWGBwIovbPP36nTK/vrlZfa+/VC6KpDqwuihbz2fmkqp7CKKxf
083gtUG1KQgzcZmKvbOzs79yUVqyL6VBWG97t7/HNjvpBB7HkyB0wvsB+9H8f9gVvxih7HfwZ/1Z
b6KtiaNGGDdtIEWzY2EgpeIvjqbcujY9VCaOyOy+JCI1G7cD+1IShKl1NV/bFK5O4BGECEJBeJQn
IwhC8Lv3sH/Ww9mzWhSEA4GUe5hLGIHxjFovGjcF4SvuMQy3rWRfioIwE7dO4MHxJAgFIfj5AD8j
B6V//2AdgckZwp0E4fpM3/sEYX2JqCB0Ao/jSRD6xxz8fAB+RqJYSl/q+fogDGPsY2cIBaETeBxP
gtA/5uDnA/AzkoilfqR1l46WB+Gb30NYEISj7occGYTxvYcl9ys6gQfHkyD0jzn4+QA/I3utiagw
YrqPUiiPqPbPiaeMDj2JtJm920UQDoVcE6rj9qW7vDW1nfGMZ26W1Ak8OJ4EoX/Mwc8H+BnZW23s
BJ/JN7/+6bcxD2JZj8nCzyH8EV2//jr5zy4vGY0/UzGcMSzdl7UH7Px4fXxp6/r++hxCcDwJQv+Y
g58P8DMCTuDB8SQI/WMOfj7Azwg4gQfHkyD0jzn4+QA/I+AEHscTgtA/5uDnA/yMgBN4HE8IQv+Y
g58P8DMCTuBxPCEI/WMOfj7Azwg4gcfxhCD0jzn4+RjYH9g1vy/ACTyOJ0HohBf8fAhBBCHwyhP4
+DMgw89xzH1P91mOw5/jGH5eZurzLRuLxc3ptKoeN60XQSgInfCCnw/7gZ8Rxxbs4AS+i7phqZAr
Db3eOs5mD7fL5UkyCOez80lVPa1eN72+u/JeCkJB6B9zcLJrP8CxBW90At+fFZw+3iwWp71AC2fs
ErN2JTN6y+Xtyeysehhaz3o4Ds84IggFoX/Mwc+H/cDPiGMLXnEC35u123B5ZhiO4UxgL/YyM39r
UTkQe+16BmYREYSC0D/m4OfDfuBnxLEFrziB70VaQXz1Z/n6M3ybZvXay0p/rGd2UX3PXV7aW4f7
BwWhIPSPOTjZFYTg2No/uZmiXVmfTSqbwWLcCXw4O1h6r17ufsHw66llNetafU+73sT76f5BQYgg
BAQhOLb2WHPC/pYn63VcuH/srU/gu7DP3883GOvBrOKm+wibda2Omy4e19fb/Z33XxAKQv+Yg5Nd
QQiOrb3zHrFWzyCVRwrjT+DHXi7ayF02OnQfYbeu+riJ/5yMVPcPCkJB6B9zcLIrCMGxVW7t8+OC
E+rmZH11uV7vdYmT7vjjB8LLAofWMfR37d9fzL53MbHhoSIDl4eW7E8bKNFynl8fbVt/n49nZqo4
CEdeituNeX+sunHsx3x7GejLuIfxGM40u39QECIIAUEIjq1tY3AghlIn4G0QBCfe9Yl+d5LfnMiv
3yvWD4FN6w8jYtM9h833np2d/ZUL05L9KQ3COmK6/Tmm2cnBIAzu1dtVEObuI0zdM5j6Whip7h8U
hILQP+bgZFcQgmOrQO6evjBs2jhKzdq9fC0Vf6lgioOwZP1dRGwOrVSoZgN3YH9KgjC1ruZrb/Gw
nGMPwjDoUjPL4TESPnW0eQ/dPygIEYSAIITRx9ax2MWY5D78uySOcvcGxsE3dA/h0IePpy7VHCNc
b8n+FAXhOzwgZ2+D8A0uGU3dR9h9LYrHNkjj2dlxD7lBEApCJ4rg58N+IAg/fRD279+rT6aTM4Rv
FISb1r+7IKxnmQThjoNwBw+VacRR14Vf/7Wpy37b48j9g4JQEDrhBQQhMC6U0pd6vj4IwxBLBWHJ
+gXhfp7A7/JjJ+L3ae0jJgY+imJ17OQuN0UQCkInvCAI7QewMZRyl+6VB+G29xCWrH9MEI66J3Jk
EMb3Hpbcr3jMJ/C7/GD6VDCGT4FNvTa8j3A+/+Xn+BJSBKEgdMILglAQAhu0l+SlnuA4IqDaPyce
GBN+X+6hMkPrHxOEQyHXRMW4/em2IfUgk03Be8wn8GMvG910uejaa4KPGUkFZ3g56a+/Tv7j/kFB
iCAEBCGwhXDWpp1xuf7ptzEPYVmPufQsUCqYNq1/TBD2ti1YZvLz6jbsz9pDbn68/nn/fA5hldz3
DbOi4XsydFlnfAwVxWPhNiAIBaETXvDzYT8A2OEJfD++8w8WKo221H8gyP2HgDj83T8oCBGEgCAE
4J1P4Ndn9dJKgq13KeqGgDzW2VlBiCB0ogh+PvycAxzcCXw8Y7fNpZzxpaBDD6zpzz66f1AQIggB
QQiAE3gcT4LQCS8IQkEIgBN4HE+C0AkvCEL7AYATeBxPgjD1pjQnW4fMGw+CEAAn8DieGBmExxCD
ThRBEALgBB7HE1sEoRNFEIT2AwAn8DieBKETRRCE9gMAJ/A4ngShE0UQhPYDwAm83704ngShE0U4
+J8P9woD4AQex5MgFIQgCAUhsPe+Xk6+TS6/fnvtchaLm9NpVT2uznd6pl/ujbMTeBxPglAQAn7O
gT3TRNwugvDuenpVVZOn2XxxbmydwON4EoSCEPBzDnyiIFzNNFbV9PFmsTg1tk7gcTwJQkEI+DkH
BnyZVve9SyvPZg+3y+XJ6u+Wy9uT2Vn1sAq13uuC1/RDrFtOHHf1zF14GWcdbYv57HxSVU/x10uW
md2fgctDS/apeU28nOfXR/ve38bjmJl0Ao/jSRA6UQT8nMNnicGBEGr//ONncXp9d7X6WnuPXhBL
dVh1MdREXhNwzZ+bZbTLfVl3aoawDq38Modi7+zs7K9cSJbsU2kQxtt4LLOTTuBxPAlCJ4qAn3M4
cnGk9UOsjpo43FJhlAu1MJbq2cF8KMVBOLzMzcsJQy4buQP7VBKEqXXt8tJXJ/AIQgShE0UQhEf0
c35sT3/luJ7EG86ahZdtloRR7iEuYXCGl4XGAZoKqZJljtm/cHkl+1QUhFtuixN4BCGC0Iki8Il+
zgUL+xyE/fsH6whMzhC+MgjT0bl+yWYThPG9g7HtgrD+PkHoBB7HkyAUhICfc/vBp9dE0tBlma8J
wjDC4nXH9/GVzhC+dl8FoRN4HE+CUBACfs7tB2Siqwu18iAsuYcwtf7eJaWF9xBuCsVR90WODMLc
g3CG7ld0Ag+OJ0HoBAsQhH5fsZfa+/qCeOku1SyPp/bPiSeCNt+XCrkwGFMPY1lbZiLAYkMh1yx7
3D51D7BpPzZj4Cmju57ZdAKPIEQQOsECQWg/4M2sfTbgj9iZX//025gHsKzHZPozA9fvC0wF4vDn
EJbOvMWfrRjOGJbu09o9jz9e/7w9PocQHE+C0AkW4Ofc7yvACTw4ngShEyzAz7nfV4ATeHA8CUIn
WICfc7+vACfw4HgShE6wAD/nfl8BTuDB8SQInWABgtDvK8AJPI4nBKETLEAQAjiBx/GEIHSCBQhC
ACfwOJ4QhE6wAEEI4AQexxOC0AkWIAgBnMDjeEIQOsECQSgIAZzA43hCEDrBAkFoPwCcwON4QhA6
wQJBaD8AnMDjeEIQOsECQWg/4NB8mVb3q/OQlcnl129vua7F4uZ0WlWPzfpa0y/33gsn8DieBKET
LMDPuf2Ad7SYz84nVfU0vb67eo/13V1Pr6pq8jSbL86NvxN4HE+CUBACfs7tB3yg9w60r5eTb1U1
fbxZLE6NvxN4HE+CUBACB/pzfiy8p+yr8DLOZ2ezh9vl8mT1d8vl7cnsrHpYXd7Ze13wmn6AdcsJ
LwlNrWN+N/9/VsuOL+F8fu3L8sesP7lfA5eHliy7ec3QNqb3/7BnJp3A43gShIIQEISCkM8SgwMB
1P75xzHcXOrZ3psXRFIdVF0ENZeHhlEYzxCWxFbp+nOxd3Z29lcuUkuWXRqEdQx2+3bos5NO4HE8
CUJBCOD3FUcud09fGDNtEEWzYWEQpeIvFUmvCsKB9Sf3LRGN2dgdWHbJNqbW1XztrR+c4wQexxOC
0BsP+H31IfvDcc0+h7NltSgIB4Iod29gHJyvCsKCSzZLhNuwq/W/98NynMDjeEIQCkLA7yshyE6C
sH9vXx2ByRnCowrC+hJRQegEHseTIHSCBeD3ld+7n1YTR+lLPV8fhGF8CUIn8AhCBKETE0AQ2g/2
Lgj7IdddOloehLu8hzC+r2/bIBx1f+TIIIy3seR+RSfwCELjIAidmACC0H6wV5poCqOl++iE8mhq
/5x4ymj4fakArb+vexpnM4P32iAcCrkmXMftW34bS+LXCTyC0DgIQicmgCC0H+ydNm7Czwe8/um3
MQ9eWY/J9Y94yEXS2sNsfqzneTk7umQ0/vzDcMawdNmbtjG9/z6HEBxPgtCJCYAgBJzA43hyPAlC
JyaAILQfgBN4HE8IQicmgCC0H4ATeBxPCEInJoAgtB+AE3gcTwhCJyaAILQfgBN4HE8IQicmgCC0
H4ATeBxPCEInJoAgtB+AE3gcTwhCJyaA31f2A3ACj+MJQejEBPD7yn4ATuBxPCEIHVyA31f2A3AC
j+MJQQjg95X9AJzA43gShIIQwO8r+wE4gcfxJAgFIcDe/L46Ft5TPtJiPjufVNXT9PruKvuaxc3p
tKoeV+c7PdMv98bQCTyOJ0EoCAEEoSDkiIPw7np6VVWTp9l8cW7MnMDjeBKEghAAv3f5REH49XLy
raqmjzeLxakxcwKP40kQCkIA/N5lwJdpdd+7tPJs9nC7XJ6s/m65vD2ZnVUPk8uv33qvC17TD7Fu
OavvScda85r+LF6zrvjSzuf1vqyvJAifXz9weWjJPpVsS8k+OYEHx5MgdGICIAjZ7xgcCKH2zz/e
+ybC2nv0gliqw6qLoSbcwiisw6l7TTyTt4sgbJZxdnb2Vy5OS/apNAg37ZMTeHA8CUInJgCCkL2U
i6swatowimbFUpEWzwiGsZSKyOZrzfftIghT68lG7sA+FW1LwT45gQfHkyB0YgIgCPd8nzzopz9r
VouCcCCMcg9xCeOt5FLPXV0ymhJuY8l63nJbnMAjCBGETkwA/N4VgnsRhP37B+sITM4QHkUQ1peI
CkIn8DieBKEgBEAQfvp/Q5pISl/q+fogDCNMEDqBRxAiCP1jDuD3rn3ZuyDMPOlzRBBuew9h9t6+
1GtK7yEcc1/kyCBc25aCfXICD44nQegfcwBBaF/2UhNPYbx0H6FQHk/tnxNPGV1fdveaVJDWy+me
0tnM7I19ymgq0sY8vKZkW0r3yQk8gtDxJAj9Yw4gouzLXmojJ/gsvvn1T7+NeQDLekxu9zmEvVhr
XvNjvc/fM/IyzfizFcPXl+7Tpm0p3Scn8AhCx5Mg9I85gIiyL+AEHscTgtA/5gB+79oXcAKP4wlB
6B9zAL937Qs4gcfxhCD0jzmA37v2BZzA43hCEPrHHMDvXfsCTuBxPCEI/WMO4PeufQEn8DieEIT+
MQfYk9+7x8T7Ck7gcTwJQkEIgCAEnMDjeBKEghCAzxS3xgKcwON4EoT+MQdAEAJO4HE8CUL/mAMg
CAEn8DieBKF/zAEQhOAEHhxPgtA/5gAIQj7Gl2l1X53NHm6Xy5PXLGexuDmdVtXj6hyoZ/rl3jg7
gcfxJAj9Yw6AIOSI3V1Pr6pq8jSbL86NhxN4HE+CUBACIAj9G/KJfL2cfKuq6ePNYnFqPJzA43gS
hIIQAEHo35AXz5dlhpdRBpdoLpe3J7Oz6mFy+fVb73WJyzjr6OqWs/qe5u8W89n5pKqepjc3f4SX
bk6v767q2bvm+/qzeOElo2O2JbmPA5eHliy7eU28nNRlrf2xOLyZSSfwOJ4EoX/MARCEnyUGB6Kn
/fNLvD3HXXM/XhBGdUR14dMEYBOFzZ/DWbo2vKLgC7cnFYSbtiUXe2dnZ3/lgrVk2aVBWMdgNxaH
ODvpBB7HkyD0jzkAgvDItbN2LwHUCAMmFWlxBMXx119OHUap1zQzg+H643hKBuHAtiT3MxGN2fAd
WHZJEKbW1XwtHh8n8AhCBKF/zAH4wH9DjsUuxiScIatFQTgQQbkHtoTBmYrP1PcVBWHBJZslwvWX
LLsoCDOR7QQeQWgcBKEgBEAQ7l0Q9u8frEMsOUN4tEFYz1AKQifwOJ4EoSAEgE+lCaL0pZ6vD8Iw
uAShE3gEIYJQEALA3gVhP8i6S0fLg3DMPYQfEYSj7pUcGYTxvYcl9ys6gUcQIggFIQB8uPbJn0Go
dB+XUB5K7Z8TTxltvu8jg3Ao5JqIHbef3fa1H5kx8JTR3AyqE3gEIYJQEALAh+p/BmAdNvPrn34b
87CV9Zgc+BzCD7xkNP68xXBbSpe99vCdH69/3mafQwiOJ0EoCAEAnMCD40kQCkIAACfw4HgShIIQ
AMAJPI4nBKEgBABwAo/jCUEoCAEA3utkfBvGDkEoCAUhAAAgCAWhIAQAAAShIBSEAACAIBSEghAA
ABCEglAQAgAAglAQCkIAAEAQCkJBCAAAgtA4CEJBCAD77cu0un/+DLrpl/tD2N6vl5Nvk8uv33rb
fzZ7uF0uT7yfIAgFoSAEAAot5rPzSVU9XVxc/LeqJk+z+eJ8r7d3cXM6rarHMAgBQSgIBSEAsIXV
bFtVTR+v57N/rcJw30NLEIIgRBAKQgDYYVw1l4oOXXpZh+Pqn+FaKsjaS09XfiznejZZNMurv399
BjLchub/T29u/nj+WrSuZjaz247p481icVp6yWhv+162sfmeTevuxmB4HxxXIAgFoSAEgINwdz29
Wp0bTK/vrlJ/zoVQE2Zr9/G9BFovIF+iK/U93TrrZbdhFWxD/H2pGcKSIIxfs1zenszOqocm4orW
XbAPjisQhIJQEALAQYgjLjXTlYug5lLT1fc2rwlDsg2uIMJS4RZ+LTfT1lvXFkGY2r7ccofWXbIP
jisQhILwHYOwd9kHAHwyr/n3NBd6cSTmZr/CyMpdShmHUjwD2V6mmflzIzWLuO1TRttQjS47LVl3
yT4AglAQvlMQOhEAQBBu/+9pfE9grAmuTa/rgrCLyN46Bi7TjL9vOMrqdb3qktEoAlMzhEPrLtkH
QBAKQgBgr7WXRyYiKr7Us+T+uNIZwjCgfl/M/7FaTxh2bzVD2ETd4GWvhTOEm/YB0B6CEADYa7mH
x/SD52VGruRhMIX3ED5HX/Pay8t/T6rJ32Fo5T5S4rX3EKairrt0NL/ceN0l+wBoD0EIAOy1+D7B
WPLjKMKnjCYewLLpKaPr61//u+5Jn+v37L3mKaPtx1UE29tdChs9VGZg3SX7AGgPQQgA7K3cjF86
eLo4WruXMPGZe/HnEM4uqu+pYMrNULaxd3HxZ/h5g+mng477HMJmneH2za9/+m3tUtQN6960D4D2
EIQAAE0gJsKxjqn1GcrcZZvvEsoj153bB0B7CEIA4FNJzZblZtCae/dS4XUoQTi0D4D2EIQAwKez
/vEU/Ye4dPfopS83PYQgLNkHQHsIQgAAQKRoD0EIAAAcR9xtw9gJQgAAAAQhAAAAghAAAABBCAAA
gCAEAABAEAIAACAIAQA4zpPYLT/K4LOf0xo3BCEAsDNfptX988ni9Mv9oWzzYnFzOq2qx/7J7vTx
ZrE4Xdu3s9nD7XJ58u7j+WzyNJsvzuPX3F1Pr3rbnhj7ktd8vZx8G/ea9PYcYhD52TVuCEIA4LVh
NZ+dT6rq6eLi4r+HEgtNKE0uv35bD7GP3Yd6G7owbbZ1en13FW9/87U2boOYK3lNE3rNOLQBGbwm
HpPU9ggbQYggBAA+qToqpo/X89m/VmEYR9Y+ys36paLpI+I6jK3l8vZkdlY9NNvU/jna/vp9qMMt
/p5+JNavye1r836ugrTZnmQ4j5g1/YhZVue0xg1BCAC8dcBEUZE68W/iZBUVvUshg9eNeU0cMOE6
Ry2nMFBS+xQv+3o2WTSvacZkenPzR3hJ6rahvE0Q5kIu/HoqPuPl5GYDw9cIQkGIIAQAPqk4GFIB
0QbMwOWLo15TEISll1OWREocM/Elne39dVEQ9rYhE2glUvGVvRy02YZM7DWvG9qOcP/CGUVBiHET
hA4CACAbD7n4ys1oJUOu5DUlQTiwnLUo3PCwlPB7By/pjINw4FLMMbGdm11stiX1mtzM3qZLYuN7
CgcvGR24jzD9wJ7NYy1sBCGCEAAO5KTo//7vGLxmDIZjoQufUSH3Dq/ZHDD9WAm/Nzcz1ovG5pLR
KJZys20bxzma/evGuFtWNzMazuyNC8LUA2VS6wpDtfTBMmYIBSGCEACE4JEF4drHFUSaUDyEIGzE
YZUOwvVZvuevFwVhHVGpsRu6jLPo/sDgctCxl4zGM4PJoAvumZzPf/l5Uk3+dsmoIEQQAsCnDMLP
Pg6pWau1qPqA2Ct5TS6W+uHWzYh99AxhHJO52b9w3zc9VCb83ib2xtzfWG9D+eWvglAQIggBQBAe
kU2fRdfMOK3+/i1jb5v4LLuPLj1DOOYewvQs3HBElTz5s2SGsORjJ+L3acz7/zwmH/TRHMLGuCEI
AUAQfrD4PsG1sAmia5eXeuY+tH3scnJPGU19YP32Txldv+9u0yxcavtTgbnpHsJUtMchXPLk0/yH
2X/8Q2GEjXFDEAKAIPwApR+h0ETLL/P5z7sKwvBjJZoHoIT37425hzD9JMzhy0H7+9bdUze7qL6v
zRBeXPwZPgV0zCxcb/mZkFy7DzFxSebak1TXwm7zU0Djp5mOuVRU2AhCBCEACEKOXngJZcln/SFs
jBuCEAAEIQcmde9k7tJMQShsjBuCEAAEIUdm/VLL/mWmglDYGDcEIQAIQkDYGDcEIQAIQkDYGDcE
IQAIQkDYGDcEIQCfOaaOgfcThI1xQxACwCcLQUEIwsa4GQdBaMAA2CII7QsgbIwbghAAQWhfAGFj
3BCEAAhC+wIIG+OGIARAENoXQNgYNwQhAILQvhyWL9PqfjU41fTL/aFs82Jxczqtqsfn7W5NH28W
i9O1fTubPdwulyfvPp7PJk+z+eK83e757HxSVU/97e5Mr++umtfeXU+ven8fvT/pMVh/3dfLybeh
vxc2ghBBCACC8JNqAuXi4uK/cbzsqyaUJpdfv62H2MfuQ70NXZg22xqGXjZug3CNv699TRBz9WuG
97eJwWas2sg88Ch0TmvcEIQAiChBuAN1MEwfr+ezf63CMI6sfZSb9UtF00fEdRh/y+Xtyeysehja
pjhk2++J9rF+r7rXNe9dPCu6aTw2fV/peAsbQYggBEAQ2pcDFgdD6sS/iZNVKPYuhQxeN+Y1cZyE
6xy1nMJASe1TvOzr2WTRvKYZk+nNzR/h5ZjbhvKmIGwiMlx+aRA+78dAaKYCNbUcQSgIEYQAIAg/
ofiyxNTljW2cDFy+OOo1BUFYdqlkPxRLYya+pLO9vy4Kwt42JKKt1Kb4ircn997El5U2Y3V2dvZX
eH9gyTbm1ikIBSGCEAAE4ScSh0EqvnKzVcmQK3lNSRAOLGctCjMPb0l97+AlnXEQvvIyy3D7cpG2
6RLX+AE04XIG36uBWcP4nsLB7co8+GYf7jV1TmvcEIQAiKit9+VYvGYscrNecSSOCrl3eM3mgOnH
Svi9udm6XjQ2l4xGl1mWPMBlcNsS2z80e5i9r3BDlA5t57YPlDFDKAgRhAAIQkF4ZEG49lEEkSYU
DyEIG6loWg/C9aB6/npRENaXcKbGbmjGrSRES2K92bahdeWealoyMygIBSGCEACOOgjph0XqJD++
hHLfgjD3oJR+EEUPXvnAGcJcpA1dLpqLupJLQlPf2zxEZ9sH4whCQYggBEAQ+vfjiGz6bLxmNmn1
928Ze9vE56b77uJZwG3vIYzjqeQewjFP9RwK25IZwuF1rT80Z+hzEIWNIEQQAoAg/EQ2PWUyjK5d
XuqZ+9D2scvJPWU09YH12z9ltAu41HJTUtufC8xNM46b7iEcCuxmXa95OqqwEYQIQgAQhEeoNBKa
IPllPv95V0EYfqxE83CT8P69MfcQpp+EWXafXvw5hLOL6vvaDOHFxZ/hEz7HzLD1lp8JyZLPAly7
VzFx2Wa8rnA7h+8T/fgnhQob44YgBEAQwocLP+C95MEtCBvjhiAEQBDCgUndO5n7AHhBKGyMG0cZ
hAAgCPnM1i+jjB72IgiFjXHjmIPQQQCAIASEjXFDEAKAIASEjXFDEAKAIASEjXFDEALwZkF16LyX
gLAxbghCAD5ZCApCQNgYNwQhAFsGof0AEDbGDUEIIAjtB4CwMW4IQgBBaD8AhI1xQxACCEL7ASBs
jBuCEEAQ2g8+wpdpdb96o6vpl/ttvn+xuDmdVtXj5PLrt4/cj8V8dj6p/vm/m8XidOP+ns0ebpfL
k3gfnschFI3J18vJt6G/743ns8nTbL44j1/TX076NTinNW4IQgAhZT94h4iqni4uLv67bZjsQxB2
QTd9HArCu+vp1XOERUFYf314/5uIa/azXVYQhXUMdtvQvGZ6fXfVf023rtRrcE5r3BCEAELKfvDm
6siZPl7PZ/9aheE2UffRQdiG2bN8EPZmAaMgbMZh4/cmZwzr72viOgy75fL2ZHZWPTTf17wmHqvU
rOWQsa8XNhg3QeggABBSgpDByElFRhM0q4DpXQoZvK4Nwl9//U942WUyei5m358DKbpUsn+Z5Xqw
ZfchCKxNUff89z+WO7uovsfLf17/wCWzqdjrgjA/sxgHYW42cNNyBKFzWuOGIAQQUvaDnYrjJBUr
bdAEX49DMpx5a1+TmAlrom/T7FgcUaWGgrDensnfq+DKre/s7OyvMEpLZjzjS0TT2xRfHroefoJQ
2Bg3BCGAILQfvKs4ZlKXRbZxlppRe/layeWUuXgannkbvh+wNAjDWc5UTA3u90CUxvcUpmI7/vvB
S0YH7iPMPvTmkz6YxjmtcUMQAggp+/HqfTp0rxmD4TDpoioXRqkgjGMmjr1Ns1rhbOSm+wHHBGFz
qWiz3tLZtaEHzaQeKDMYcvH6Ew+VGfNgGTOEzmmNG4IQQEjZj08agrt4T9Y+PiHShOJ7BGH//sE6
6MK4S21ralYuFYThpaJjY2r4fr+yS0q71/fDMr4fcz7/5ed4OwWhc1rjhiAEEFL2w77sXGrWqhFf
IvqaIIxn2FIR00RXHFe7umR0OHyHL7PMf2REeQwOheX6a8r3VxA6pzVuCEIA8WE/BOFWNgVKE1Gr
vx8ThJuiLh+E/TDrLh3dzSWjm2Kq9D7GcFySob3lk0jbbRr5EB1hYxyMG4IQQHzYD0E42qYnY4YP
WRkThGH0ZJ8yGgVh87pw+d2s3vsEYWof4wfR5O65DKWWE8dy6gE2Y58winNa44YgBBAf9kMQbqUk
bLponDz9Mp//XHzJ6M3NHxs/hzBxmWP/g+Vf7qm7/um3sZG0bRD297nbjnCmb8ylp/Fy4nFoI3jL
h+fgnNa4IQgBxIf9EIQgbDBuCEIA8WE/BCEIG4ybIHQQAIgP+yEIQdhg3AShgwBAfNgPQQjCBuMm
CB0EAOLDfghCEDYYN0HoIAAQH4JQEIKwMW4IQgDEx8j9OCaOTxA2xg1BCIAgFISAsDFuCEIABKH3
BBA2xg1BCID48J4Awsa4IQgBEB/eE0DYGDcEIQDiw3sCCBvjhiAEQHx4T47Ll2l1vxqcavrlfpvv
XyxuTqdV9Ti5/PrtI/djMZ+dT6p//u9msTjduL9ns4fb5fIk/Prd9fTqeRwaifH4ejn51r1m8jSb
L87j12xaTjNevde8YvyFDcYNBwGA+MB78oqIqp4uLi7+mwucQwjCLrKmj0NB2MZaFITPXw++1oxL
GGl1OHdj1Cxren13FS+/+Vq7XcFy6tdsN9Y4pzVuCEIA8YH3ZGfqGa/p4/V89q9VAG0TdR8dhP0Z
uXwQ9mbmwvjLbH8zNqvlNYEYvyacbVwub09mZ9VDHJv1croADJe77T7nZjmFDcZNEDoIAMQH3pNR
IdfMXqUio4mcVQi1l5bmgurXX/8TXgqZjKeL2ffnaIouuewtOzGDl92HINQ2hdbz3/9Y7uyi+h4u
v2TGLjUbGMdeaRA+7+srLw8VhM5pjRuCEEB84D15lThyUtHTRs7AZZDhzFv7msSMWhN9Q7NsvXWO
jKahIKy3Z/L3Ksri9TXf9/vi9/PevX0Fl3nGsZe9ZDSaRTw7O/srDOCxs6uC0DmtcUMQAogPvCev
UgdaF1Cp+91ys15hkKS+LxVo8frCcEzPvI27rDL3PeEsZyqmugfFdGEXR+ngJaNRRLf3HyZib3CM
BwI4+yCaDQ+4ETYYN0HoIAAO/uT90HkvHVP7eGwNB04XVblYSQVhHHVx7G2a1QpnIzfdDzgmCJtL
RZv15oIwHot4VjD3UJkwCOPXdPtU8rCb8qgzQ+ic1rghCAEn7YIQx9bWY9H/+IR1TRy9RxD27x+s
wymMu9S2pi6xTAVheKloLqbiyz77kdaf/Yvvo5zPf/m5WX4uskseupO7R1EQOqc1bghC4NOetNsP
eBvxfW3h38WXiL4mCJMzbKmPe0gE3q4uGR0O33rbcrNzJZFWv6ZeZ+71JZeECkJhY9wQhACCEN7F
pvhoImr192OCcFPU5YOwH2Oll1mWBGFJTOVm9sLYG1zWhvsMw/HZ5T2TwsY4GDcEISAI7QeMlnq4
SypgVqEzJgjDsMs+ZTQKwtQHwHezeu8ThKnvjR9Ek3oYTOpS0033EKbGM14XzmmNG4IQEISCEN5E
bhYrHY2Tp1/m85+LLxm9uflj4+cQJi5z7H+w/Mu9edc//Tb2yZmvCcLUdqzN9EVPD82ta+0y1Y33
TZZfKopzWuOGIAQEof0AEDbGwbghCAFBaD8AhA3GTRA6CABBaD8AhA3GTRA6CAAhZT8AhA3GTRA6
CAAhZT8AhA3GTRA6CAAhZT8AhI1xMw6C0IABQsp+AAgb44YgBBBS9gNA2Bg3BCGAkLIfAEcRNovF
zem0qh5Xr6tNH28Wi9Pc679eTr7Fr+u+NnmazRfnue+9u55eNeuZXH79VrRN0y/3ghBBCCAIAXiX
IByOtVQQloZe970/nM0ebpfLk+Q2zWfnk6p6Wr1uen13JQgRhACCEIB3CsKhWcJUEJbM6C2Xtyez
s+ph3DqGZxwFIYIQ8EtNEAKwoyCcXFz82czM5Wb6UkHYi73MzN96eOZj78u0ut80iygIEYQAghCA
XQbhjwhsYywzg5cKwv7X06HXXlb6I/JmF9X3XHT24vKD7h/UAoLQQQAIKfsBe6m5t2p1X1VzIj90
zxaMDcLw/r3UsZULwvA+wtR9f833rZbZLiMRfPtw/6AWEIQOAkBI2Q8QhHzKIFx9bWiWMBeEm+4j
bJa5Ona7eFxffvd3H3f/oBYQhA4CQEjZDxCEfNogHJqlywXh0H2E3TrqyIv/nArHj7x/UAsIQgcB
IKTsB1TJk9TEI/ObE+H+/VfpE9reY/czl+QNrSsZhL/++p/wYR2lgTi4npdlT29u/sgtu96X9RP6
9mT/A+//4nVBOBRmuSAc+rs2MF+WFcZjGJz7cv+gFhCEDgJASNkP6IdTIgCbE9bUyW0qiuoT7C6g
mpPktZPwgXWlgrC33sQyt9mnkmXn1lVf8vexl/vx+iDMzRIOBWHuPsLUPYOpr6WOO0GIIAQQhPBh
wgALv16fzNYnxG1MRTMpYXTl4imcZStZVzIIo5mU8PXb7lPpsuOwzH2NwwvC7j9i9GcJh4Jw02xj
eMyFTx1tlr0v9w9qAUHoIACElP0gem8O3S7GIvfB2vHsWiqMcrNmuTjLrSsVhPH35pY5Zp9yy473
ozmBj2dGP3p2h90EYWqWcCgIU/cRdl/rH//dsruvDy1bECIIAQQhQvBDgrB/r119opqcIdxBEG5a
166CcON6BoOwi4N43zfNTnJYQdg7Vl6O5U3RFv99F375h9CsHf97cP+pFhCEDgJASNkPx5b3pA2g
9KWerw/CMLBK1lUShJvu4Staz4hlN9/3+2L+j+bhOn6GjicI41nCTUEY30fY/nngoyieP/9ww3YI
QgQhgCDEe/JBQdgPoG5mozwIS+4hLFlXycdObJqlK1rPiGW323R5+e9JNfnbw2SOKwjDcFsdz9ez
yWIoCOPlhdGXjccfy53Pf/k5voRUECIIAQQh3pMP1c6OpJ6OOCIIu5Pq9aeMxk8QHVpX+imjw08u
3WafUsvOzSzGweBhMscXhOEs4dnZ2V9DQdi7j/Bi9j318RLry50+/vrr5D/7cv+gFhCEDgLASbv9
cGx5T1rhJXDtbMb1T781sVQahP3wSn9m4KZ1JS8ZHfiswG33qZ0hvLj4swmBoY8CiO8t5LiCsBf9
0b2nqdfGx3lRPDb25PMrtYAgdBAATtrth2PLe/Jp5S4ZHQ5MD5M55iAMZwk3BWHqPzjkZo7j0NyX
e1C1gCB0EABO2u2HY8t7IggLTs6bWR4PkznuIFyPt4HPugyWuWnWrz+buB/3D2oBQeggAJy02w/H
lvdEEG4Iwt5J/55c5sfbBmF/ljAfhPGloEOXEpcuUxAiCAEEId4TQNgYNwQhgCDEewI4pzVuCELA
SbsgxHsCOKc1bghCwEn74e8H+8fPGQgb44YgBBCEglAQAsLGuCEIAQQhji1A2Bg3BCGAk3YcW4Cw
MW4IQgAn7Ti2AGFj3BCEAE7acWwBwsa4IQgBnLTj2DouX6bV/WpwqumX+0PY3rvr6VVVTZ5m88V5
6fcs5rPzSfXP/90sFqfp5f3Y/0YwDvX3VU+9vw9Mr++uSpYzZnva9+PZuP0UNhg3QeggAJy0g2Or
WBM8FxcX/z3W+Fgsbk6nVfVYVdPHOMCeI+5s9nC7XJ70AnAo5prlBd83ZjlD21PHYPf1JjLD8MQ5
rXFDEAJO2sGxtRNfLyffVgFyPZ/9axUwk8uv345p//qzdv0Aa8Is3udmTFKzd120dfE8ZjmD2/MS
kWH8LZe3J7Oz6mHM7O3z9gVxKmwwboLQQcC7nmiBz4pDEB6GdqbqJTZSIdEEySp2epcyJmbDpjc3
f9QzX93llP0AWp+B7F8e2V9u+/cXs+/PUfSyjMvL6b9LZjOb7Vptez7Otrn0tB/OpcvZtD0pgtA5
rXFDELL3v1hq4gVBiCA8NPHliKnLE9sgCb4eh2R3n10XOG3ovYRJu5wgVOJwScVPs5xtAiyUCrDm
a78vfj8PQ3YovuJLOrddTmkQ1q8bt6+CEOMmCB0EvHsQGguctOPYOjxx3MSh14u01Mzdy9fys2b9
uAwjKHV5ZCqUUgG22yDsz1wOzcilxmeb5ZQEYTizuuky3u6exPSDb47x3lDnHsYNQYggxEk7bH1s
mUVPX/qYCrBc2KSCcP2Jm/0QyUVQOAsZ31uXmu3adRDGY5Bbfm62buxySoJwLfZGzPiZIcS4CUIH
AYIQQQiCsCCQcjNKXdy8ZRD27x+sv558zUAQpvYjNaOWD8L1YMs92TMXWmOXMyYIh5YvCP1OM24I
QgQhghAYbWjWKb5E9K2CsImlTU/mfMsZwtxyUiGXu1x07HK2CcKxHz0hCDFugtBBgCBEEAJbB0Yz
67b6+7cNwv7fd5eOvk8Q5i6brZe/+SMhtllOyfak76v0AfXOaY0bghBBiCAEdiD1oJZe4ASzYW8V
hKkPbu8u/3yfIEx9PfyYjfW4y6+zdDlD25Ma69xnHPp3wrmHcUMQIggRhMBoudmsdDROnn6Zz39+
q3sI+59RWH9Exfz6p9/C73vrIExtR/4exOF1liynZHviz2YUg85pjRuCEEGIIAR4RRAibDBugtBB
gCBEEAJHYMwDWRA2GDdB6CBAECIIgSPRXE7pMkrnH8bBuCEIEYQIQgCEDcbNe+sgQBAiCAEQNhg3
QeggQBAiCAEQNhg3QeggQBAiCAEQNhg3QeggQBAiCAEQNsbNOAhCA4YgRBACIGyMG4IQBCGCEABh
Y9wQhCAIEYQACBvjhiAEQYggBEDYGDcEIQhCBCEcvy/T6v759/n0y/22y/h6Ofk2ufz6rWhdZ7OH
2+XypHTZi/nsfFL98383i8VpdtufTZ5m88V573sXN6fTqnrsXvPiZV/rZVdPa3//Ynp9d9Us6+56
epVaxthtRtgYNwQhghAEIeyFJoguLi7+mwqqomW8RFdJEG677KqaPsZxVcdg9/Um2NYjbtx+tesM
wjVedvuaRBQObTPCxrghCBGEIAhhb6xm9lbhcj2f/WsVhttE3VsFYX9Grh9XTciG8bdc3p7MzqqH
MNKa/RsTZnVodhHZLjea2ayX3Y/NoW0uXvfIGVRhg3HDQYAgRBACo8WzXKkYaWJoFXu9yzNfXrd+
yWUdQc+vvZh9fw6p4HLO0uBplrtab2nUpYLweX0jLoUN17u23A1BuM02C0JhY9wQhAhCEITwIeLL
IFOXXLYxNHC5ZGqGsInHeNZwm+Apjas40JptPzs7+yu8929oJjO+DDU3VqnLSrfZZkEobIwbghBB
CIIQPkQcP6n74nKzY2G45IMwc9/fjoMwvEwz3IbB/Rm69y8zoxjPhg6FZWkQZh96M/CgHJzTGjcE
IYIQQciHvS/sj9e8n6lLI1MhlwuooiBMhN9bzhBumrXrB+R6aKXuCeyPS+K+wsx2mSEUNsYNQYgg
BEEoBNnbIKyDJTcr1c1+vWUQprYhNes2Jq6Goq4fhP1LY4e2ORfPQw/TEYTCxrghCBGEIAi9H+yl
oZm0+BLRQ5ohHIq9Ta8Zulw0t8yhy08FobAxbghCBCEIEO8He2lTNDUzd6u/39cgTH3sRPfaeoZw
+DVlywv/7j1mCHFOa9wQhAhCHFcCxPvBm8o98CUOnVUE7msQprYr3o7Ua8KP0ViP5Pylpu91DyHO
aY0bghBBiONKgHg/eDO52a5cAP0yn/+8KQi7AIo+h/AdLhntfTZi5h7E+DWpWcCSew/X7nkc2A9B
KGyMG4IQQQgCxPsBIGyMG4IQQQgCxPsBIGyMG4IQQQgCxPsBIGyMG4IQQQgCxPsBIGyMG4IQQQgC
xPsB4JzWuCEIEYQgQLwfAM5pjRuCEEGIADEe3g8A57TGDUGIIESA4P0AcE5r3BCECEIECN4PQNgY
B+OGIEQQIkDwfgDCBuMmCB0ECEIECN4PQNhg3AShgwBBiADB+wEIG4ybIHQQIAg56ABhvzg22aUv
0+q+Ops93C6XJ8YDYWPcEIQIQhCEghBBCM5pjRuCEEEI7GOgGwsEIcLGuCEIQRCCIOSYouzl9/iz
INCWy9uT2Vn1MLn8+q33ukTEfb2cfAuXs/qewXX9WMbsovoeL2toe9q/v5h9X21X/ZrJ02y+ON9m
/xaLm9NpVT1Ob27+WP1vatvr/VpfR/O91fTLveNI2Bg3BCGC0HEFgpDDjMFEADaR0/75x5s/vb67
yoVQHV1dNC3ms/NJVT2FYVW/Zvp4s1ic9gIyWP+m7QkDLxWcY/ev3Zdw/6JtT+3Lyt319GpTjCJs
jBuCEEEICEL2UhM6TQg16lCrw60NqNQs3cvXcsEUzqzl1pVaztD2pMLyNfuXm+VLrnNgDBxPwsa4
IQgRhI4rEIQHuk8e9NOfCaxFQRgFUxhDuZmyMMhyl10+fz0RVbnt2TbEcstrLxmNojHep/rP67Ok
8fchbIwbghBBCAhCIXgwQdi/v66OpOQM4U6CcH1WLw7CTdszNgg3LW84CLsAjMchtz8IG+OGIEQQ
AoLQvhyEJnrSl3q+PgjDqCqZISzZnjFBWLK80hnC8Pt+X8z/0Txox+8GYWPcEIQgCEEQ2pcDDsJ+
9HSXVpYH4a7uISzZnvFBOLy8Jgg3RehKuw+Xl/+eVJO/PUxG2Bg3BCEIQhCE9uVgNYETxl730RHl
Qdj+OfGU0aEnkTYzeHFYDm3PmCAsWV73lNH17Rr82AwPkxE2xg1BCIIQBKF9OXRtlAWf0Te//um3
JpBKg7AfW4WfQ/gjyn79dfKfcDmbtmdMEJYsr50hvLj48zkeX16Xe1hMfG8hwsa4IQhBEIIgtC8c
qNwlo8OB6WEywsa4IQhBEIIgtC98qiBsZks9TEbYGDcEIQhCEIT2hU8ShN19hj/+rYsunUXYGDcE
IQhCEIT2BRA2xg1BiCA0FiAI7QsgbIwbghBBCAhC+wIIG+OGIEQQAscUUcfE+wrCxrghCEEQAoIQ
EDbGDUEIghD4THFrLEDYGDcEIQhCQBACwsa4IQhBEAKCEBA2xg1BCIIQEISAsDFuCEIQhIAg/Ay+
TKv759/n0y/3O1/u2ezhdrk8ecvt/3o5+db8e1RVk6fZfHHe/N1iPjufVNVT9/d90+u7q9JtXyxu
TqdV9bi2nMy41ev+5/9uFotTx5mwMW4IQgQhgCDcO00wXVxc/DeOqUMIwjpmu+2+u55eDYVeL+wy
29YsI/77+utlY9TF4/RREAob44YgRBACCMK9VM+uTR+v57N/rcJwcvn126EEYROz8TZvWm8ckemQ
Ww/CZqw2BV4blM/GB+F7zawKG+OGIARBCAjCT6yNn5dLHlMhslzenszOqodVdLWXliZiqQut7u9n
F9X3+HW91ySW8/z3F7Pvq3WmLgFNhVc8G1iHWyb4MhHZ+96hbd9wWW24/NKAFITCxrghCBGEAILw
3cVBlQqsJgjDr8ch2YVeFz/tfX1B2MSh0y57bTnV/5XMVOYu4RwKwng712Nu8vfq+3LbenZ29lcY
tEPbKQiFjXFDECIIAQTh3orjKBV6bbSlZstevtbMisUzdSWviaNpKNjSAZe5ZDQxc5jav3g/m2XF
UTY4NplZw9IgzD6sJvOgHJzTGjcEIYIQ4BVBeCxeMxbDMdVFTC56wmDKzcg1l1/GM13hrGN8n93Y
2bHcQ2XGXkoab2vpdgw9aMYMobAxbghCBCGAINzLIOx/VMO6JhTLg3A9fJKRFUVgcoYw+TCX9Pat
LffH987nv/zcXPpZElrhpaJjo2zoqaaCUNgYN/Y2CIf+AYBt+EEEOBxDH7sQXyK6qxnCJpziGcmS
IByrXlc/xIYuFx2O4+HLNQWhsDFuHFwQgiAE+Nw2fVZfE0irvy8JwpJ7CFOXVnaXju42CFNPA81t
Y2mUld4DuYsgRNgYN94sCOEtfrH45QJwWDY9uCWcTSsJwm6ZiXv5omgMl9PNzG0XhKlZv9xs5ZgP
lU9tR2oc4gfRCEJhY9wQhAhCAPbaps/h60fj5OmX+fznkiDsvqe7R/DXXyf/CV/T/8D2l/v9rn/6
LQy1sTOEbWhu+CD4oQfKlARheh/zs6yCUNgYNwQhghAAQNgYNwQhghAAQNgYNwQhghAAQNgYNwQh
ghAAQNgYNwQhghAA+NTnEj7yShAiCBGEAAAIQgQhghAAAEGIIEQQAgAgCBGECEIAAAQhghBBCACA
IEQQIggBABCEghAEIQB8kn97fVQDghBBiCAE4OB9mVb31dns4Xa5PDEeYgDHAIIQQQgAiAEcAwhC
BCEAIAZwDCAIEYQA7NTzpZrhPWbBZZvL5e3J7Kx6mFx+/dZ7XeLSzq+Xk2/hclbfE/793fX0qn8v
2/TxZrE47W3Hy3LHrHfsPi0WN6fTqnqc3tz8sfrf1PbW+zJ5ms0X5+Fym++tpl/uxQCOAQQhCEKA
w4/BRAA2wdP++cfv+On13VUuiuoA6wJqMZ+dT6rqqYms5s/NMtrlButOBeGm9W6zT+1ywmVntjcd
teuhKAZwDCAIEYR+uQAclDjSGvXsWD17lwq3OLpy8RTOstUh1Z8RHAq5kvVuu0+5sAxfk1vXMTz4
xr/XOAYEIQhCgB9+/OL6v2Owi7EIZ+TCyznj2bVUGOVmzcI4a/5/OCtXFIQD6912n9pLRqPtiPej
ucQ1nqHMbb8YwDGAIEQQGgtACB5UEPbvtauDKTlD+MogTAdaPw53FYSb9mk4CLttirchnkEUA3ym
Y2Cbe3kRhAhCgL0Ows8+Dk0ApS/1fH0QxoEVSt0juIsgLNmn0hnC8Pt+X8z/0Tzk5jPGAJ87CMP7
bmuHfR+tIARBCAhCQZgJoC7UyoOw5B7C5ElmNIO4uyAc3qfm5HYoGte28fLy35Nq8vcxnAT795qx
x8D6E4LX/6MLghC/WAQhIAgPTHtfXxBd3UdHlAdh++fEU0ab78vPvnVf20UQluxTN9uxfr9g6iS3
vVTuSC6T8+81Y4+B9mfgYva9vezbZaOCEAQhIAgP39p/+f9xkje//um3JpbGhNmmzyGM/z4OxF3d
Q7hpn9oZwouLP5sH3Qw97Gbo0ldByLEfA/HHtHQ/xy4bFYQgCAFByAHKXTI6HJiH/zAZQcg2x0D3
H1heZtiDJwbnfoZSTxXe9B+Eeg+dGviPPqWvE4QgCAEEIa8Owubk85jul/LvNWOOgfiS6ZIg6wXh
8/233Uz80L2I4ex+bka+5CNsBCEIQgBByKuCsPdUxeiyVUHIZzkGwp+D8Odl02WjYbSlXtd/amlw
73HBz118T7D3UxAiCAEEIQhC3uAY6GbsoqDbcNlo0WWlmfjrPu9wPfhygYogRBACCEIQhOz4GMg9
YXfTZaOll3Wm4m/ostFcoCIIEYQAghAEITs8BjbNxg1dNloahKll9GIz9ZRhD5MRhAjC9zxZBI6b
39+IARwDaZtm44YuCy0Nwtw6UvcJulxUECIIhSAgCEEQ8k7HQHc5Z4Foxu61QZj6/vjjL7yPghBB
+KZB6D2F4+ZnHTFgHBwD+b/vPwW0xOagGxOEqXsU20A9sqf+CkIEoZNEwM86CEL26hgonY3LXTY6
/h7C9fX0Y/H6X02g+uxBQYggdJII+FkHQcgbHgOlD2/JPW20JAg3Pqk0NUvpYTKCEEHoJBHwsw6C
kLc7BsY+vCX1pNCSIBz6eIm1MH3hYTKCEEHoJBHws37kVieXTvoEIR93DIz9rL/UZaPh11KXg3YR
OTzrF0ajzx4UhAhCJ4mAn/Uj18xMCEJByMcdA2M/6y916Wc/CMufTlqybO+fIEQQOkkE/KwLQgQh
b3AMbPtZf92lnfUsXnzJaOojLEoeDlP6cBoEIYLQSSLgZ/0V1k7Wgv8S3/wX+tXJYe91if9a37sM
LHNCmVvX+oxCfZnZ8+svZt/bWYLgsrGS9Y3d3+aEeHpz80f4QItw2fV61y9fa0+m9/yx+IKQtz4G
dhVyQ08hRRAiCJ0kAn7WdxWDiQBsoia8ZKs5sUuFTx1Z6w+VCENq07pSM4RNvMWxV7K+bfY3nCFp
9zdadm5d9f1O+3+fkyDkEIKw95RRnz0oCBGEThIBP+tvd9IWn7DV/1W+/i/ybTBFM4JhWOUCKZxJ
K1lXPgj7swMl69t2f3OzfOFrUmGZ+5ogRBBuF4RjH26DIEQQOkkERv+sH4tdjEnv4Q3BJVrxDFoq
fnIzY7kAy60rG4RRZI1d35j9bS8ZjZYRr7M5WY1nTQ/hPidByL4HoYfJCEIEoSAEBOE7BWH/fro6
ipIzhDsIwk3reo8gLN2GdBB2J7fxuMQziIIQQbh9EKY+ygJBiCAUhAA71kRO+tLL1wdhGFEl63pt
EMbRts3+ls4Qht/3+2L+j+bBO2IAxwCCEEEoCAEOKAj7kdNdqlUehCX39JWsqzQIt72HcNttiKMx
3o7p5eW/J9Xk70O5z0kM4BgQhCAIBSFAd1lWEHvxY95LgrD9c+Kpn+3TOwvWVRqEJevbdn+7Jxuu
3y84+DEaB3SfkxjAMSAIQRAKQoAqjJ3wM/nm1z/91gRRaRD24yr9uYCb1pUKtKEnd27zOYSbtqGN
0ouLP8PPRdx0GeohfWi2GMAxIAhBEApCABJyl4wOB+ZhfWi2GMAxIAhBEApCAF4ZhM3s6aE9BVEM
4BgQhCAIBSEAWwZhd5/hj382Bu5ZFAM4BhCECEJBCABiAMcAghBBKAgBQAzgGEAQIggFIQCIARwD
CEIEoSAEADGAYwBBiCAUhAAgBnAMIAgRhIIQAMQAjgEEIYJQEAKAGMAxgCBEEApCABADOAYQhAhC
QQgAYgDHAIIQQSgIAQ7Xl2l1X53NHm6Xy5PUnxEDOAYQhAhCQQjwSYIQMYBjAEGIIBSEAIIQMYBj
AEGIIBSEAO8SZS+/x58FgbZc3p7MzqqHyeXXb73XJSLu6+XkW7ic1fcMruvHMmYX1fehS0af/3wx
+77ahvr7Jk+z+eJ8m31ZLG5Op1X1OL25+WP1v6ntrPdhfR3N91bTL/diAMcAghAEIcDxxGAiAJvw
af/843fj9PruKhdHdYh1IbWYz84nVfUUxlb9munjzWJx2gvITUGYicux+9Jud7gv0Xamtnvl7np6
tSlGxQCOAQQhglAQAhyMJn6aOGrUoVaHWxtV0YxgGF+5iApn23Lr2vRQmTgiX7MvuVm+8DWpbch9
TQzgGEAQgiA8iP0Bjtsufl+EM4G1KAijiAoDKTd7FkZa7lLM569vCsKRIZbbl/aS0Sga4+2v/7w+
Ixp/nxjAMYAgBEEoBIGDDsL+PXd1OCVnCHcShOszfbsMwk37MhyEXQDG+5zbdjGAYwBBCILQfgAH
qwmh9KWerw/CMLTeeoawZF9KZwjD7/t9Mf9H81AdMYBjAEEIgtB+AEcWhP0Q6i63LA/CN7+HsDgI
h/elCcKhaGy+1m7v5eW/J9Xk72N4mIwYwDEgCEEQCkKAKo6eMPa6j44oD8L2z4mnjA49ibSZ1dtF
EJbsS/eU0fVtGPyIjCP7nEQxgGNAEIIgFIQAVS/Kgs/tm1//9FsTTaVB2A+wws8h/BFqv/46+c+u
7iHctC/tDOHFxZ/P8fjyutzDYuJ7C8UAjgEEIQhC+wFwoHKXjA4H5vE8TEYM4BgQhPAuQegR7oIQ
4NCDsJkZPaaHyYgBHAOCEN48CD3CXRACHHIQdvcZ/vhVGl0mKwZwDCAI4cgJQgDEAI4BBCEIQvsB
gBjAMYAgBEFoPwAQAzgGEIQgCO0HAGIAxwCCEASh/QBADOAYQBCCILQfAIgBHAMIQhBS9gMAMYBj
AEEIQsp+ACAGcAwgCEFI2Q8AxACOAQQhCCn7AbBDi/nsfFJVT9PruyvjIQZwDAhCgwBCShACghAx
gGNAEAKC0HsKCELEAI4BQQgIQoCsL9PqfnWC2DqbPdwulyerv1sub09mZ9XD5PLrt97rgtc0vl5O
voXLWX3PWrjd3PwxrarH5jWrkLu7nl513zd5ms0X56OXuyEIh/Zxsbg5XW1TvG3heuptWN+25nur
6Zd7MYBjAEEIQsp+AIcXg4kAbAKn/fNLvOUiqA6uLpiaUGuiqvlzVU0fbxaL016kvay/XVewPXGI
5ZY7FISb9rHdn3AfM+sJI3Gljtn1UBQDOAYQhCCk7Aew13IxVUdYHW6pSIsjKxdLYcylXtPMDIbr
D9c9vNz+a3JBWLKPuVm+8DWpsMx9TQzgGEAQgpCyH3BAPyuHbhdjEc4E1qIgjGIpDKHcLFkYY6kw
S31fGGHbLnfsPraXjEbLiNcfB2zu+8QAjgEEIQgp+wFC8CCCsH9vXR1IyRnCDwjC+N7BWGkQbtrH
4SDsAjAei3gGUQzgGEAQgpCyH+Bn5GA0wTN0SeZrgjAMql3OEOaic9t9LJ0hDL/v98X8H83DdsQA
jgEEIThJtB/gZ+RAg7AfPN1lleVBOOYewjFBWPIgl7IgHN7HJgiHonEtQC8v/z2pJn8f0sNkxACO
AUEICELAz0gVx00Ye91lmuVB2P458TTQ9kmeWwRhcrnRA2BKHyoztI/dU0bX7xdMzQDGT0cVAzgG
EITgJNF+gJ+Rg9T/DMA6cubXP/3WxFFpEPZDq+zzAkuCMLXccFtK7iHctI/tDOHFxZ/1R2N09ygO
Le/QHiYjBnAMCEJAEAJ+RojkLhkdDszDe5iMGMAxIAgBQQj4GeEVQdjMmB7iw2TEAI4BQQgIQsDP
CFsEYXefYf+SVTGAYwBBCE4S7Qf4GQExgGMAQQhOEu0H+BkBMYBjAEEIThLtB/gZATGAYwBBCE4S
7QfH+HNyDLyfiAEcAwhCQBDCJwtBPyOIAePgGDAOghAQhPBJjys/I4gB4+AYMA6CEBCEIAi9t4gB
HAMIQkAQgiAEMYBjAEEITngFIQhCEAM4BhCE4ITXfoAgBDGAYwBBCE547Qd+PgQhiAEcAwhCcMJr
P/DzYV9ADOAYQBCCE177gZ8P+3IEvkyr+9UJYuts9nC7XJ6s/m65vD2ZnVUPk8uv33qvC17T+Ho5
+RYuZ/U9zd8t5rPzSVU9TW9u/phW1WPzmun13dXd9fSq+77J02y+OC9dbrv9F7Pvq+3MLaN0fxeL
m9PV9sXbGa6z3p71dTTfW02/3IsBHAMIQnCSaD/w82FfDiMGEwHYRE3755d4y4VPHVldJDUB2IRU
8+eqmj7eLBanvTB7WX+7rmB74viKlxsuJw7Fbfa33bdwfzP7Eq+vDtvhGBUDOAYQhOAk0X7guLIv
e6GdtXsJn0YdYXW4pSItDqtcIIUxl3pNMzMYrj9c9/By47Ds/vya/c3N8iXXOTAmYgDHAIIQnCTa
D/x87Pm+HItdjEk4E1iLgjAKpDB+cjNjYYClYiz1fWF4lSx32xDL7W97yWgUjfG2xDGb+z4xgGMA
QQhOeO0Hfj4E4d4GYf9+ujqKkjOEHxCE8b2DsW2CcNP+Dgdht854XOIZRDGAYwBBCE547Qd+Pthr
TeQMXZL5miAMI2qXM4TJyCsIwpL9LZ0hDL/v98X8H82Dd8QAjgEEIRzBCa9ZAxCEnycI+5HTXUpZ
HoRj7iEcE4SlD28ZF4TD+9sE4ab7Flfafbq8/Pekmvy97w+TEQM4BgQhIAhBEFLFQRPGXneZZnkQ
tn9OPA20fXrnFkGYXG7uCacFQViyv91TRtfvF0zNAMZPShUDOAYQhIATdxxXHIz+ZwDWYTO//um3
JohKg7AfVwOfQzgyCFPLLdmWbfe3nSG8uPiz/piM/v2KueUdwsNkxACOAUEIOHEHxxUMyF0yOhyY
h/EwGTGAY0AQAk7cwXEFOwrCZvb0UB4mIwZwDAhCwIk7OK7glUHY3We4fvmqGMAxgCAEnLjjuALE
AI4BBCHgxB3HFSAGcAwgCAEn7jiuADGAYwBBCDhx325/8PmWgBjAMYAgBD5JEIovQQiIARwDCELg
kweh99T7AXxsDHyZVvfPT1WNDTxl9evl5Fv9usnTbL44z72u/izHennH/HRXQYggBJy4CxDvB3BQ
MdBF3bBUyJWGXm8dZ7OH2+XyJBmE89n5pKqeVq+bXt9deS8FIYIQEIR4P4A3ioH+rOD08WaxOO0F
Wjhjl5i1K5nRWy5vT2Zn1cPQetbDcXjGEUEoCAEn7oIQ7wfwihjozdptuDwzDMdwJrAXe5mZv7Wo
HIi9dj0Ds4gIQkFoEABBiPcDeEUM9CKtIL76s3z9Gb5Ns3rtZaU/1jO7qL7nLi/trcP9g4IQQQgI
QrwfHJ/2pH/LE/7nGSSzR6+OgXB2sPRevdz9guHXU8tq1rX6nna9ifff/YOCEEEICEK8HwhC3iEG
uktA8/fzrQVbZlZx032EzbpWkdfF4/p6u79z/6AgRBACghDvB4KQN4mBsZeLrr13UdAN3UfYrauO
vPjPyUg1AywIEYSAIMT7wW6tfcZccNLdnNCvLunrvS5xYh5/REHqXrD+a/on/m08XMy+9548Ga3r
eTt6r6mXE18yGl6uOGbGa2g8mmiZ3tz8ET4MJdzXeh/Xo6YNng8O3uIgHLmd3bj19717z/vj314G
+jK+YTyGl4W6f1AQIggBQeh99X7wljGYCMDmxDt1kp4KmzoGuhBoTvaHQqn+c3o2afO61oMz3Jdm
/c1y2mVvmGHaNB5hMLXbGO1rat+7QP34Sx4HgzC4V29XQZi7jzB1z2Dqa6kxRxAiCAFBiPdjZ/t0
6Lbd/zia+ifldajlQioVX3EAhQGYCrvma833layrC4/12b7wdXWElN8DVzoeuVm+OG5TD7jZl4fe
vHcQhkEXHiPh/YNr8Zic6XX/oCBEEAKCEO+HENxZEIZyHxCeu69vPb4Sl0gGgZWLreQ2DKxrKKxS
kbrtrFJuPNpLRqNlxmPQREw807kPM1zvfclo6j7C7mtRPLbvWzyTPO4hNwhCQQg4cReEeD8cW6NO
4rsT7uQM4YEFYTrqNsfhpvEYDsJu+fG+xDOIBxGEO3ioTCOOui78+q9NXTbcvifuHxSECEJAEOL9
sC+700RM+lLP1wdhGEkfEYS5YMltQ8l4lM4Qht/3+2L+j+bBPIcQA7v82Il4bNc+YmLgoyhW45W7
3BRBiCAEBCHeD/uykyDMXd5XHoTb3kOYfYDNGwThc7RsiNKS8Yjve0xF49r6Li//Pakmf+/L/W/v
+cH0qWAMn1ibem14H+F8/svP8SWkCEIEISAI8X7Ylx1oL9tLPeVxRBC2f048ZXR92fF9dt2fdxmE
+Rm7fFiUjEfqs/JyM4vduOzX5+dtioGxl41uulx07TXBR4akgjO8nPTXXyf/cf+gIEQQAoLQ++r9
sC9vZO2z+lazMtc//dYET2mk9ePplZ9DuKMZwnh7SmaZNo1HO0N4cfFn+zTOgstQ9+njEkpioDd2
G+7dC++7HLqsc/39KIjHwm1AECIIAUGI98OxxZvLXTI6HJj7NbtVGgP9B+zkHxpUGm2p2M7NPvbX
7f5BQYggBAQh3g/7woEFYTPTtW8xMyYG1mf10kr2sXcp6oaAHJpJRhAiCAFBiPfDvrC3Qfiaz/Lb
1xiIZ+y2uZQzvhR06DLa/uyj+wcFIYIQEIR4P+wLiAEcAwhCQBDi/bAvIAZwDCAIAUGI98OxBWIA
xwCCEBCEvNf7cUy8r4gBHAMIQkAQ2g8EIYgBHAMIQkAQ2g/8jIAYwDGAIASc7NoP/IyAGMAxgCAE
nOzaD/yMgBjAMYAgBJzs2g/8jIAYwDGAIASc7NoPHFt8hC/T6r46mz3cLpcnxkMM4BhAEAKCEBxb
IAZwDHhvDQIgCMGxBWIAx4AgBJzsCkJwbBV5vgSzWg3Li+ByzOXy9mR2Vj1MLr9+670uccnm18vJ
t3A5q++J1zX0msXi5nRaVY/Tm5s/Vv+bW07pJaND+1WyrnpbJ0+z+eI8XG7zvdX0y70YwDGAIASc
7NoPHFuHHYOJAGxip/3zj/GaXt9d5YKojq8unhbz2fmkqp6GAit+TbvccF2J5ZQE4ab9KllXat0r
d9fTq1QoigEcAwhCwMmu/cCxdTCa4GmCqB9u08ebxeK0DakowMLgyoVTGIDDr6nXlZt5C19TEoQl
+/WadR36Q23EAI4BQQg42bUf+Bk5IrsYk3AmsBYFYRROYRTlZszCMCt5TXsZZxRy8feOCbLcfpWu
q/7z+uxo/H1iAMcAghAQUvYDQXhwQdi/z66OpeQM4SuDML53MLY5CLsoK75kdGC/StcV7388gygG
cAwgCAEhZT/gIDXxM3QZ52uCMIyrkvvudjVDWLJfpesKv+/3xfwfzQN2xACOAQQhIKTsBxxBEPbj
p7vEsjwIX3MPYbgNTaQNhVx5EA7vV+m6nkO1mem8vPz3pJr8fagPkxEDOAYEISAI7QdQxaETxl53
aWd5ELZ/TjxBdPBJpNGDXbonf67fwzfmKaMl+1W6rv62pz9uQwzgGEAQAnsZUu6PAjZpIij8rL75
9U+/NaFUGoT96Cr/HMJwue2s3cXFn89BF9xfuGndY/erdF3x8g75YTJiAMeAIAQEoSAE9lbuMs59
WFcdhIf9MBkxgGNAEAIcZNgaCxCEH7muZpb00B8mIwZwDAhCAEEICMLCdXX3GfYvbRUDOAYQhACC
EEAM4BhAEAIIQgAxgGMAQQggCAHEAI4BBCGAIAQQAzgGEIQAghBADOAYQBACCEIAMYBjAEEIIAgB
xACOAQQhgCAEEAM4BhCEAIIQQAzgGEAQAghC+Fy+Xk6+TS6/fjMWYgDHAIIQQBDCJ7JY3JxOq+pR
EIoBHAMIQgBBCIIQMYBjAEEICEL/aMFb+zKt7lcniK2z2cPtcnmy+rvl8vZkdlY9rEKt97rgNY3V
JZ/hcuK4u7ueXvXWU00fbxaL08V8dj6pqqf46yXL3Gafmvic3tz8sfrf1LLr9U6eZvPFeSpcq+mX
ezGAYwBBCCAI4fBjMBGATfC0f/7xszi9vrvKRVEdYF1ANZHXRFbz52YZ7XJf1p2aIYyjLF7mtvvU
bn+4T5ntTUfteiiKARwDCEIAQQgHJY60fojVs3RxuKWiKxdPYdDVIdXN/K1tSxSEw8scWE7BPuVm
+eJlx2GZ+5oYwDGAIAQQhMX7A7u2i+MznAkML9uMZ9dSYZSbNQvjLLwsNI61VBCWLHPbfWovGY2W
Ea+zucQ1nhktWbcYwDGAIAQQhEKQvQ/C/r12dTAlZwhfGYTpQFuPrSYI43sHY0NRtmmfhoOwW3a8
75tmJ8UAjgEEIYAgPNr94Pg0ATR0WeZrgjAOrFB8b2LpDOEu9ql0hjD8vt8X8380D9cRAzgGEIQA
QkoQciRB2A+gLtTKg7DkHsLU+nuXlBbeQ7gpFEv2KfcRF6kZwHYbLy//Pakmfx/yw2TEAI4BQQgg
pOwHrAVZGHvdpZrlQdj+OfFE0Ob78rNv9ddSkba2zIKPfCjZp+4po+v3C6ZmANtLUA/8YTJiAMeA
IAQQUvYDetY+G/BH9Myvf/qtiaXSIOyHV/ozA9fvC0wF4vDnEJZ8/t+mfWrj8+Liz/DzD3P3JQ5d
+ioGcAwgCAGElCCEA5K7ZHQ4MA//YTJiAMeAIAQQUvYDBOGIIGxmSI/hYTJiAMeAIAQQUvYDBGFB
EHb3GZZdpioGcAwgCAGElCAExACOAQQhgJAShIAYwDGAIAQQhIIQEAM4BhCEAIIQQAzgGEAQAghC
ADGAYwBBCCAIAcQAjgEEIYAgBBADOAYQhACCEEAM4BhAEAKC0H4AiAEcAwhCQBDaDzhsX6bV/epk
dGVy+fWbMREDOAYQhACCED6BxXx2Pqmqp+n13ZXxEAM4BhCEAIIQPpG76+lVVU2eZvPFufEQAzgG
EIQARSF1LLyn7KvwMs5nZ7OH2+XyZPV3y+Xtyeyselhd3tl7XfCaxtfLybdwOeEloal1zO/m/89q
2dX0y/3a9rwsf8z6x+7bYnFzOq2qx+nNzR+r/01td71P6xHbfG+87WIAxwCCEEAQCkIOKwYTAdiE
TvvnH8dwc6lnKobq8OrCqbk8NIyreIYwXtdQEG5a/zb71i4nXHa03an9SO2LGMAxgCAEYDBsjQX7
JndPXz0rNn28WSxO24iKZuTC2MpFUzy79qogHFj/tvuWC8vwNbl1bVq/GMAxgCAE4CiD8Nhmbs0+
18KZuFoUhAPRlpsti6PsVUE48Jpt9629ZDSKxng76z+vz1Ae6sNxxACOAUEIgCAUgoKwC6solJIz
hAcYhJv2bTgIuwCMtyGeQRQDOAYQhAB8miD0nh6PJnzSl3q+PgjjsHrPICzZt9IZwvD7fl/M/9E8
5EYM4BhAEAIgCDnwIOyHT3d5ZXkQ7vIewviewdcF4fC+NUE4FI3N19rZzsvLf0+qyd+H/NEZYgDH
gCAEQEgJQtrICWOr++iI8iBs/5x4ymj4falIq7+vi69mZu+1QViyb91TRtfvF0zNALaXoB7ow2TE
AI4BQQiAkBKE9LQBFn4+4PVPvzWRNCbIhj6HMBeEaw98+bGe5+Xs4B7CTfvWzhBeXPz5HI8vr8s9
LCa+BFYM4BhAEAIgCOFA5S4ZHQ7Mw32YjBjAMSAIARBSghC2CMJmpvKQHyYjBnAMCEIAhJQghBFB
2N1nWF/OKgZwDCAIARCEgBjAMYAgBEAQAmIAxwCCEABBCIgBHAMIQgAEISAGcAwgCAEQhIAYwDGA
IAQQhPYDEAM4BhCEAILQfgBiAMcAghBAENoPQAzgGEAQAghC+wGIARwDCEKAYwzCY+E95T19mVb3
1dns4Xa5PDEeYgDHAIIQQBAKQkAM4BhAEALwEWFrLEAM4BhAEAIgCDkSz5dlVqu3+EVwieZyeXsy
O6seJpdfv/Vel7iM8+vl5Fu4nNX3NH+3mM/OJ1X1NL25+WNaVY/Na6bXd1d319Or7vsmT7P54ry3
bS/rGrMtY/dzsbg5XW1XvH3hPtT719++8Hur6Zd7MYBjAEEIgCDksGIwEYBN3LR/fom3XADVsdXF
UhOATVA1f66q6ePNYnHaC7Qo+MLtSQXhpm3ZZj/b5YTLzuxDGIkrddCuh6IYwDGAIARAELK32lm7
lwBq1DNhdbilIi0OrFwohTNqqdc0M4Ph+sN1Z4NwYFu23c9cWA5tT+n6xQCOAQQhAIJwj/fJg376
M4G1KAijUAojKDdDFoZYKspS31cUhAPbsu1+tpeMRtEYb2McsbnvEwM4BhCEAAhCIbj3Qdi/r66O
o+QM4YEH4ab9HA7CLgDjbYi3VwzgGEAQAiAI7ctBaGInfann64MwjKmPDMKS/SydIQy/7/fF/B/N
Q27EAI4BBCEAgtC+HGAQ9mOnu6SyPAjH3EP4cUE4vJ9NEA5FY/O1dl8uL/89qSZ/H8rDZMQAjgFB
CAAiShBWcdiEgdV9dER5ELZ/TjxltH2K5wcGYcl+dk8ZXb9fMDUDGD8hVQzgGEAQAiAI7cvB6X8G
YB048+uffmvCaEyEFX0O4QfdQ7hpP9sZwouLP+uPx+g+J3FoeYf0MBkxgGNAEAKAiBKEJOQuGR0O
zMN6mIwYwDEgCAFARAlCXhmEzUzloT1MRgzgGBCEACCiBCFbBmF3n+GPQyi6bFUM4BhAEAIgCO0L
iAEcAwhCAAShfQExgGMAQQiAILQvIAZwDCAIATiGiDom3lfEAI4BBCEACEIQAzgGEIQA8Jni1lgg
BnAMIAgBQBCCGMAxgCAEAEEIYgDHAIIQAAQhiAEcAwhCABCE7IfFfHY+qaqn6fXdlfEQAzgGEIQA
IAgFIWIAxwCCEAAEoSBEDOAYEIQAgCAs9mVa3a9OEFtns4fb5fJk9XfL5e3J7Kx6mFx+/dZ7XfCa
xtfLybdwOavvidfVf83kaTZfnDd/16yrmn65X9u+l/WVBuHQPi0WN6fTqnqc3tz8sfrf1PbW29nf
vvB7420UAzgGEIQAIAgPMwYTAdgET/vnH+PVRFgqiuoA6wKqCbehyKr/PH28WSxOdxmEm/ap3f5w
n6LtTW3/yt319CoVimIAxwCCEAAE4UHJxVUYam1MRTOCqUiL4ykMwFRENl9rvm8XQViyT7lZvjhQ
47DMfU0M4BhAEALAAQbhsdjFmIQzgbUoCAciLTdrFsZZyczeLi8ZHdqn9pLRaBnxftR/Xp8ZPfT7
F8UAjgFBCACCUBB2sRUFU3KG8ICCcNM+DQdhF4Dx9sQziGIAxwCCEAA4WE0ApS/1fH0QhoH1XkFY
sk+lM4Th9/2+mP+jebiOGMAxgCAEAI4kCDNP+hwRhNveQ5h9gE3qNaOCcHif4nsXU9HYfK1d3+Xl
vyfV5O9DfpiMGMAxIAgBAKo4dsIA6z4WojwI2z8nnjK6vuz4Hr1+vNXL6aKsmfEb+1CZoX3qnjK6
fr9gagawvQT1wB8mIwZwDAhCAICeNriCz+ubX//0WxNLpUHYD6/tPodwZe1BMD/W+/w9I+4h3LRP
7QzhxcWfz/H48rpNl6Ee+sNkxACOAUEIAPDp5S4ZHQ7Mw3+YjBjAMSAIAQAE4YggbGYsj+FhMmIA
x4AgBAAQhAVB2N1nWF+2KgZwDCAIAQAQAzgGEIQAAOzHif02jJ1jwNgJQgAAAAQhAAAAghAAAABB
CAAAgCAEAABAEAIAACAIAQAAEIQAAAAIQgAAAAQhAAAA7+X/D8A7h/6z66USAAAAAElFTkSuQmCC

------=_NextPart_01D4A28A.0C4EBBA0
Content-Location: file:///C:/51965904/Supfigures-revised_files/image003.wmz
Content-Transfer-Encoding: base64
Content-Type: image/x-wmz

H4sIAAAAAAAEC+2dD3xV1ZXvzzn3JrnkJhAwtqmPp4kGDP/6SEggzEMItfZBiy2GtGALIxER6PAn
CULpq+8JD6w4hRqm7agdq1JSB2fQEYst+nxTIVTQakerNtpalaHts7Uq1AH/1Jb5/s45+9xzT+5N
biQZ6fu8bZZrn7XX3muvtdde+885IV2PP/xNy02vxHbEFrq5yXNta5Blxf7+IstKWB8oEVH/H5k/
xDq3fO7FH7vQFsmyrS89LxzX/8ot67GPAVeKblnLgVdPnjz5NvCTmGXdA5g0/K8t65r1VLnoYmrY
bp2jVMo3DD5ugLCJerWOZU31RAYcz9+SsKY8G7eGQikCEgB9tkqAXUMsa8tgy0r6z6/Qxg5gGM/i
VVMf8vN0zyr188XgD/h5tdcItMAs/gfFGErtInpF1nSrzVpmNbs6Nx0rsz5afvfaTZMdZ951cUft
qa1DwFLKzjjv7rXqw2vnVPylqm+BZln3rpV5PvvB2dWWdWDJvGfLrK/vui8me7x7cHP8ZvLl0C79
7Ja1ek4c2hwf7vPA4vIUgmdBO/a5LWtVN8+nqw0lQxNdcAu89+VvWfubP6o0Va72VafyuTJ3PJYW
ezJV55PfvWvtEyPvXiv+UufTlr3esqb8agbWPrDkIdpL/KzBytae2n0JHrUTp+3vzmiwntXzHQ3W
FWtdE1kjKDPjcxn5eoChdzEowFaF7fmciCTZziTThuqdD8i64XLxGR7RTZ6xX1/Fs5Fv6AUhuto0
dLIBv9oxvqJ8rr6i3vXdVxBACvtf00vXuGMmG19Kfn1Xuq9czbN4VE888pVd0OQrouf5dOMrhia6
WwZv2FdMufGVTYyj6oZ9ZddtB5YsHlwyErK13r438En5inw57CvR9tRug+8rV4DlK/V6zuArsndv
vpJQJ0gnAfGbZMYy7CvetPZ4xWd4RDd5tSG/kq8oNQF7gItoiLBjHQSXg9WuSWcSnDbyMBSYZYg+
JrS4qYXncuLISmsV/28Dyq05blwpt2Zbi6GsstbBUwpURkD9EU1lY/28+hd+NjzDoc8FqoDf2Zb1
DtLn09mP8CzdRie2As3Wm0BPOu+CVzprkPeB68GgIEnnIzyVALMCqpfxVT65nEej85IsGksH6RaF
sG5FlIefs+nKfLak66fAnq7fQNd96LovsMn92ET+PAq+Jp9vQcEz1oKCbfBu69Eme+CXTaaCHwXP
BoOCJJtcSPtDoWSzSQtlxiat1posVsnsB5XUFZQCY/18LraRzloTZZslYNlmQcEvgAr7zUSFbfzl
y/DJtifAq3y+9vzpdnv+c/A+l5NtPkO9HyFnKThqmx20OxR6LrZZ4c6JTHNkyEnpb2whXOs/q+8q
64ttNEc+Qh3Z5q/Bnt/cZY9ObMA2G+ye5sge+OUPK8GHwOvBoCDJH2IQ+qLzciuTzt39wegcHf/o
c7a5ojkinW8Eezrfh86H0flwmj9IjubKV3y+9vyZ+MNueHcHfI3YcALl+8Ff9fk6835gd+ZdBO9F
PdrwIfhlwy+DnwLfBAYFSTZcBOEMKNn85irKzJxahOdpx7Y6ox3/ZJfCW5kBZKcSoBwQT198SPrP
oY7s+U9g2bMz7yD6T3feTEx3zPw6B75Gym4A/4PPdyL+YedEvBPezh7ttAd+2elW8A/B94BBQZKd
OiEMhZLNTi2UGTsttlqwUiZfO/l2NhuVUL+vtpHOiiWyzUGwbHMiPhGdt2Ob7YFtfgdd82g+/D/2
+UbFf+CMitfAW+PkMg+/R739yDkEjtrmPAQPhZ6LbVZbVxF9UrZpCdbnEw1R25TTZglQCWSyjeiC
TPNQ8fbblMk2b4Blm/b8S2Lt+XbszYQdy0Vn2eph6r8Ejuq8sQ86X8latDKkc2pP8qezpZfRQzj8
rHxf5orWogeoI50T5KXzgoLvxBYUNKNzc046/5o6B6j/Fjiq85E+6LwInXONt0b/ImT2VWetMT+h
nnQ+y9d5dOLVGHsTdN6Xk85/ov4j1C+hflTnC+O5+/YKZn3mcT6ZcV0tQa50fy86v0g96Xx+oPNx
dK6Is+eIm5gof3gcPq0x/8nnW1BwF/5wDN5jMcOnubIXPu1NBvl87fmXMlfuhPfOgE9x5GuA1qJ/
A8u/RsUPEkc+De+nA777of+NyuAr8tubH/tebH6sE97OnOLNB6ineFMFBgVJsXhHH8bkCsakzUrF
m9TcS59rGgdBCaB4Ugr0Ze7JDx1AY/JxsGwzOnFXnL0OY7Ihnku8+TD1dB5oUFvUN8nd6+Tl7odX
svMN65yKsSf/JL2MrsLmOZvOhlflyg8HjN9I5yGAdObqy9f5PnQ+jM6HU35InScB+eEnfL75sX/G
H3bDuzvguxaeJ4DjwIU+3w3OtvgNzgPwPtDjXJb/ag3/GPW0R54HBgXJ3etgw2FQZgVUL2POVC08
mjW8mXVK58ZMnmNsZmwjXAIYG6m8r75TQ39lx/8O9nxnRd7oxPQ89jh5I2ivCBBdMpRXagL2ANL7
L6mnuN0CBgXJ3bug91Aouei9OmsMS/mK9BWUAyWA8qVAX3WeRl+l83VgT+c16LwdnbfnGR+7lna1
lsl3vuTz3eDcjE+0wtuadxnl9UDcx6A+3XepnmSp7/+CDN27FtKZzchS2Y3JadbjLnTm3ZjszGuE
JhtjUuvr8IKC1A6d5P6/iTm4FP9ZAdao9cd9VeWvrokX0NqUH26OjyZv7qv0/HFA91XiUSdEk5+Y
+yrR83262lAyNNEF70buq0y52lId3VcJ675KNNXpy31VtD21ofsqtdPbfZXsHfX9edD+wJjdBR7B
mGmt4zFIv+UiexJ00bL5/mzKPoUHqHwhMAKQ3VSnys8bH6nkeQ5QwAjvB38ULL6H7W/gj98IYnz4
ThTxQTvSwbSPHYN7ULVh6GQDuhypEZC/KT+w96Pv2IlP3FJsxpWbvJPRu3Tjb7pn1F26/E08dK3b
/ai5Nzd3neIxNNlBEPU3U27q9HA/er7a0/2oxmb48NlrMt2PRtvry/2o7G1ii8ZHMUbJ4L7epUvf
cBrBg/xMdJMP+43kG3ouvqJ2jK8oP7C+0v1die6i3Rhymt2lrz+75FuYw/UV4Wy+cip36bJ3b76S
kHA3nXTXOvNkxlg+JqcuAzT2XvKWF8MT9gnJFK98SKkJ2AtoL7AWxsfBWsPUrknaC5zHIA2DoHgX
Tpn3QMuty61MO6CaYN+omGhAfVG+FBjr50ULP6vP4hnu47ngKkB7ycsB7Qf+AaygMjoxLn90ws7n
vJ5vbBCeI7KBoecyR2g2mCPKD+wcuXctItJSdI7MI36G30028SweVVKsKgRvgpbr+6an4e3pfdN8
f60Nv29qaj+whDlyq2QqnrZPPmDdCiievkV7vb1vKtP7JbingPW+qUTPd7y3d5MJdcJNvc8RyfRS
+hwR3cxF+VC9z2VwLnFb9eSX8uEX8ccv4ixnQdwL1uB0JaflFxcJNuZ3JTfmN0LTGq2yU9kTZv5W
gEZJatsq5zuBkd63ArLVIaCnd+MUpyXtv5gnwf7R+J/WfO0f5X/iUSXRNHeN/0X3buIxNMV9QdT/
TLnaklz5n3B4/9gX/4u2p3blf5Ldm/9JqTJAOik1AeuAJON6LWN3Ofg7YIY7SKNhvpHG1edZAdXL
mHg5n8fp3PpczmlR7x1n8twATPGhClwPlAPKm3glOXpGhBvrDJ0udOvnQ9AU179K4RHw7WDVN0lx
fSP9PANCtn5eRVl5qKdzOOct4S3bOKuadzwTrUlWDe8Zyq0x8JUCY4FKH8p8LFpJKG/ohi+M1Yb0
m+vzv0qfdbZVfP8+WP3/cKKZ2N6cMbbDEtgnTt7Yh7FYb+ymNgydbEDP46ERaKER5f9/nMffifN8
VyDTDWicl71N/NX41EsgyWDF34RH4v+9x3mNvZfS47zoRo58xbRvcC5xXvXkn/LrzzH/myH8LdjE
+YPFL+b90YWN+QeLU3EellOK89L/EPD/QuzO1adOJXbL3mVAEaDUBCwErqNAa/Ne8M1g+ZtJZw3m
fTwxUXVnGaKPTexWO5/EA8rBM4CFQDlgYoraqwIkl+aDWKa96ipAd1Imlo1O1LFXbc438W4O/Ct9
nn8Eq62H7Wp4qjPGO80bI0t9Nn3IJd5pLjQCinfKD2y8e8eeMevP456Afe1tmMONd5jGGlYx+/H+
vieQvU0c0hjXA0oG5xKHVO98oAzQ2IeT8QPRjW99lvxgFLoOLD9U/f321+L77Wb33rSSZ/F8xOfp
CHgW5+23J7g+Kl8bGeI5j0Yk47hVnThuLYJvUXDvHD5zSV/Tp1x8U202AvJN5QfWN9PPP7r/iZ65
drLHDZ+5OniOnrm0j831zFXJ/rOnM9cuf38aPnNt8r7xG4U5/HuJEuvf3KcDS2bA39uZayk8ihdb
wDpzLdTzHd3PXLJ3b76ZUCfcdGprsfEJyZQfh2P1Xp61f70DH/g5WOsrKEjavx4hVg+Dki1Wt1Dm
7V91o95mfd7fuU5g/1rD/lU7V/1XCt9YQHOg1semP8KiZ4JS6FUh0FzTs2L93wDat/4MLP14v0wc
38fedV8QyzPp/Ri80vufqad76ifAoCBJ7wuZRGdCyab3OsrCeof37XVoOMGajP5G+/S9e1h/2aQE
kO7Kv1db3IYOssX/BXu2OI4tKgp471xgbHY/ZbcCWh9lP/EtKKgr4L0zvMd6tNkeeGWzn1JP77Ne
BoOCJJvtwGZDoWSzWQtlqfd42e6wPFvJHmEo8p9LwbKTykQLPxvbDYce1nk3fZVtToI9nS9A5w3Y
ZkNgmy9Tdg9wArDhFV97/vUF7fmT4Z1cYOZROOaKx9BRfb38Un2SXQydbECP89AItCBD+YGNudVf
2LuxwWq55fuxS69psOyl3yiOxtyXfpoec5/nORpzi/oQc+fD21PM/SXlhJO076of8+65bofsxtzb
4VkIaD+g9xq9xVzx54kbrJh7k57v6B5zZe/+jLkaey+ddJEZb9GNHPWr3mMKcC77DtWT/8rP9Z3T
c/JJGi4jLz1WJ39QcKcLscTqZCxhfAq2AT7/dPcpnR/w/eDuyviUubuST4kHluDuyvhU9OwhHkOT
nwiiPmXKzd2VfEryw3dXffGpaHtqVz4l2b35lOwtT9WcV2oCrgZ+zzj9isI5jFkeeX6C9DDvPj+Y
8H6HZlZA9TLm/DOfx/S7q5lWA7QpPlSB5VflgPIC43+SpeciQH5k6BqAMp8Ocvu6C6yY/hp91bfd
6qiQSYrpsYS3Ps0yRB+bvi7nOXx/Ze6t6kKrfyk8Y4FKH9QP5Q029DAupbzKB80FlV1HP7XWK5Z/
0O/r1/MPE8cPZ4zPcb9+EZhqgS3wl/VqW3Tpa2xENqBrHjcCitXKD2ys7v2dhJlXev+gd7zvV6zm
XmE05uh2V9WfsVr2NjFU41MvgSSD+3pXpbH3UnqsFt34ltb/h4H9gPGt9vxtrP+Hgz1CI2U/9HnK
6Zj62ZlXkOjM2wrf1sAHRS8D5F9KTcABQHMtH3gdUCznJ0iaa4sS3n5mVkD1MmauXcWjN9dWul+u
envOFnbcE7gnnsSOu57y7vvtSuoZGEu+JPSsfpqyMC6FXhUC2UnP2kP+HtAcbACk64KCaxMLCqYn
+CYqYeZSTzY4m3qywXiAnyDJBp2nYIN69J+IFQbaBto7F9Jx2aARkK6jE48n+EYKG2zPyQYTqScb
zAD4CZJscB4g+/fdD6rxhPFYwXtjED13hcf3VP1ANtA8kQ0uAzwbPIMN7EG8Fx4U9hetgTpzzPH5
FhRsxV+ehPfJhOHT3NKaqf33dJ+vM28Ic+t6eK8P+M6h/JfADUCTz3ci/tPEiXgS3mSPtt+DTTUH
PwlovVsI8BMk2X4jMBRKNtu3UObNQX2HuMw97Wr2TXR9z3he+rmkhDqaZwaHxyGcL4Un25z7Czoq
W28GvDn3nUF8P46tmwf1NOd20aZ0vhLQN6zrAH6CJJ2PACVQsum8nLJ0nSdyuh3PTMs819RWb/pm
01V+pTklXb8JeH716iDO9ei6r0dd9yBXuv5PQOPbDvATJOl6YWHfx7fWqmN8a9B5YMZXOmsOSee/
Bzydj6NzRSHn90IzRxR7L6Zcc+nvfD6+G8cPjsF7LJhzmiMfolxz6Xqf70T8BebInfDeGfD9Dsto
HZoP39d8vlHxpwaNiv8M3p8Fc+lUzrw0HeyjlB/YfVSZdecDnHnZvz8IzK78bix65jXv1s0+qgm+
6Jl3E7Rc7xmfhjd85s3pWwEOF/p3BSQ3D5uoL+5Zh/tC4fCdpP8efjtkd8+l37N/Fpk6H78F7u18
/H59ByIf9lL6nkt0E6/kD9KkyGNMO5P8Lf6oObwT4CdImsM7mMMlUHqPV1e4d5Lj3Pg8mVu5Wp69
Oaz4MxaoDIH6IgjTwnnVqfLBzEntG/8XHdTcfQqQfu35Txa2529g7m4o7EnXnfAqXt0NKDY/BPAT
JOka47w4BErfdTV7gCVpd2RGn550zaSnYo/isfR8GZCeCwpGJBcUHEbPwz3quQte6fkw8CPgWYCf
IEnPRehZAqXvetb5I5p+x9xXPTWuZkwVj++lg9L1HUC6jk6sSPLdf5I9brKnMd0Dr3R9ATgIHAX4
CZJ07UTXoVCy6dpCmbkn9Tw407d+5e64Gj3DWGNbCowFRC+KPKtc9OFAWOcf0FHpXIDCns5r0Hk7
Om9PGj75wV3waA3S3bnnB+Pwg1Z4WwM+zYubKNca9Bufj9+pZl6MgndU0pzv4vShHlAyOJc7MtVT
n6Sj7LwBcOhMAlDZF5KXFd7lQmfyC8nOZCO0FvqieHsq34IlqH8IyP6NQPc1SHdMBdTR3ZJ+P8Cs
QXp+n7/v2k63el1XMt2R5fp9l+xdBsgHlZqAq4E3GK/dwKWM15MaOxX66VHmx38DZOtZhuhjcxae
z7PuyFZZZobMtBqgTQlBPfkqoNzHZt5KluhFgPGjSvKvAjdSuB8/eRosvnHxZ/DZZ4L4Ft4LwRa0
Iz1N+4z1etO+2jB0sgFd86YRkE8qP7D7one6/Q7Bf/S+KNe9DvdLYzCH65Mam28Nnv1kf+91ZG8T
fzQ+8hMlg/t6v6Sx91L6Xkd0xSj51u+AeQgbFfKtUfGfs9d+JrW/F7/Po/VD/Zwfs5LzY13wdQVn
n7APisf4Vy5+pz41AiYWDqzfpe+N5QNRv9O9Yfi9/9U8i4cuBt9a74KW6378XXjD+/Go32X73RW+
Sfm2ZOpba+1EfjlTT/37b/vI9v3pdxp7L6X7XdgnJLMMUKxTagJ2AdqjnAC0x9aaCQqS9ijnUaEE
yqyA6mVM/F3Oo3cn0H2PfTkl2e6e1BeB5kQmKIVe5YPmjvLaj/0rHdTeZDR9lX78DkIRd01F3DUV
Gf/PpOteeKXrYCo9AS7PoOtGdB0GXzZdWyjrfT+W+XcvpKP0lV5jAT0jLu1Z5aIP93FYb90RSu9J
gd516N2M3s1FxpcwTxC76sm7qaL3f1NM9SRL/XoMGYcB7f3qgTi0ryRfTO5zYWPRV5IbixqhKW6o
bKD3UNE5HN1Dmbhh9lCKG+Kha8F7RhM3ovsX8RiaztuCaNww5WqfuJr1dyxzjRvR9tRurr9jKaXk
I/IbpSZgE/AW4/U2sJTx+hBANkgvsH9aQgWmcla/XkhZdA81k1vNBuhTQiCfqgLKfay8mXOSqWf1
zfhTJfkHgNco1DlhjN+3hbFqfLc6mK/hdUxz17QjfU372H69oUuWoZMN6DQfrGnKD+ya1v07y9N1
TWMvNRZzuGuaxobfsdvQ32ua7G3ikManHlAyuK97KY29l9LXNNGNHPmKad/gXM6MqmfiXTMd34ZR
bgGbePdi8W35Zw4WbCx6sTgV72S7gY133X1K8UJxR3HiNPud8px86lTinexdBiimKDUBy4GtjNUl
OJn+/dVWsPzNpBq+Kz9IsNMYzzJEH5s9yzyeve/KZ/L7QM1p35ZXUSYw8UVt61l9MH5TSf5+oIPC
42AT1+bHEuzRq4vkW+IpB3b4PC+C1dbbVhyeeHB3FI59qBPIku6mD7nEPs2LRsCsywMd+3Z+vOdv
zHeyDof38x0863tfuhjs53Vnrv189PfAxWNosrkg+h2vKTd35tm+42Vd3qH2tJ9XO3efM/tCxb7o
d7zR9tRurt/xyvYmJmmM6wElg3OJSap3PlAGaOzDyfiB6Ma3RpLXnVoT2NyjHrfq+DY8P7h7ewOH
NzyHEOD518OFVdYE+CZkfK8jXYy8XPxOfTJ+p/zA+l36mU5jFl1zn4j43WM8R8+R2uPleo6cxbuY
6B5UfmT87ukM72qe974fHwdbcI4cO09PB5a0wN/bu5p2eCRjD1jfMm7W8x3dv2WUvXvzu4TEuql/
vh+XTPloOCbv5Flnq5E42ENgraOgIOkceYQKQ6Bki8nLKfPOkd5vanrfj+lLFr1V1znSu+ceC1+l
D+qH8gYbehiXUl4FaN4I6ww5jP7pLPVZMD/6Xpz96D7OUvuCPSlsWfWcSiXpORsc1fNCAnrf9axD
x1r/vfL4tDNhWL++6nkO/ZOeS8D8oOdx9Kwo5l1ysbGH7ufPplD78zU+H/+2WHF7/jF4j+Vkj89Q
T/bQ+SNqjx3vwR6yxnjetdcy5mO429UYnuq4633FR+if7NHu67mg4IfFfP+NPTYUm5jX07iv9PVc
n0HPGPuOvo+7vp/QbwhIz6n9oqf8W34tPb/t6zk6UTyYf/MLPQ/npOeXfT1vyqDnovegpxlP7w3d
on7TU34tPf8p0PNM9Jw+mHdzg41/a9w/Tbn8e4fPt6DgccZ9KLxDAz7Ng7+gXOvlNp+vPb+ZefAI
vI8UmzhLUbCu15N3Uw53LKqnPsmPH6QvQyG8Cb4HfDWgv0HwWn74bxC4LVtx0GO6mBC+0rtz+UTy
tqINLiwa/InkosGNlGnfpzVjYM8n6Wuh1t/o+cSsv+Y+RuuveNR/0YrAZv2Nng3EY2hSWRBdf025
2iqgXOuvcPi7776sv9H21K7WX8nubf2VvRWTpZNSE7AJeJlxvZgx1XffKwAeg3Qr9zHfJybmch+T
+jcLdE65ymqglSk+aC2T/5UDyhswcUwyRVPf6EKwb9TfrpgMQe+21vp9G2stwM8XBLGB7q03dWEL
2pG+pn1sHvBIlqGTDega9EZAvqn8wO4N37GX9vJ7r8Y3tXfTt9PyTfkwXQvOJMY3o+cB8Ria7CCI
+qYp721vyJmkQ+3pTCLh/H2MFZn2htH21G6ue0PZ28QsjU89oGRwX88k0jeczHiLrrhWCei8cQvC
Ksiv8n2rynqU88ZlgW/l4jdq07Qf9kXpVAaY+Rb2rceQTVGQFGNJcl/rYmuO5X05sdL/t7H1NweW
WYRTq2SbOIjLx8qsuxsOWHn/uWTbOvKd5H8E6O+0KHl/z8TL8/+SjhevibMUWlNGXhffTX7L6955
V8/zgM08i0c1RDsLvBeazh2io5dLVxtKhia6IHE0PdaacrWlOu2UC7txD5rq+KlEGD2++q2mu9Y2
HPsjdjmwZCz84XNHtD21OwsetdMC1rnjo+C8O7qfO6LjEB6TbOOmvpaqY6QSQHm1E7MT7lxKuuOl
kS9ydsReianMsW23zHY0uKLE7WIXf5haw3n+g/O6P+rtGml3tKe3LWtebk0r+y/TlD7A1wOHeJo2
rciaNs2yp5WpnXFwJsD6qsetRN6j2+5q8q7nPQHV8aXl+bHc8y7bcc6d88XVVy1eAWOW5LUac1s/
GpJq2E1vhI+ir9YySffc2fTJKzW9yKaz1YvOTqCz1JPhvPbjKanQDDXPL3XcMRjkWqSC0prCCk57
Q8mVN69c1dzWXD6neXn57MVtq9bZeaxr3n/54Dz+UtEgVh8Pi1JgFVJvRIyX2c55QJk1FfB6EZZz
jitnMnJKfDlLQmJSUnqTMQIZ45ExPpDbZddZXXYl9MoMcj39Lgnp17omJNgJS+5Zdpc9CTkzkD0j
kN1hz7Y67InQJ2aVvSwke8Xitgy2LcaO+b3Y9q/QbyGyF2aVsyFNzvKUnEBHyTFjZ3B0DFcgZx1y
1oV0bETH5dCXB7RWu8VqtS+BfkmG/lS6Y30z/TnDH+tFS9uWrU71CF2NV0nzOF7ck2e12m1Ia6dX
7UEPptpb+EtbrdBbM/TAG/XdIYssblmWkh/y6kHU7kn2VPuryNmJ7J2B7EL7HqvQ3gp9a1bZj4Rk
E09c2S1pMypB3bDHySLpo9FhP42FH0L2Q1nlHA7JuXLNypSOwah7tu5Jxy77N3jws8h5Nquct0Ny
Fq3J5F3qv/Eqg9P1STp/wIuOIudoVjlD7VQkWrEskz5aL8J2U0SKyvkjchL2VMBEpy77FXR8F/q7
wTh22D/Fvr+F/tuAVmjfy9g+A/2ZgNZlvWZ1Wbuh787a71Ghfl+xLNMsl6f1NsvH2EmnnH6X290j
qOfT00Nyrmz25Lh+lTbeYTnd/SrpjENOPXLqU/axjqLjWOhjA1qHVWl3WK9Dfz2D3ue6s/xS+jPM
n+XNV7WtSjlgao5L795G7HNInk2PZmfVvDWk+eqMnhGdUZk8YwFyliJnaUjLkWg5H/p89iCZdhD5
7v50BDuYX7N6veFCq/1rp9X2diy/6rZjaWpeumpFc2+rdwGRh3Ojuw7LT2sKf8z+R4+fmnuGZVbR
uGv7o3a+u9aPiDnsdEfQ4xG+pcxOxPH5Cvyx8lb9o3B5vuR9NXKU2NfzPqu3Xqf2HDY9VfLaT+05
wlSz50jvpXZrqjWQvXPNyp6oe+9S+yTTu/BO5Vz6VVN4fdivl1+ecuualF/Hsnj1oCByJJ2v4Ffr
8bf1GUfr9LFDb55/wmm3YzHBdvuEs70fPX+Ya+877GRMO+XpKy9vay6fObOEu9ch2HEwXl8YjKHn
M9oxaMcfHrVKt5XtjJq753CbmbNsyexx1bUTJ9VMKB/jr/LeWpGkhUHsZRWXUv/lIUl20Bwrcm5i
1G7KOGpH7f+4OZabF/c2em2xdfY1Lmy32xjB/otbRa7dv2lfxwmAd/Bzy9uGEbkUiTVC3WNX0tnK
jLjJjbReLNvC85b33c65xTLjHa1E31b+4kXq+VKetwZrygX4zwWWaJdm1Oz0mffdZ5IX/+438W/6
yhXNbZ9nGk2orplYPmbMGG8n6Z1ZYhlmUCGzyOy6ks7/ZnTvYSbd49shPGfPd33nSSSdSa7cleTN
2braCZNrJIzVSqu4Jy37rE2X+X+QeQiZh4Lx6LIft7vsB6E/mKEfFW4/fkM/hqofOgOHI36ws9L+
tud9TJf9L8h5CdkvBbI77H+1O+wfQ//xae4LvUWRXzhH7d+6YDu/cGyn/6KIYnZNYb7ze0d9yLwG
5LIKeLcMtuPfMrgNaQWoc13X8yVvBege+VOx/zv2W4zgWxlH6/SM/YqkHfYv8bO3Ar9r5TKr1T4C
7UgGn9etXk3hh7BUqXx++sqVa1Yy91rGTZg0qbo+Nc+91dGbeZ7lzHqp1TI877rsCqfLLnGmOiVO
96jiyavOIK++fmL1e5GXdCY4SacKeVVZ5c3sLq96wvh6tgMmjuWuX9KpQ14D8hocE9+67PPQuRZ6
bUBrtePY/Vzo5wa0qfZEZ6odgx7L0Fcv/jTTVzf+TF95VduycdUTJk2sdwOuHwN1ivJOUmYEFIui
Y7AMufPo47wMcrzZ8UXklHhjLjkTJ4+vDtm/u5SojKTzJfRtQUZLBhmeLtsiutTWTayZLKMTSxXP
u0vprkvS+R/I2YyczYEdu+y/Qr+roV8d0Kba9dj289A/H9AK7TVOoT0J+iS/j38+5w9vlO5MjdIV
zW3jJk2cXFvbjAVNDNNczBTDjGd22HucDvt2rHd7hlE62539+5AxxPMEIyMyM9JlGE/w7nu77Eew
+V4k7M0gwdPiue5a1KXPvcwSjBZJ5+eM9RPIeCKDDM/XjhlfY91GjdRJLbRuy1qe5bLdTP0COS8j
5+XAh7rsH6Hf89CfD2gd9vew6qPQH3VXqu5vG1J3BS84NzmvuHDMecE51u+r5U+cN/zV0lXbPzEN
4cSklaz7amn2qkn7PnS4L+O8OH1Xt0L7C8zo+4KR6OL7pC5rLbS1GTU5nXfY3twYFAvisJl9tZf3
YYYnnWSMd2yxqUD39dbbxVcgQ+dr7WnT5kboFiPb3AjfYhQjqQxJZbHe9ohHnLecoy5UxI44FbH+
2yPqjFBTeFbsLUdfWkz3FJo5c7J3U5Dy++ye/6xVhB5FvrXSV4TT0/N7ii/rYjvta12oiK2L9ael
tSbUFLY5W2N55DjTz5zpn+q12/B8rfvJvou/HtqFhU2cmcq/fNEFePzvn7VtdFAy/dYtU/RtcF5w
73OBVczJfX8QZwr59yIKXVpxRk1O5zjjrfKTiQH+Ks/VGqeh6voJkyL3YZl2Euat7n9lzoxn7o/P
EGU8CZdEJdRNqmW3l3bj1pOEC5AwAwkzYmbd77A/E+uwp0CfklXqsojUuknj62pzltplt8a67IVI
XZhVwoaIhNqJkyf0Ra+N9H8dEtZllXBzRIJ0YIOUs+WuRUI7EtoDy3XZq9FrE/RNAa3Dnoc126C3
9Rq/n3KqYi+5cHPsKefmfo/fK2Mv+/EbZySwzJyUftPbU4RJWnPRY65vzT+XiFJofZcIMs/vdfb3
HtE4qdjrvRvy1tA3TiqKed+aWm5Qu3gOm92VvFdf3LbsSmsaZXwVc4BPZPT/A9P8iBe+cUu1GZWm
21vL+ndzbUZ7ZIsAAI==

------=_NextPart_01D4A28A.0C4EBBA0
Content-Location: file:///C:/51965904/Supfigures-revised_files/image004.png
Content-Transfer-Encoding: base64
Content-Type: image/png

iVBORw0KGgoAAAANSUhEUgAAA4QAAANGCAYAAAClbkCEAAAAAXNSR0ICQMB9xQAAAAlwSFlzAAAS
dAAAEnQB3mYfeAAAABl0RVh0U29mdHdhcmUATWljcm9zb2Z0IE9mZmljZX/tNXEAAIo6SURBVHja
7d09cttIw6htLMALsKuEcBYg0enJTqkolzdgsxT5KUcuJo6nqJMpmA1M6Ozdw+f0TbQDB9qB9vB8
JiGAjUYDaJCUTEpXcFWNRBIEKEjTtxs/xf/7f/+vAAAA4PXxIQAAAAhCAAAABCEAAACCEAAAAEEI
AACAIAQAAEAQAgAAIAgBAAAQhAAAAAhCAAAABCEAAACCEAAAAEEIAACAIAQA4MUMNIviv1P4zEAQ
AgDwSuPR5wCCEADg2Xy7LL+3Z6nKh/lydZ77+tVyfl4W5a/Ua25vv76ZnxU/07Nh095HEAKCEADg
4DE4u79erd7V37tZzD6uw2S2uPl4qCAsL799z3lvQSgIQRACADyDOtZS4fd5VvwozuY/v97evnmq
IFytrt/NiuI+NzwFISAIAYCjUEVQ8RAeAllHTxNIi/mX8Dlh+HQOpZx9/jFt+Rd3V1flP9Vj21m2
oddNibWdtnfPIOweXhpvV3qbhz7LahZye2hq/Z452ywIQRACABRjIbMNjypSmngKZtjCx5uAeQyX
+Ovs5ccROfK61LbUh4cOhWPe+kwPws0sZM9n0rzH42fYt81jn2XzPo9fh/8tCAFBCABP4Hdd/PcU
5W7fzXL5Nj6UMoyiOl7CgAofryIsdd5e9b1dlp+zXkPb1LmwTBBNeeuzy0Vltp9B6jMJQ7R3m0c+
y9a6bmZsL+6O+ZxFQQiCEACE4JEHYTs8ulfNTAVSJwij8/NSr5my/Jz1yt2uOsTiddxlfXIPS+1e
6bR9aGrfe+R+lvXyj/18RUEIghAATj4IX/p2NsEUnps2MmM2JQh3WX7Oek3axgOsz+QgHLiIzb5B
WB2e2j1XUxACghAABOEkqQipZs8mzBBGs3atQ0Z3WH7OeuVGVk7A5qzPlCAcWs/RIBz4LMOvP60+
nR/7VU0FIQhCABCEpxCEndmy9RU484Jw7EIouyw/53WpbalmztqPH2p9pgRh855BeOZE59QL9KTO
ORSEgA8BAAThJM0hiM25dIsP7Qug9AdhK1x6bjsxdfk5r+vbltT5e3HA7bo+U25t0b0ATd6hr0Of
ZXw/xdRVSAUh4EMAAEEIghAEIQAgCEEQgiAEAAQhCEIQhACAIARBCIIQAJ49sF76Dd4BQQiCEABO
PAQFIQhCEIQAcKAgtN4gCAFBCIAgtN4gCAFBCIAgtN4gCAFBCIAgtN4gCAFBCIAgtN7k+HZZfl9H
x1b5MF+uznNfv1rOz8ui/JV6ze3t1zfzs+Jne/m7vY8gBAQhAILQenPwGJzdX69W7+rv3SxmH9cR
MlvcfDxUEJaX377nvDeCEAQhAAhCnkEda6nw+zwrfhRn859fb2/fPFUQrlbX72ZFcZ8bnoIQEIQA
CELrfbSqMCoewsMi6xBqomkx/xI+J4yhzuGVs88/UgHVHG65WdbFXT3DNvT+Q0E49JxJ27ZnEHYP
L93OHlbvcXF3dVX+Ez429JlVM5Dbw1Lr98vZXkEI+BAAEFaCMD8GE7Nd4SGRTVAFs27h403YPAZN
/HUcM9s4fFz+yPv3rXd9eOhQPOZt2/Qg3MxC9mx/8x6Pn1fz+QWPj31mzXs8fh3+tyAEBCEAwuoZ
1/tU5W7nzXL5Nj68MgylOmjCqAofr8IsdS5f9b3U42GUjb3/2Pp3LiwThFPetu1yUZnt9qS2LwzR
1Oc39pm11jOaTRWEgCAEQBAKwoMFYTtIulfSTEVTJwijc/bCx8PZsvbj7cjpe/8p29DMPkbvN2Xb
4iAcO0yze6XT9qGpqfcY+8ziZZ/quYqCEAQhALg4y5HbHsIZnLM2Mot2yCAce//J2xOu+w7btlMQ
DlzEZp8grA5N7Z6TKQgBQQiAIOQgUnFSzahNmCGMZvPGDhntPD7w/rmRlRurY9s2NQh3Wdexzyz8
+tPq0/mpXtFUEIIgBABBeApB2JlBW1+VMy8I972ozNj79613NXvWfk783rts29QgbN4zCM+x6Mz9
zOoITEW1IAQEIQCCkINoDk1szq9bfGhfFKU/CFtBk3nbicvL2d9h4Ay9/9B6p87fiwNu6rZNDcLk
9mcc/jr0mcX3UkxdhVQQAoIQ4JUH1ku/yAkvV+pQTl7goNTvPQhCAISgIBR/4YzZqc52IQhBEAJw
FEFovTk1Q/cKRBACghAAQQgIQkAQAiAIAUEICEIABCEgCAFBCIAgBAQhIAgBBKH1BgQhIAgBBKH1
BgQhIAgBBKH1BgQhIAgBBKH1BgQhCEIABKH15hX7dll+X0fJVvkwX67Oc1+/Ws7Py6L8lXrN7e3X
N/Oz4md7+bu9jyAEBCEAghAOHoOz++vV6l39vZvF7OM6UmaLm4+HCsLy8tv3nPcWhIAgBEAQwjOo
Yy0Vfp9nxY/ibP7z6+3tm6cKwtXq+t2sKO5zw1MQAoIQAEHIH1OFT/EQHvZYh04TRYv5l/A5Yex0
Dp+cff6RCqTmcMrNsqrQSkVX/L2h9RsKwqHnTNr2PYOwe3jpdvaweo+Lu6ur8p/wsaHPtJqB3B6W
Wr9fzvYKQhCEAAhC601vvGyDowqTJpiCWbXw8SZcHoMl/rqJwfjrx6AZC8Kx9evbrvrw0KF4zNv2
6UG4mYXs+Xya93j8PJvPN3h87DNt3uPx6/C/BSHgQwAQhEe53jyv3J/PzXL5Nj58shVkj8ESRlP4
eBVeqXP1qu/1P54XhGPrN7Z9nQvLBOGUt+27XFRmu72p7Q9DNPX5jn2mrfXczLZe3B3j+YqCEAQh
AIJQEB55ELaDo3ulzNFgW78uOicvfDycDcuNrtT3+tZvyjY2s5PR+kzZ9jgIxw7T7F7ptH1oau+2
Dnxm8bKP9VxFQQiCEABByJGLD+GcGmxPHYRj6zd5eycs+2BBOHARm32CsDo0tXvOpiAEQQiAIIQs
qfiYdEhn8Nz26w90yOjI+uVG1i7LPkQQ7rKuY59p+PWn1afzY72iqSAEQQiAIOQUgrAzQ7a+6mZe
sI1dAKX3IjP18qMrZG7PzaseH1u/vu2qZs/az4nXZZdtnxqEzXsG4TkWnbmfYR2BqegWhCAIARCE
kKU59LA5f27xoX3Rk+Fz/MZuOxE/Pru8/HvothKz6+v/XBTlXf340PoNbVfq/L044KZu+9QgTH4+
GYe/Dn2m8b0UU1chFYQgCAEQhHCU9jkHkBMalPp7BYIQAEEIglAQAoIQ4GgD66XfTgAEIYIQBCEA
Jx6CghAQhIAgBDhQEFpvAEEIghBAEFpvAEEIghBAEFpvAEEIghBAEFpvAEEIghBAEFpvAEEIghBA
EFpvAEEIghBAEFpvAEEIghBAWFlvOErfLsvv6zDZKh/my9V57utXy/l5WZS/Uq+5vf36Zn5W/Gwv
f7f3EYSAIAQQVoIQDh6Ds/vr1epd/b2bxezjOlRmi5uPhwrC8vLb95z3FoSAIAQQVoIQnkEda6nw
+zwrfhRn859fb2/fPFUQrlbX72ZFcZ8bnoIQEIQAwkoQ8kdU0VM8hIc81pHTBNFi/iV8Thg6nUMn
Z59/dIIqev16+fH71svsHoq5nWmrXnNxd3VV/hM/lhtrO23/nkG4yzYNfa7VDOT2sNT6/XK2VxCC
IAQQhIKQiZ/7qcmOwcRMVni4YxNLwYxa+HgTLY+xEn/d//rfH21imZ9Wy7/C1zePPT63WV7weJ/6
8NAw8Hbb/ulBuJmF7PmMcrZp7HNt3uPx6/C/BSEIQgAEIa80BKfuJzfL5dv40MkwgupYCYMpfLyK
rtR5eu2g7L4+vczLy9nf8fLCaEu9dkznwjJBOOVt/y4XldluQ+ozGtumsc+1tZ6b2deLu2M7X1EQ
giAEEFbW235yIsLZtPAqmakg6gRhdD7eWFANfe/9+/J/0oEVHmaaDrQcdYjF6zxl++MgHDtMs3ul
0/FtGvtc42Uf47mKghAEIYCBvvW2nxy5JpDC89EmBN2TBOHABV/2DcLO+u2w/TsF4cRtyg3C6tDU
9qynIARBCIAgxOedJRUe1WzZhBnC6J573UNG84OwOmS0/x5+uUE49LyxoB3b/qlBmPqMsoJw4HMN
v/60+nR+jFc0FYQgCAEM9K23/eQUgrAzO7a+4mZeEOZdVCY/CP/vcvl/Nq8PIi030GLV7Fk7quL1
22X7pwZh854Ttmn0c40uhpM651AQgiAEQBDi8x7VHHbYnDu3+NC+4Mlw0GXddiIzCFuRGZ3P1/fa
Ianz9+KAm7r9U4Mw+RllbNPQ5xrfSzF1FVJBCIIQAEGIzxsEIQhCAAQhPm8QhCAIAQz0BSE+bxCE
IAgBDPStNz5vEIQgCAEM9E9kvXlefmdAEIIgBBCEglAQAoIQBCGAIMR+AghCEIQABvrYTwBBCIIQ
wEAf+wkgCEEQAq924OzcMAQhIAhBEAJCUBAiCHkSq+X8vCzKX/Pl6rzvOd8uy+/rGNkqH4aeP+U9
bm+/vpmfFT/by9/tfQQhIAgBA2brjf2EAwZhFYOz++vV6l39vZvF7OM6TmaLm4+HCsLy8tv3nPcW
hD4HEISAAbP1xv7NMwRhHWup8Ps8K34UZ/OfX29v3zxVEK5W1+9mRXGfG56CEBCEgAGz9cZ+ciSR
VTyEhz/WwdPE0WL+JXxOGD2dwyhnn3904ip6/Xr58fvWy+welrmddds11nba5j2DcHw7Lu6ursp/
wseGPsu1ahZye2hq/Z452ywIQRACGDALQuwngxGzjY4qUJpwCmbXwsebgHkMl/jr/tf//ogTy/y0
Wv4Vvr557PG5Y4eM1oeHhoG32zZPD8LNLGTP55Lejt+fS/D42GfZep/H74X/LQgBQQgYMBvoc+D9
5KVfNOlmuXwbH0YZBlEdLmE8hY9XAZY6Z68dlN3Xp5d5eTn7O15eGHA5F5VpRWdipi1vm3e5qMx2
vVOfS3c72p/B2GfZWdfNrOvF3bGesygIQRACgtB6IwhP5Cq64cxaeMXMVBx1gjA6N28sroa+9/59
+T/p2AoPMx0PwlbsPYZYvJ5TtjkOwrFDNLtXOh3fjrHPMrX8Yz5fURCCIAQEofWGI9fEUnhe2oSg
e5IgHLj4yy5B2FmnHbZ5pyCcuB1TgrA6PLV7jqEgBHwIgLAShJAtFSHVzNmEGcLo/nvdQ0bzg7A6
ZLT/fn5DsZb72C7bPDUIU59LVhAOfJbx9z6tPp0f81VNBSEIQkAQWm84hSDszJStr76ZF4R5F5XJ
D8L/u1z+n83rg2DLjbW1auasHVXxOu2yzVODsHnPCduRc1GZ+II4qWAUhCAIAYSVIIRszeGHzXl0
iw9DF3GJv5d124nMIGxFZnRuX99rY6nz9+KAm7rNU4Mw+blkbMfYbSfi+yn2XYlUEIIgBBBWghBA
EIIgBBBWghBAEIIgBBBWghBAEIIgBBCEfoYAghAEIYAgBEAQgiAEEIQACEIQhACCEABBCIIQQBAC
IAhBEAIIQgAEIQhCQBAKQgAEIQhCQBBabwAEIQhCQBBabyDXajk/L4vy13y5On+O14W+XZbf19Gy
VT5MWd7QOtzefn0zPyt+tpe/2/sIQkAQAsLKeoMgPKAqBmf316vVu/p7N4vZx3XEzBY3Hw8VhOXl
t+857y0IAUEINKFyagQhcEpBWMdaKvw+z4ofxdn859fb2zdPFYSr1fW7WVHc54anIAQEIQhBQSgI
4YmjrHgID2usQ6aJnsX8S/icMGY6h0fOPv9IxVHq8Xr5l5ezv8P3r5dfPX5xd3VV/lM9Vs2sxTGW
2oa+4BqKtZ0+mz2DsHt46Xb2sG/7hz7TagZye1hq/X452ysIQRACAsV6w2uKwcRsVXhIYxNEwaxZ
+HgTJo9BMvZ1/H5jy28ejyIzjLFUmNWv64vC+vDQMPB2+2ymB+FmFrLn82ve4/HzSG3/2GfcvMfj
1+F/C0IQhIBAsd4nPiMLh5y5v1ku38aHR3Zjqx1W4eNVWKXOxRuPpr5wG3v/9HMu7nY5J69zYZkg
nPI+m10uKrP9vFKfXxiiqe0f+8xb67mZ2d3tsxGEIAgBYSUI4ZUcyh3OmIVXwuyffQuCMDrnbiwY
+wJrSnTF369m3dKHrOaqQyzenimfTRyEY4dpdq902j40NfUeY595vOw/da6iIARBCAhC4Mg1ERSe
c5Z1OOZxBWF3e9ozcdmfR/jeO3w2OwXhwEVs9gnCJpL/wOGighAEISAIgROQiosq4ibMEEb31Zt+
yOjhgjAOw9Ts2NBrx2J37LOZGoSpzy8rCAc+8/DrT6tP53/qiqaCEAQhIAiBUwjCzgzY+qqaeUE4
9aIynYvMHCAIk+fhjQRjNXvWjqp43Xb5bKYGYfOeQXiORefUC/eMzdIKQhCEgLAShPCKtc6/24TI
4kP7oib9wdYKkj1uO7HvDGHfeX5D2506fy8OuKmfzdQgTH4+PYeo5n6m8b0UU1chFYQgCAFhJQgB
EIQgCAFhJQgBEIQgCAFhJQgBEIQgCAFhJQgBEIQgCAFhJQgBEIQgCAFhJQgBEIQgCAFBKAgBEIQg
CAFBCACCEAQhIAgBQBCCIAQEIQCCEBCEgCAE2MFqOT8vi/LXfLk6H3ret8vy+zpAtsqHsdfkvs/t
7dc387PiZ3v5u72PIAQEISAIAQ6oisHZ/fVq9a7+3s1i9nEdJLPFzcdDBWF5+e17znsjCEEQAoIQ
4BnUsZYKv8+z4kdxNv/59fb2zVMF4Wp1/W5WFPe54SkIAUEICELgqFQxVDyEh0LW8dOE0mL+JXxO
GECdQypnn3+kgmq7/O2MWr38y8vZ383jQcSNHTI6FGs7beeeQTi+rRd3V1flP/FjQ59hNQu5PTS1
fs+cbRaEIAgBYWW9gf5ISsxwhYdBNhEVRFr4eBMyjwEz9nXz+sflbSMtvbyccwjrw0PDwNttO6cH
4WYWsmfde7e1L5gHPrPN+zx+Hf63IAQEIQjCP77ewPHJ/T2+WS7fxodUhnFUR0wYUuHjVYylzt+r
vpd6PIyzseXnXlRmG3jBBV+CaMrbzl0uKrPdtl22te918ffaM7UXd6dwzqIgBEEICELgyIOwHSDd
q2emQqkThNF5euHj3at/tg/XTC6/E1F5QdiKvcdlxOs2ZTvjIBw7RHOXbW3WaeAzjJd/KucrCkIQ
hMALD0Lg9DXhFJ6jNjJzNjkIBy7s8lRB2NmOHbZzpyCcuK1TgrA6PLV7jqYgBAQhCEKAnaRipJpF
mzBDGN2Lr3vIaP+9+voPGa0OixwLwqHHx8J1bDunBmHetvYE4cBnGH79afXp/FSuaioIQRACghA4
hSDszJqtL/KSF4TZF5UJYqwbYvtdVKaaOWsHVbycXbZzahDmbWv3PcY+w/iCOKlzDgUhIAhBEALs
pDkUsTmnbvFh6JDN+HvTbzvRPWyzdduJ4PW5h4ymzt+LA27qdk4NwtxtzbpwTXyF0SAyU1chFYSA
IARBCHBy9jlHkCMflPr/GghCQBACCEJBCAhC+COB9dIvEw8gCBGEgCCEEw9BQQiAIAQEIRwoCK03
AAhCEIQgCK03AAhCEIQgCK03ABxzEKZuH5K6hUjn+cFtOWLVfRur5dT3coyFt/3Iub0ICEIQVtYb
AA4UhNXFhYqHVAym7unYjb3Z/fVq9W40Mnvu3bhaXb9b35NyKBpBEIKwst4AcOAgbMdgN/qGHs8J
uc+z4kcThD0zidv36A9LEIQgrKw3ABwwCMNDNYcO+2w9L4i2sUM9m2Asy19DwZdz6CkIQhBW1hsA
DhiE20M+uzODnbgLZgrD2cChmGteM/v8o54pTM0k1o85fxBBCILQegM8o9Xy01+flqu/9llG90Ik
43HRjYby15TXcJggbA7nzJiZ65tNHDqPsN431hFY/3ccfc4fRBCCILTeAH8kBvcPsWqQ3w6BOhBy
B/eC8M8EYRhiuTNz2/jf/syHgq4KzuofCJrZwig+nT+IIARBaL0BTjAI6xmj3kMAM88HE4R/KAh7
DgEdkjrEtO88wiYUH/eDbTim/wHB+YMIQhCE1ht4xWHWvuR/PbBuYmkx/xI+JxzAty/40b20f2r5
s8vLv8Pv1e/XWdbArE393JzZpaxt7AnC+vHLy9nffVerHFrv6vUXd1dX5T/hY0OfWzUTto2eOmZO
6Ry3pwjC7WvahwU3M4fBZxieP9j6h4Lotc4fRBCCILTewOuNwcfQ6F6ko4qW1GF24eNN1DwOuuOv
U7FVL7OKwu1j8Wub98q86XjfgD5vG8eCcHtI4dg2x+udCpOcZWxC5fHr8L8FYTcIU+cR1t8L94v4
PMIwyp0/iCAEQWi9Oan9BYbk7k83y+Xb9JUZq0Bq4i0YLIePV4Pu1CF4YWxd3KVm+eIQSy0rFXMp
nQvLBPGUt43jQTjlMwjXO/X6sc+t9R6b2dn0Z/jagrDvqqTbw0G330/NBsZx7vxBBCEIQuuNEORV
B2F3oN2+Umf/DF8QQ8mLdGxf07oxeOeQvu3zulcL7R7emSM+d2yXbRwK1zj4xtY79fqczy38TE5x
9uq5LiqzFp9HuP06Her1950/iCAEQWi9sZ/wqqVmVsZmz6YGYSoA1gPyxXL+oROEBxqYt7Zhh22c
HIQD671PEDYxfWKHi+YEYWv7Mn/uQ88PzyNMHabbDsdqX+i7FQUIQjBgtt7YT3gVUmFSzZpMmCFM
ns/VfwheE1PROYSpZeVG39Bju2xjd1mpQ0arwzjH1rs3CEc+t/rrT6tP5zmHzZ5iEB7ixvTdZf3+
DK9n/+kLvSYC54uV8wcRhGDAbL2xnyAIOzNn24t2jAXh2MVRkufXNa9ffAhDp3lt56bj/bGQOk8s
vQ7TtjEdIiMXlelZ79TyRy/GE507ORbZpxqE8azx2BVlh54XzgSXZfFrNBwvLv6/eOYYBCEYMFtv
7Ce8Oq1z/DaD422ojQVhd7DePbyx79y91nvHYZR4bp/UOXzxzNDUbewGYXTbid5DEbvr3bf8oc8t
vo9i6iqkLyEI28Gd/nmPPd7/MxgLx/QtREAQggGz9cZ+AhR9Acxhg7AbfX0m/uNAT+iN/QMGCEIw
YLbe2E8AQfiMQZgMuh2uMptzX8r4fZw/iCAEA2brjf0EEIRHEISAIARBCPYTQBACghAEIdhPAEEI
CEIQhGA/AQQhIAhBEGL/9lkAghAQhCAIsX8DCEJAEIIgxP4NIAgBHwIGzIIQ+zeAIARBCAbM1hv7
N4AgBEEIBszWG/s3/CHfLsvv6zgoivLhKW/uvn2f2rT3G7oB/e3t1zfzs+Jne/m7vY8gBAQhGDAb
6GM/4VVYra7fzYrifra4+fj00Tm7v16t3tXfu1nMPq6jJPe9c4KwvPz2Pee9EYQgCMGAefJ6Qw6/
65xUEA5E1qHUsZYKv8+z4kdxNv/59fb2zVMF4XNFryAEBCEIQjDA4omirXgID4Osw6eJpMX8S/ic
MH46h1POPv9ILrf1/XZ4hd/Lec/cWNtpW/cMwu7hpdvZw+o9Lu6ursp/4sf6Pse1ahZye2hq/Z45
2ywIQRCCIAT7t3/48A8H6UBKzG6Fh0A2ARXMsoWPNxHzGC/x12Px1x+E/e+Z2o768NAw8Hbb1ulB
uJmF7Pk8mvd43JZm24LHU59bajmb93n8OvxvQQgIQhCE2L+FIDsF4c1y+TY+nDIVZ2FEhY9XIZY6
d68/snKDsO89h7anc2GZIJrytnWXi8pstz/1eYQhmtq2vtfF32vPnF7cHfs5i4IQBCEYMIP92+/l
iQhn2MIrZ47F2+Z10Tl6Y5GVfcjoyGvG1CEWr9+UbY2DcOwQze6VTtuHpva9x9jnGC//FM5XFIQg
CMHAE+zffi+PXBNN4flpE+LsmIOws9wdtnWnIBy4iM2+QVgdntqe+RSEgCAEA0/s39abnaRCpJpB
mzBDGN2H7zCHjOYHYe5ju2zr1CBMfR7ZQTjwOYZff1p9Oj+Fq5oKQhCEYOAJ9m+/l6cQhJ0Zs/VV
OPOCcKeLykRXyNyen5f3nqntqGbO2kEVr8su2zo1CJv3DMIzJzpHP8fogjipcw4FISAIMWA28MT+
bb2ZrDkMsTmfbvGhfRGU4Tgbul1CXwDFt3+YXV//56Io7/Y5ZDR1/l4ccFO3dWoQJj+PnkNUR18X
X2E0iMzUVUgFISAIMWA28MT+bb0BQQiCEAyYwf5tvQFBCIIQDJjB/m29AUEIghAMmMH+bb0BQQiC
EAyYwf5tvQFBCIIQDJjB/m29AUEIghAMmMH+bb0BQQiCEAyYwf7t9xIQhCAIwcAT7N9+LwFBCIIQ
DDzB/u33EhCEIAjBwBP+yP59qvwM2cVqOT8vi/LXfLk673vOt8vy+zo+tsqHoedPfY/b269v5mfF
z/Z77PZeghAQhCAIQRDCgWKtisHZ/fVq9a7+3s1i9nEdI7PFzcdDBmF5+e17zvsjCEEQgiAE/F7y
xEFYh1oq/D7Pih/F2fzn19vbN08ZhKvV9btZUdznxqcgBAQhGHiC30uOMLqKh/BQyDp+mlhazL+E
zwkDqHNI5ezzj1RQpR5PxVj4vZwgTIXaTtu4ZxB2Dy3dzhxW73Fxd3VV/hM/NvT5VDOQ28NS6/fL
2WZBCIIQDjaQc2gaIAhfaAwmZrjCwyCbkApm28LHm5h5jJixr+P32ycI1+rDQ8PA220bdwvCzUzk
7+V8Wi3/CrezeY/Hz635HPtiuefzat7j8evwvwUhIAgRgoIQBKG/h3v9HbxZLt/Gh1V2g6x4CGMq
fLwKstQ5fHmxtW8QtgMvuNhLEE1527jrRWWq7Ux9DmGIpj7H+LPq+157lvbi7lTOVxSEIAgxgLPe
wMn/PXkt/zAWzrSFV88cC7bN66Jz9caC8SmCsLXMxxCL12vKNqaCcOgwze6VTtuHpva9x9jnFy//
lM5VFIQgCDGAs96AvydHromn8Dy1kSA79iDsLGOHbdwpCAcuYrNvEFaHpnbPzxSEgCDEQEgQgt9L
672zVJBUETdhhjC6F99zHTKa+9gu2zg1CFOfQ3YQDnx+4defVp/OT+mKpoIQBCEGcNYb8PfkFIKw
M3O2vhpnXhBOvahM30Vm6tjanq+XF2vVzFk7qOL32GUbpwZh855BeOZE59SL8IzNuApCwIeAAZz/
AYHfS39PJmkOR2zOq1t8aF8MpT8I2xE3/bYT7UB7vKXF9fV/LoryLveQ0dT5e3G8Td3GqUGY3M6e
Q1RHXxdfYTSIzNRVSAUhIAgxEBKE4PfSeoMgBAQhBnAGcOD30t8TEIQgCMEADvB76e8JCEIQhGAA
B/i99PcEBCEIQjCAA/xe+nsCghAEIRjAAc/3e3mq/AxBEIIgRBBab0AQAoIQBCGC0HoD/g4CghAE
IQZC1hvwdxAQhCAIMRCy3oC/g4AgBEGIgZD1BvwdBINSvz8gCDEQst6Av4NMsVrOz8ui/DVfrs73
Wc63y/L7Oki2yocpyxxaj9vbr2/mZ8XP9vJ3ex9BCAhCDISsN+DvCQdUxeDs/nq1eld/72Yx+7gO
lNni5uOhgrC8/PY9570FISAIMRCy3oC/JzyDOtZS4fd5VvwozuY/v97evnmqIFytrt/NiuI+NzwF
ISAIMRCy3oC/J39UFT/FQ3joYx07TRgt5l/C54TB0zmEcvb5Ryesotevlx+/73qZYYjlvPeUWNtp
u/cMwu7hpdvZw+o9Lu6ursp/wseGPs9qBnJ7WGr9fjnbKwhBEIIgBPD3ZDBgttFRxUkTTcHMWvh4
Ey+P0RJ/3f/63x9xYpmL5fxDOwj737tvm+rDQ8PA2227pwfhZhay57Np3uNxe5rtCx4f+zyb93j8
OvxvQQgIQgShIAQO/PfkVOVu581y+TY+hLI7S1c8hOEUPl7FV+p8vXZQdl/fs8zNbGDee49tW+fC
MkE45W33LheV2X4Wqc8mDNHU9o19nt3P6uLuWM9XFIQgCBGE1hsQhEcehO3o6F4tMxVGnSCMzssb
C6vB73WCcPy1OeoQi9d1ynbHQTh2mGb3SqftQ1NT7zH2ecbLPuZzFQUhCEIEofUGOHJNKIXnpU0I
ulMJws567bDdOwXhwEVs9gnC6tDU9qynIAQEIYJQEAJMkgqQatZswgxhdO+97iGjzxeEQ4+PhezY
dk8NwtRnkxWEA59n+PWn1afzY76iqSAEQYggtN4ApxCEnVmy9ZU384Iw76IyzztDWM2etaMqXq9d
tntqEDbvGYTnWHSOfp7RxXBS5xwKQhCEIAj9DAGyNYcfNufQLT60L3wyHGVZt5145kNGU+fvxQE3
dbunBmHys+k5RHXwNfEVRoPATF2FVBCCIARB6GcIAIIQBCEIQgBAEIIgBEEIAAhCEIQgCAEAQQiC
EAQhACAIQRCCIAQABCEIQgShIAQABCEIQgSh9QYABCEIQgSh9QYABCEIQgSh9QYABCEIQgSh9QZg
gpvF7GNRzO6vV6t3q+X8vCzKX/Pl6nyXZX27LL+vw2OrfJiyrKH3v739+mZ+VvxsL3+39xGEgCBE
WFlvAKIg3Gc5VQy2l1Mtu/jvbHHz8VBBWF5++57z3ghCEIQIQusNwDMEYR1rqfD7PCt+FGfzn19v
b988VRCuVtfvZkVxnxueghAQhAgr6w1wlKooKh7CQyLrCGqCaTH/Ej4nDKHOoZWzzz9S8VQfanl5
Ofu775DR6uuLu6ur8p/q+elwHIq13G07ZBB2Dy/drnffNg19btUM5Paw1Pr9xrZXEAI+BASh/wEB
5MdgYqYrPByyCapgxi18vImax5iJv45DZhuHQ0H4+/2iqEypDw+NIy932/YJws0sZM9n0LzP42eW
2qaxz615j8evw/8WhIAgRFgJQuCZ/66cmtztu1ku38aHVoaRVMdMGFXh46nDP8PvpR7vBmc3CKcc
itm5sMxjOI1tW24Qpi8qs92m1DaGMZraprHPrbVum9nZi7tTO19REIIgRBBab0AIHnkQtmOkexXN
VDB1gjA6Xy98PJwpaz9eBc6UQMvRzEAG79m3bblBOHaYZvdKp+3DU1PvMfa5xcs+xXMVBSEIQgSh
9Qb8HTxy20M405F0akHYXsbiw9C2HTQIBy5is08QVoemds/LFISAIMRASBAC/p7sLRUm1YzahBnC
6J58Y4eMDt2HMDcIh55XP7a5eM3Ath0qCFOfQVYQDnxu4defVp/OT/GKpoIQBCEGQtYb8HfwFIKw
E0jrq3LmBWHuRWU6X+8ZhGvV7Fk7qsL3H9u2QwVh856dw1T7P8Pcz62OwEPdu1EQgiDkCAYXL/kc
FAM4QBCenuawxOb8uupQy+0FUfqDsBUzB7vtRP4ho6nz98KAG9q2QwVh8jPIiM6hzy2+l2LqKqSC
EBCEJ/QH8bVclMAADhCEgCAEQciJ/0EUhIAg9PcEBCEIQgSh9QYEISAIQRAiCK03IAgBQQiCEEFo
vQFBCAhCEIQIwmNcb4DXenEtMP4BQYg/iIIQQBCC8Q8IQvxBfF1BCODvIBj/gCDEH0QDIQB/B8H4
BwQh/iAaCAH4OwjGPyAI8QfRQAjA30Ew/gFBiD+IBkIA/g4+j2+X5ff1/wuLonyYL1fnT7Ps2rT3
WC3n52VR/jr0eiEIQRAiCAEE4au3Wl2/mxXF/Wxx8/FpQnN2f71avau/d7OYfVz/fzf3/QSh8Q8I
QvxBNBAC8HfwqYLwiYLr9vbrm/lZ8TMVfp9nxY/ibP7z6+3tG0Fo/AOCEH8QDYQA/B0cjaLiITz0
srz89r0VTIv5l/A5YYjVcda8fvb5R3K5j9/Pe8+Lu6ur8p/qsfYsYPie9Wv23r6eIKwfv7yc/d28
PorNzvYH69u3LX2f2Vo187k99LWeZc3ZVuMfwIfgD6KBEIC/g/kxmDikMzwUs4mpIILCx5uweQya
+OtUcGW/ZxBJKfXhoWHg7bZ9Y0G4jsm87W2W//h5pbYlZxmbWc7Hr8P/Nv4BBKEgNBACeMa/g6cq
dztvlsu38aGVYSTVQRMGVfh4FWWp8/j6g2uX9xzSubBMEE957zUehFO2P4zQ1OvHPrPWe2xmZi/u
4hlS4x9AEPqDKAgBBOHeQdgOku7VOpMzfHEQRYdQ5gbXlPfMVcdYvE67vtfYDGf3Kqftw1KTQTzy
mcWh+xQX5DH+AUGIP4iCEIBtQIXnrI0E3b5BuMt7TtqmcFl7vldWEA5cwGafINwcKhrNeBr/AILQ
H0RBCMDBpOKkmk2bMEMY3ftv9JDRHd4zJ7Ryg3XKe/UfMlodxpna/qwgHPjMwq8/rT6dP9VtO4x/
QBDiD6IgBBCEH7uzZ+uLqOQF4S4XldnlPVOqGbR2WMXvv+97ZV9UJojOseAc/cyiC+Gkzjk0/gEE
oT+IghCAg2gOTWzOrVt8aF8UpT8IW0HTe3uJbnBNfc8+qXP44iuO7vNeydtORIdwdm87kT48dfA1
8RVGg8BMXYXU+AcQhP4gCkIAeGJuXC8IQRAiCAFAEApCQQiCEEEIAIIQQQiCEEEIACAIQRAiCAEA
BCEIQgQhAIAgBEGIIAQAjH8AQeiHIggBAOMfQBD6gygIAQDjH0AQ+oMoCAEA4x9AEPqDKAgBAOMf
QBD6gygIAXhlVstPf31arv56imV/uyy/r/8/vFU+TLnJ/NCN6W9vv76ZnxU/28vf7X2MfwBB6A+i
IATgFcZgf3AdJgZn99er1bv6ezeL2cf1/5dni5uPhwrC8vLb95z3Nv4BBKE/iIIQAJ4hCOtYS4Xf
51nxozib//x6e/vmqYJwtbp+NyuK+9zwNP4BBKE/iIIQgD8YZcVDeMhjHTlNEC3mX8LnhKHTOXRy
9vlHzvLj72+/d3F3dVX+U32/mmUbe48psbbT9u8ZhN3DS7ezh7tsczUDuT0stX6/nO01/gFBiD+I
ghBg4t/DU5Mdg4mZrPBwxyaWghm18PEmWh5jJf46b/nb4GreL4ifsffoUx8eGgbebts/PQg3s5A9
n1HzHo+f6a7bvHmPx6/D/zb+AUGIIBSEAK80BKf+/b5ZLt/Gh06GEVTHShhM4eNVdKXO06u+l7f8
bhCG7zf2HmPb2LmwTBBOU9cvFYTpi8ps1y21rmGI7rrN7dnbi7tjO19REIIgRBACnHwQvpbtDWfT
wqtkpoKoE4TR+Xip1+Quv/e1Ge+Row6xeHlTtj8OwrHDNLtXOk0dOrvbNtfLPsZzFQUhCEIEIYAg
PHJNIIXno43MkE0JwqnLf+og3Hf9dg7CgYvY7LPN1aGp4+dUGv+AIMQfRAMhAH8HO1LhUc2WTZgh
jO651zpkdOLy+2cX+98jN7Jyg3Zs+6cGYWr9s4JwZJvrrz+tPp0f4xVNBSEIQgQhgCA8hSDszI6t
r7iZF4RjFz8ZXX50UZfU++16UZlq9qwdVZPX7wBB2LxnEJ5j0Tn1Yj1Tzqk0/gFBiD+IBkIA/g5G
4RSeO7f40L7gSX8QtmKl55YQQ8tvPf77dX0BNvW2E7XU+XtxwE3d/qlBmFz/nkNUc7c5vpdibiQb
/4AgxB9EAyEAfwfB+AcEIf4gGggB+DsIxj8gCMFACMDfQRCEIAiP/Q/LqTIQAvB3EAQhIAhf4R+W
Uw5CgNfO4AIEIQhCf1gEIYAgBAQhCEJ/WPxBBHgNBCEY/4Ag9IfFH0QAQejzAOMfEIT+sPiDCCAI
AeMfEIT+sPiDCCAIAeMfEIT+sPiDCCAI2c1qOT8vi/LXfLk632c53y7L7+3bPZUPU5Y5th63t1/f
zM+Kn+lbS017L0EICEJBCIAg5ECqGJzdX69W7+rv3SxmH9f/750tbj4eMgjLy2/fc94f4x8QhP6w
+IMIIAh5YnWopcLv86z4UZzNf369vX3zlEG4Wl2/mxXFfW58CkJAEApCAAThUamCqHgID4Ws46eJ
pcX8S/icMIA6h1TOPv8YW/769XGI5bxXbqjttI17BmH30NLtzGH1Hhd3V1flP/FjQ59fNQO5PSy1
fr+cbTb+AUEoCK03AIJwOJQSM1zhYZBNSAWzbeHjTcw8Rkz8dSq26mXOLi//7gZh/3ul1r8+PDQM
vN22cbcg3MxE/l7Op9Xyr3C7m/d43JZm26JYHvv8mvd4/Dr8b+MfQBBabwCeOAhPVe523iyXb+PD
KsNAauItiKnw8SrIUufwhbF1cZcKuvQMYf97DW1H58IyQTTlbeOuF5WptjP1OYQhmtq2+LPq+157
5jT9WRr/AILQegMgCP+768xmONMWXj2zf4YvCMLoXL34NdUsWjfUeg8Z7Xmv3G2pQyxerynbmArC
ocM0u1c6bR+a2vceOZ9fuPxTOlfR+AcEoT8s/iACcOSaeArPUxuZPZsahN33qmbWFsv5h6cIws42
7LCNOwXhwEVs9g3CJqpP5HBR4x8QhP6w+IMIwAlIBUk1kzZhhjC6F1/qMMhUGKbPIcwPwtzHdtnG
qUGY+hyyg3Dk86u//rT6dH5KVzQ1/gFB6A+LP4gAnEIQdmbO1lfjzAvCsYuiJM+ta50Tt98MYTVz
1g6q9DpM28apQdi8ZxCeOdE5elGe6II4Y7Ft/AMIQusNAJO0zvHbBMziQ/tiKMORNnbbidxz93Y9
ZDR1/l4cb1O3cWoQJj+HnkNUR18XX2E0iMzUVUiNfwBBaL0BAIx/AEFovQEAjH9AEPrDYr0BAIx/
QBD6w2K9AQAONa7J5fMCQSisBCEAACAIBSEAAIAgFIQAAACCUBACAAAIQkEIAAAgCAUhAAAcwzh2
Kp+bIBRWghAAgFcakD4HQWgH84sBAFlWy/l5WZS/5svVefjfU5bx7bL83p6hKB+mLGPsfW9vv76Z
nxU/07Mh097roJ/d6vrdrCjut+syu79erd7ZrzDuFYR2MOsNAK8iCKsYbIfQzWL2cf3/3tni5uMh
g7C8/PY95/2fNQZnn3/U3/s8K34UZ/OfX29v39i3MO4VhHYw6w0ALzoI61BLhd+UONonCOswy43P
Q6mitz07uesMKxj3CkI7mPUG4NVHWfEQHgpZx08TGYv5l/A5YQB1DqkMZq2ylx8E4eXl7O/muQNR
NxRqO23jnkHYPbR0O3NYvcfF3dVV+U/82NDnV81AbsOvfr/kughCjHsRhNYbACbFYGKGKzwMsgmp
IMzCx5uYeYyY+Ou85YdBuH2veFkp9eGhYeDtto27BeFmJvL3cj6tln/F67p5j8dtabYt2paxz695
j8evw/9OrotDRjHu9TOwg1lvAA75N/y//z1Fudt3s1y+jQMiFWlhTIWPV0GWOoev+l7e8vPea2g7
OheWCaJpyjoMBWH6ojKP25n4HMIQTW1b/Fn1fa89S3txlzpfMZ5JBONeQWgHs94AvMIQnBqE7Qjp
Xj0zFUudIIxmpVKvyVl+fVhlX1TlbktzwZVovaZsYyoIhw5N7V7ptH1oat975H5+9fJTn8PQY3Bs
497497Bvv91eRXf7Dx3N79nATHi4/L5lh//Ik3PIuSAUVoIQ4BUH4UvfztSga2z2bEoQTln+oYJw
n3XYKwgHBqn7BmF1aGr3/Mzq+2YGOd0g7Pu9Sf3ebl/bf2Xf1j/O9BxeHd6y5SX+Q4ogtN4ACMJs
qSAJr2CZFYRRkLQOGZ2w/LH3yo2snGgd28apQZj6HLKDcODzC7/+tPp0Hsbxn7rlBRw0CHuiLPkP
ORkh1/zjyVBsNheZepm/P4LQegMgCKcFYWfmbD1QygvCsYuiTFn+LheVSc2Q7bMOuwZh857BADQn
OqdelKeOw8Vy/sEVRTntIJzdN1fdTYRbKgjHDvVsXlOWv4aCL+fQU0EorKw3gCB8FUG4jarwvLrF
h/bFUIZn7cZuO5G7/ORtJwZisDO4S9xSYtdtnBqEyc+h5xDV0dcN3Gx++AI3w+dNwbEFYT3rndpv
U0E4FnPh1Xzr3/ne+5S+0PMHBaH1BkAQApxEEK5n7/oCry8Ih84jDC+wVP93HH0v/fxBQWi9ARCE
ACcThH3hN/79btCFh5Cn7qG6ef0LP39QEFpvAAQhwMkE4fp7zSxhcLh0XxD2nUcY325m+/rUfT5f
7vmDgtB6AyAIAU4qCIevKNq9em8yIIPzB+vvpS469dLPHxSER77ep36TY4DXyAAP4GmDMAy1+Aq7
qSBMLaP+Xhh68XmE4eziS774kiA80vU2qAIQhMBpeg2HGf7pIOzcDmYgCFOPpWYD41nD13D+oCAE
gIP9P0cQwqkIbyvyFIcCnkIQhhdb6XjG9d41CFs/x98BNxSE8XmE26+jyIzOI3wtYS8IAUAQwqvR
CaEnGOwLwucJwvYsYXWv0FQQroXnEabOH2yHY7WMvltRCEJBCACCEE7UNjBq6YB46UEYis/HO6bx
+lAQttb94uL/GwrC1nKuZ//pC70mAueL1Ws4f1AQAoAghKMcw021S/w81RUkBeHzBeF2lnA48MND
Ssuy+NUXes37jQSmIBSEAPDqg3Cfw6mqQVz56ykGWs2hYT0DxKnvHZ5/1JU/WFwPSC+K8m7o+X3r
Fp7zFkZGd7Zrqx7sdg8NbA+s4+07xcPjcsd88U3KnyrcBOHzBWHn96Pnd7L7e9wTmM9wSLEgFIQA
CMKTVw+u3r9//+8uV+B7qiCsYjB9Y+ldD/uqt7X/8LK87U9d1TA9YO3eBy18781yBgap4ePN4Da+
11rw+s3X0aX7Ty0Kc8d8cVzEV6ocC7vOPzb0BNTo6xI/v866hWESPL/7Dx77H/p66kHYniXs/xxa
n13P71AnHP/AZyIIBSEAgvDoVYO02f1iOf+wHohNja2nCMJ6IJdal7GI2jUI60H70Pa3ZxxGBqtl
+Sv8XFKf09BnV/1ctu8Rfx2/PrWszXpkflZPOdP7FGO+OHziq0/2xsjm5xIelpgZd0Ov6/mHi/X3
r67Kf1LvMXghmD1meE89CFvbMPA7Fs6oD31OYTi+9PMHBSEACMKd1IG1vFm+3Qyoo4FkEwqL+Zdw
QNwcxvj4+OXl7O/UwLp6/OJuOzCOZ3S6A+ChcBuLmE60bdb74m79nvsG4WYQ2lzZMB1P9fZWgb19
zua1mXHWxM3IoH4s4l5qEMaHi3YG/4Ozdt04CB+Lf/5Drwv34XCfil8zdX/bvn76TOExByGC0A4G
gCA8MvFhhanDJptBb+dQtyjsHh+PYyZ1WfjUYDh+75wZgDhi4u2J70U2FITVQDrvkNG+eApnNuPn
bLbv92fQjoX0+6VmA4diPhV8OYF7qkGYe4Pz5GsSn9fQ7OLYOYTbGajUvrvbTdDD9Zk6qyUIBaEg
BIADBmH936dkyrbWh4vWg9Z6QJ2aBel+LzxUcdrjN8vl23hw3RckQ+d6xa+JtycOzeGLyuQP3gfX
tRXC2+ekBup9s4bhuYB9qu0avnH32OxgapZ2l8/jucd8fdGzT9j1LXPsdakInRqEORcUEoQIQjsY
AM8chKdq8uAxGDimDlUcO/etPkSyNVMTzE6NnyeXfzGNZsavPg8rNQsXDdzD9cs9FHWXIIw/h2QQ
xuuWmMXLmdmrI3ksFlKBPDVyj23MNzZ71nfY6JMFYeLw1ennyvUThAhCOxgAPInhi1rEs4aHDcLw
PmJDF10ZC5enCsJ4VjJ+fu8FXAYG9eHs4VD8jUXc2BVOx5Z/6kE4PKvZ/48LxxaEQ7dXcMgogtAO
BgBPru82C/EhnnlBOO3x1KGS4Xlz4xdtSS87FVPh955yhnDsOal1S93PcOhCMEO3xuhb/ksLwqHw
HrpK59MHYf4ho30XoxGECEI7GAA8i6GrWKYvCjMWfGMXlUkEYWd2sH0eVmombGzZ+1xU5qmDMPXe
qfjrO39w7D1Tt+qYcmXTUxjzjd1aohONwbY//TmE+ReVGXtcECII7WAA8KRSF3rpDqj7Z+tSs3St
206MnIPYGrg2h8wtPqSvPNo/65Nz24lqvf58EMYD/VRkDK3f2CGpOcs/9THf2M3nh573VEHYvC4V
n6MzhOntEIQIQjsYAHAgpzhL9qoHtANjvqH7DLaCK/hHgTqu9w7CRJz13fR8NAjDf7QYeD9BiCC0
gwEAU+MvmHXJvcE7xz/myz1ctBNGjwF4iCDMOVcxJwhHl1te3F2UxV1uEA5eIOoZ/zHEeF0Q2sEA
gD9u6L6FnO6YL/dw0W5wVc/fOwh/fz/3Nim5t51IXTF1HYBTDxkVhAhCAACOehw3hc/Mzw5BKAgB
AAAEoSAEAAAQhH7IAAAAghAAAABBCAAAIAgFIQAAgCAUhAAAwJOMy92OQhAKQgB4QeqbuZeX374f
4/pVN/Auf+XckHx9k+6Lorwbem5qeeHNwIc+i77ld28O3r0peXPz82e+YTgYxwtCOxIAkFSH0Pv3
7/9NRcypqaKrfOgLwm34tZ+zed3s848w7lJRmFp+E4OPr2+eF0Tf+utwefHjYByPILQjAcCzu1nM
Pq5DcLGcfyiL4mG2uPl4itvRnqHrD8LNbGhZ/gpnCFMzhpvnBcE2tPzqM4wiMVhmavmTZj0znnuo
54BxvCC0IwHAK1LPVC1vlm83M2fBLFcrIhbzL+tgrA95rMOx7/H1bFj1WPs18ffiwzOrxy/urq7K
f+pDL6tYHQ6ZTZT9Xveh6KmXnbO8OAhzlt8XX5vX7jEbKAgxjkcQ2pEA4ODiQyOrcwnbh402ARcE
Tfi8/sfb58k13wtiMvWezfKCMD3EbFp9qOg2SvuXV38uqdnS3HUJDwndbOPv7almEvvPMRSEGMcj
CO1IABzN/3v++99TNGUb68NF4xgLQ6j/e+HhkLmvKTqHcsaRMvZ+u8ZTHWU50Th00Zecdakid3sI
aXMxmSByx2YNUzOpcUwe6jl+3zGOF4R2JAA48RDcJQjDC6m0gmhkdm6X8+M6h1C2wmQbT09xvl19
qGg7fDMOQU0E09hr65nQMGhTF5AZmoXcJULNEGIcjx0JAA4YhC99O7u3SUjPHB02COuZqv4AHFte
eOhp6vYQvReI6bk/Wl+Q9QXbUFT1XeE0nJ0UhAhCBKEdCQBB+MelzhcMw61z0ZhDBWE0UxZfofNP
XJEzNRs4NQj7Ps+h5Y/dL1EQYhyPILQjASAIDy51aGjfY4efIYzjL/W95w3C8IIzrYhLnOO3y/rV
yw9nM+OrmIJxPILQjgSAIHwWqQu3hMKLohz6HMKyLH61zx1cfAhn4v7UPftaF5SZeFGZnENSc5cP
xvEIQjsSAIKQiZEHGMcLQjsSAAjCFxuE26uEAsbxCEIAEISvQOoefoBxPIIQAAQhgHE8ghAABCGA
cbwgtCMBcLSBdWr87ACM4wWhHQmAVxaCghDAOF4Q2pEAOFAQWm8AQYggtCMBCELrDSAIEYR2JABB
aL0BBCGC0I4EIAitN4BxPILQjgQgCK33n/Htsvy+3vDy8tv3U1jPrfJhvlyd14+vlvPzsih/hd/r
c3v79c38rPjZXl56uWNWq+t3F0V5F7+mWp/iobXss/nPr7e3bzrLSKx7vI7xz2f9vrOiuM99vChm
99er1Tt/nzCOF4R2JACElSBsRcf79+//PeZgqGKwvX43i9nH9Q9strj5uOt2pyI49V5DPs+KH6mI
3KxfTwCm47S9jM1yZ59/hHFXr2/zmsflx9vTxODj65vlZawPGMcLQjsSAILwlfycqqia3S+W8w/r
2axd4uq5ojW1brtGzlAQ1jE19lm0Z+C6QbgJyyDIBmO3LH+FM4SpGcPN8x63tfq5td+z/lmuQzb1
+JQZ1JznHuo5CEIEoR0JQBBa7z+kDqrlzfLtZsYpCphmQL+YfwkPf6xjqe/xdWjFh0yuX5M6jDKM
surxi7urq/Kf+jDHT6vlX33xNhQfnWDbrOPF3TqYDhGEm+j6/Xn1Rc/6s81b54u7KsiHw6kbhO1Z
zLH4EoQYxwtCOxIAwipzvU/VlG2ND0NMHSrZBFwwCxc+r//x9vly4fl/YWjF79ksLwrT+vDQoXMd
w/iIt20bh9V7DQVhdQho/iGjqeip3+/s7Ox/+87hC2c+R2MuitT+GcL+Q2inzKYKQozjBaEdCQBB
+MKDMJ5lqmMsDIr+7z2G16TXFA/pC6/Eh0r2H7raubBMEI7hslIzaGF8Dl9UZtq5lMkgfNyO1Oxn
vezwkNK+cGqtZxBz8TmC4fNSn1217cMXy0leBCf6TA71HH8jBSGC0I4EIAj5w8KLlrSioiey+oOw
//H+WEtf1XPSYY11FD2GUvja8PDKVJANzRBOlbvO4SxfHIc5y+gEfPKQ2O4y6oiecn6oGUKM4wWh
HQkAQfiCdW9JkJ7FOWwQ1rNG/QE4NSD61uVQQRjPSCbPOdwhCLu30NjqC7excxtT69F3BVRBiHG8
ILQjASAIX7G+WyvEh2wePAijSIvPhctd3ti6pA4ZDb/31DOEyYu+9NyvMLWMvte3Zxj7r0I69DMW
hBjHC0I7EgCC8BVLHRra99jhZwjj+Et9L33Fznima2hd97mozCHiKXWrjKH7EsbLGHt9etuHQx6M
4wWhHQngBQTWS77ICc8j78ItVXwd+hzCsix+tc8dXHwID4McCpnUYZbdi7b033bi8nL293MFYff9
2xeFmRKVfa+Pl9+9euu0Q1LBOF4Q2pEAhKAg5MUamqEDjOMFoR0J4KiD0HrDxPgLDjEdOkwWMI4X
hHYkAGFlvXlhhu5ZCBjHC0I7EoCwst4AGMcLQjsSgLCy3gAYxwtCOxKAsBKEABjHC0I7EoCwEoQA
GMcLQjsSgLAShAAYxwtCOxKAsBKEABjHC0I7EoCwEoQAGMcLQjsSgLAShORbLefnZVH+Wt84Pvzv
Kcvo3GcwuBH91HVIPd7czL71Hru9FwhCBKEdCUAQwoGCsIrB2f31avWu/t7NYvZxvePNFjcfDxmE
5eW37znvDxjHC0I7EoCwEoQ8cRDWoZYKv8+z4kdxNv/59fb2zVMG4Wp1/W5WFPe58QmCEEFoRwIQ
hBxhlBUP4aGQdfw0sbSYfwmfEwZQ55DK2ecfk5cfBOHl5ezv5rkDUTcUajtt455B2D20dDtzWL3H
xd3VVflP/NjQ51fNQG4PS63fL2ebwTheENqRAASh9WY4lBIzXOFhkE1IBWEWPt7EzGPExF/nLT8M
wu17xctKqQ8PDQNvt23cLQg3M5G/l/NptfwrXtfNezxuS7Nt0baMfX7Nezx+Hf43GMcjCAEE4cms
N88r9+dzs1y+jWfgUpEWxlT4eBVkqXP4qu/lLT/vvYa2o3NhmSCapqzDUBCmLyrzuJ2JzyEM0dS2
xZ9V3/fas7QXd85XxDgeQQggCAUhBwnCdoR0r56ZiqVOEEaHdaZek7P8+rDKvqjK3Zb6NfF6TdnG
VBAOHabZvdJp+9DUvvfI/fzq5TtXEeN4BKEfMiAIfR4cTBNP4XlqI7NnU4JwyvIPFYT7rMNeQThw
vuO+QVgdmto9PxOM4xGEAHsG1kuf+YEhqSCpZtImzBBG9+JrHTI6Yflj75UbWTnROraNU4Mw9Tlk
B+HA5xd+/Wn16dwVTTGORxD6IQOvNAQFIU8WhJ2Zs/XVOPOCcOyiKFOWv8tFZaqZs3ZQ7bMOuwZh
855BeOZE59SL8qTOOQTjeAQhwA5BaL0hjKrwvLrFh/bFUIZn7cZuO5G7/ORtJzIOkUydvxfH29Rt
nBqEyc+h5xDV0dfFVxgNIjMnksE4XhDakQAEIQAYxwtCOxKAIAQA43hBaEcCEIQAYBwvCO1IgCAU
hABgHC8I7UiAILTeAGAcLwjtSIAgtN4Ap6m6JUfx3/iekxjHC0I7EoAgBDgC4e0/xm7j8VKDsL63
ZHyrlHDdc55jHI8gBBCEACejEzkHDhtBaByPIAQQhABHqgm2RvkwX67OX1sQhpoZ09nnH/s8xzge
QQggCAEOMtaaYtf4qf/7kIeNCkLjeAQhgCAEOMJxWXgI5Gxx8/Ep4k0QGscjCAEEIezh22X5fddZ
m9Vyfl4W5a9DHgKYGxoXRXk39L596xZe4CSOiOo1xUPfuVvdc7xm99er1bvc5b+2cdn2cNHqc9p+
vunDRuO4q/fNRiKORl/T8zPorFv4sw1e01neAQ59FYQIQjsSIKwEIUfh9vbrm/lZ8fP9+/f/puLm
WIOwGiz3D8jr7Yqfs35dGL6b5QSD/00k9AREEwzBAD1+/djyX9u4LI6a7c8l/Q8QTaSV5a9OmPcE
XtZrEvt2GIRXV+U/ky/yssdVUwUhgtCOBAgrQchRqAbFs/vFcv5hPZheH9Z3zEHYHqD3B+FmVmcT
CNt1S61r/L3N63oG4NVn1X7P8PU5y9/3s/xTAb7LuCw+XLT1s+mZuYsvQBO+Lnys7/vxY+GMbxxu
8etSYVdvQ+r3Yvv66TOFghBBaEcChJUg5CjUM1jLm+XbzcxNNPhsAmQx/xLOvtQD5Prxy8vZ38lD
LDePX9xtZ2DiQwenzbRsBuG/13EojOr3rCJ3+5yh2b/w85gy4xOuR87yX1MQxodkdiOtG1JD5wP2
zS6OnUO4PeSzvR5965crXJ+p/5AiCBGEdiRAWAlC/rh69qMeXFcD557Be+ecqijsHh9vBsmPg9jm
8WBQm5p1Sb33LvFUv/962X2zf+2Zoe171ut1dnb2v0OHGqaCujl3bWD5ry0I+4Jm6LDRsbhLLXPs
NX0BOjUIu7fPSM9KCkLjeEFoRwKE1ZOtd/3f0GfKvlUfLtoE0ePAOXXIXfd74WGS0x6/WS7fxgP3
qaHT9/zwkM/4Ob0xUZ8v9riuYaTUs42pYKgidhsZY8vv347h895ynnNs47Kx2bO+w0afJAh7Dl3N
DcLWRYIEoXG8ILQjAYLwT603HDoINwPOYLAZz+71hVc3+NrBFM4ADoXePjcs71+v7bokgzC+qujA
OWJDj9dBE35/l+VPjeJTmSEcjtj+n/mxBWE7Btvr6pBR43hBaEcCBCGcrOGrJ8azhocNwu17bwfY
4fPiy/wnL/aRWG7/7QGqAXvqgjG7BGHfFU53Wf5LDcKhn8XQVTqfNginHTI6dEEaQWgcLwjtSIAg
hJPWd85efIhnXhBOezx1GGXqCp6Hjqf4ENk6Fur7GY49PvS55Sz/tQTh2K0lOtEY3/bjyc4hnHZR
mbHHBaFxvCC0IwGCEE5S6tDQvsfygm/sojKJIOzMDvbfrPxQ8VSvWxgpmyiJ1r1zWGHrHMP+9xxb
/msZl+X+PFPPe4ogbF7Td77i6AxhejsEoXG8ILQjAYIQTlLqQi+h8GIpuTOArdtOjJyD2BrsNudm
LT7kHlq5axDGg/hUJHQOpe1cXXX4oiJjy38N47Kh+wy2fj7BZ11H9F5BmAiz8GcWPzYahOG+EEXZ
0L0PBaFxvCC0IwGCEOBVjstyDxftRM9jAO4bhDnnKeYG4eiyy4u7i7K4yw3CwfN261nojOcYxyMI
AQQhwFGOy6Ye/rsNrur5ewVh5x6Qw1euzb3tROqKqesAnHrIqCBEENqRAEEIYFyG/QVBaEcCBCHA
8Y23cvm8MI4XhHYk4GRvmO5nBwDG8YLQjgS8shAUhABgHC8I7UjAgYLQegMAxvGC0I4EgtB6AwDG
8YLQjgSC0HoDAMbxgtCOBILQegOAIPQ5CEI7EghC6w3H69tl+X39C1Jefvt+7OvYd8Px6ubh5a+c
m6HvI7wZefyZdW+K3r6R+djj4fusb1B+UZR38fbE73+qNytHECII7UggCK03HIE6MN6/f/9vUczu
r1erd8cZg+11q+MqDqmn9nlW/Chmn3/U0TYrivuhkN48fyDa+h7ffD+K3iYGg+ePLR+M4wWhHQkQ
VoIQelVhNbtfLOcfyqJ4eO7Ayg3W1Ho9dwylZiE3sdqzDtVn2466scfryMydBZ0yM5rz3EM9B4zj
BaEdCQSh9YYTUEfV8mb5djP79Dj71Rn8L+Zf1sEYH+KY/XhPxIy9vg7CscNZ4/fphNVm+Rd39Sxj
/fzLy9nf+xx+2ReEzWxe9HmOPb6JxN/fy40/QYhxPJOCsO+49VPghwzCShDCYcWHPKYOzawG/79D
LYie8Hl5j48FYf/rm0hKnLPXFynxdm3jcLvM5n0fvzcWcEOfX2r2cpfZwbHo2veQUUGIIBSEJ/sD
sSOBsBKEp7+/8Dym/Gzqw0XjSAoDp/977aAbfnw8CPteH65v58IyQbyFr4m3KxWZU9431rqwS0+M
hecapow9PrQu1fmFebOa2/BN/YN7FPV7PsffO4zjBaEdCQSh9UYInlAQxlGSmiXLPuTziR7vDZ16
1u8xiMLXpA7jrB7vHjKaOn9vynmUqfgcW07O+wytX/3z2YZpXpCZIcQ4XhAKQkAQCkKfN+24GJnx
OdYgHFrOIYIwno3sPVQ1EXepSByLyJzoSsancwgxjkcQAgb6AsXnzVSp8wW3g/3toZR/OgiH4qPv
ealwyj88dhuNOSGXCsKhK4/mPC4IEYQIQjsSGOhbb/sJT2boAirxY3sHXXSBl+1hjtUFVXJmCAfv
yZdYz6e6qEzqFhibSIvibt/zB3s/9+iQ0WZZ7kOIcTyCEDDQFyg+b3KlZsdC1exhXrDlBF18QZLZ
9fV/Lorybsoho50LykSHcY7ddqK6vUT3UNjWbScyrjDauqBM4qIuY7fJ2PU2Gp0o3ONWGWAcLwjt
SIAgxOfNqxLP5DnsEYzjBaEdCRCE+Lx5qfEXHGKae/VUwDheENqRAEGIz5sXYOiehYIQjOMFoR0J
EIT4vAEwjheEdiRAEOLzBsA4XhDakQBBiM8bAON4QWhHAgQhPm8AjOMFoR0JEIT4vAEwjheEdiRA
EOLzBsA4XhDakcBAXxDi8wbAOF4Q2pHAQP+01pvn5XcGQBAiCO1IIAgFoSDkSNU3cS8vv30/9nXc
Kh/Cm8o/143mb2+/vpmfFT/r9Yg/s/jx4mz+8+vt7Zvcx9c+z4ofQ49vtnd1/e6iKO+eenvBOF4Q
2pGAFxOE2E/oD5z379//WxSz++vV6t1xxmB73W4Ws4/rnWy2uPn4nOuyibXZ5x91lM2K4r6Owib2
gojbPP/x67HH66/DyIwfb0djO4rBOF4QCkLAQB/7CZNUYTW7XyznH8qieHjuwMoN1tR69cXSU0nN
Qm5i9XEdUo+H39v38TBCU7Oku6z/Uz0HjOMFoR0JDPSxn9hPTkAdVcub5dvN7NXj7Fdn8L+Yf1kH
Y30oYx1o2Y+PRVDP6+sgHDucdTScNsu/uKtnGevnX17O/h47PHPIIYNwE+cj67B5zu+f0S5RJggx
jheEghAw0Md+wnZgHx3ymDo0sxr8/w61IFTC5+U9PhZJ/a9vIqjnnL3kMqPt2sbhdpnN+z5+rzmc
MwrinM8vjtddDxndbPfv9w+3t+8wXkGIcTyCEDDQx37yDOv/ki/iUx8uGkdSeHhm//faQTf8+HgQ
9r0+XN/OhWWCeOvMtEUhFUfmlPeNtS4Ms8NFYfoeb74fbFffrGHuum7DN7wgTzs2D/Ucf/cwjheE
diQw0IeT309e01VdwwuktEKnJ7R2D779zptLhk4965c4XDM8jLO9zO4ho633jWb8pkZ1s06Pn982
HPMeT50T2bdOZggxjkcQAgb62E+s987a59j1z/gcaxAOLecQQRjPRvYeqhq8JjUzOTZz2Vnv+BxO
QYggRBDakcCAGfuJ9T601PmC28H+9lDKPx2EQ/HR97xUeOUfHruNxlgy6A4YhH3LT91vUBBiHI8g
BAyYsZ9Y750MXUAlfmzvoOu7V9/jLRNyZghT99wbWs+nuqhM6hYY4Tl+8SGhzbpnPp66ompqtlOU
YRyPIAQMmLGfWO+dpWbHQtXsYV6wZd07L7ogyez6+j/1rFfuIaOdC8pEh3GO3Xaiur1E91DY1m0n
Mq4w2rqgTOKiMZ1DcSc+PrZ8QYhxPIIQMGDGfmK9mSi+WqegAuN4QWhHAgyYsZ/Yv19q/AWHmOZe
PRUwjheEdiTAgBlBaP9+AYbuWSgIwTheENqRAANm7Cf2bwDjeEFoRwIMmLGf2L8BjOMFoR0JMGDm
4PvJqfIzBDCOF4R2JEAQIggBMI4XhHYkMHA2YMY/eABgHC8I7UjwykPQgBlBCIBxvCC0I8ErHXga
MOP3EgDjeEFoRwJB6OeI30sAjOMFoR0JBCH4vTxV9U3cy8tv3499HbfKh/Cm8s99o/nV6vrdRVHe
xe93e/v1zfys+FmvZ+oz/TwrfjTbcTb/+fX29k3f68ceP+afGRjHC0I7EghC8Ht55OrAeP/+/b9F
Mbu/Xq3eHWcMttftZjH7uP5hzRY3H//EOlVR147S5vuzzz/qaJwVxX0YbZtteYy8Ju4en998HUTg
Znnx1wPLB+N4QSgIwcDTeoP9O1sVVrP7xXL+oSyKhz8VWGPBmlqvOJaeQx1hubOUYQDWrw23pf78
17Gben34vbHlj657xizqoZ4DxvGC0I4EghD8Xp6AOqqWN8u34WxVZ/C/mH9ZB2N9qGIdNdmPj0VO
z+vrIBybBYvfpxNum+Vf3NWzjPXzLy9nf/cdntkb0L8/o9woagVh6rMIInHssxpbviDEOF4QCkIw
8LTecKD9+zXcDiY+5DB1aGY1+P8dakF0hM/Le3wsCPtf30TYyDlzrWVG27WNw+0ym/d9/F58+OZB
4iqaEQxnA1PPyTlkdGj5ghDjeEEoCEFYWW8QhNnbGgdKHUlhYPR/rx10w4+PB2Hf68P17VxYJoi3
8DWp8Iojc8r7To2i1oVfgpgbCsIwdIcuOjO0/P713M68tkVRv+dz/P3AOF4Q2pFAEAInJLxASSs0
ekJr9+Db/fHe0Kln/RKHY6YOo6we7x4y2nf45j5B2BfdYzOEzTbFF5kZCK7UMvdZZzOEGMcLQjsS
CCtBCK9A+xy7/hmfYw3CoeUcIgjj2cj4UNXsdRw7RzB4PBmMI+9z6IgVhBjHC0I7EggrQQivQOp8
we1gf3so5Z8OwqH46HteKqzyD4/dRuPUuMqdAey7yuhYEI4tXxBiHC8IBSEIK+sNjBq6gEr82N5B
F50jtz0MsrplQ84MYeqef0Pr+acuKpO6RcYm4nouEtPZhuiQ0b7nDy0fjOMFoSAEYWW9gYyY6b/n
YDV7mBdsOUEXX5Bkdn39n4uivJtyyGjngjLRYZxjt52obi/RPRS2dduJzBjsW8d28PZfFKZ10Zj4
Nh/xobzR63OWD8bxglAQgrCy3gCBeCbNYY9gHC8I7UggrAQh8FLjLzjENPfqqYBxvCC0I4GwEoTA
CzB0z0JBCMbxgtCOBMJKEAIAxvGC0I4EwkoQAgDG8YLQjgTCShACAMbxgtCOBMJKEAIAxvGC0I4E
wkoQAgDG8YLQjgTCShACAMbxgtCOBILQ7yUAYBwvCO1IIAiBU1bfs6+8/PZ9l9evlp/++rRc/dX/
+LR7/q1W1+8uivIufn5zg/nHewuG61vdjD6472Bgtrj5WD/v86z40Tx2Nv/59fb2Td/y48fHXg8Y
xwtCOxIIQuCk1BH0/v37f4tidn+9Wr2bFoOHv8F7FV3lQ7zMzfcfbzC/jsZZUdwPRezm+UG0rb8O
nx8+3sRg9Pzc19uXwDheENqRQBACJ6eaWZvdL5bzD2VRPISzac8dhHXkVTNw7SBMvc9mZrMnyKrt
2i4j9frwe/s+fojP6VDPAeN4QSgIQVhZbyBLPcu1vFm+3cyQPc7AdQJkMf+yDsbwMMzqse33yvfv
/6csLu6ursp/qu9VM465EbOJuN/vn/v8viBsZvuCbdkse2A2byz4xl4vCME4XhDakUAQAiclPuyy
OpewfdhoE31BDIXP686i/X5uX1TmnkOYE0aP656a0YxnB5t1/r1e7XMNt9s6dsjo2OsFIRjHC0I7
EghCGNhfeB5Tfjb14aJ11NRBF0ZW//e6h1KmnnvoIGxd+KVnxi4817D1vfVrRmYN+y4ak/v67nZs
Z1DbwqDe/zn+1mAcjyAEQWi9EYJM+r2Mwyl1qOWUc+v6Qu4pZghTQbt5bc/MYeoCMOFzm/MXH7d9
G57V8sdef4htMkPIawzC+ArBfb9P23OMt7P/9RWSh/5hJlx+37LDf2gau9py+1znyPrw+9Wnv4Ye
f8qLUAlCEITWG/sJ2QYHNZ1Zw8MFYTOAS9w6Ymr0pIIsFYnNwDE+lDV4fTIu4/UeeL0ghMMEYV80
pYJw+9r+mfLW35zodzj193Ds91kQCkIwYDbQx37yIqTOF9wGx/awz2OZIcydDey70Ezf6+v7HY4F
4djrBSEcKAh7oiwVhDkhl3Pv0O1h2dMOwU4dSj7lcUEoCEEQYv/mj0gdGtr32GgQhoddPmEQ1uvV
mQ1MnQM4sF3hjGQYj/Eho82yovsU9r3efgX7BuHsvrlCceL3KhWEY4d6Nq8py19DwZdz6KkgFIRg
wGygj/3kxei7+Et7cFQNunLuv9cMejaDrqc7h7B1QZnE4C0VbVNe3zkUrGf5z3X4F7y2IPy0+nTe
N+OXCsKxmAuvfFz/nUr93asfGzt/UBAKQjBgNtDHfgLAEwXhevauL/D6gnDoPMJ6WesIrP87jr4p
5w8KQkEIBswG+thPAHjCIOwLv/Hvd4OuCrLwaIf2PVU3r9/x/EFBKAhBEBroYz8B4MBBuP5eM0sY
3gKnJwj7ziNsnh+fJxyFX/P+OxwCLggFIQhCP0PsJwAcOAiHryjaDsLegAzOH2wHWvv1u54/KAgF
IQhCA33sJwA8QRCmYmooCFPLqL/XuTJw8L1wdnHq+YOCUBCCIDTQx34CwBMF4fbcvsdzAAeCMPVY
ajYwnjXc5/xBQSgIQRAa6GM/AeCJgjAOqqEgjM8j3H4dRWZ0HuE+5w8KQkEIgtBAH/sJAE8YhO1Z
wsWHviBcC88jTJ0/2A7Hahl9t6IQhIIQDJgN9LGfAPCHg7AVVRcX/99QELaWcz37T1/oNRE4X6z2
OX9QEApCEIQG+thPAHjiINzOEq6fs5YOwvCQ0rIsfvWFXvN+I4EpCAUhGDBnrDfk8LsOIAh3DcJW
WA0EYXge4WBgBjey3+f8QUEoCEEQgiB8MfY9j2a1/PTXp+Xqr/7H1//CX/7K+Vf41sAvGqjFA7nU
+g69PlzORVHe9a3P2OPA8wZhe5awf0avOY9w4Pe/E44TY60TlKHf77lcffpr6PFd41MQCkIEIdi/
eRL14Oj9+/f/7nLp9SmxlxODYeRt4u5xANUM4qKvO/cYi5+fGOylLkc/5XHgeYNw+3s5HITbZQ3/
A1cYjlPPHxSEghAMmMH+/aJUA6jZ/WI5/7D+F/jJg6MDBWFqOeH3qvVsDwTrdV8PIutBWrj+4ePd
gdzQvcyGB527fg6Heg4YxyMIwYAZ7N8cRD0Lt7xZvk3NqDWBsph/CS/ssA6v+GIP5fv3/1MWF3dX
V+U/4b/450TOJt4G/vU8jrs4npJBGUXiZhnNJem76zP2uCAE43hBaEcCA2awf78YdTDVh1ZVh1Gl
out39AWxFj6vG2Xde3/lRM5mmb9fFx7yFa5L/wxhFafJYEzMGuasjyAE43hBaEcCA2Z45fv3a7iI
T+eQysegCwOq/3vdmbnUc3MjJ3U1vnDWsDmc8/Hx8MIQY0EYn0t0qCDsXg4/FAbz/s/xNwVBiCD0
Q8aAGezfQvCgQbiJsCDAUhdiGTu3b+ywzUlB2HNV0TowO+f4bQ5jDc8xNEMIxvGCUBCCATPYv/1e
jgfM0JXyOrOGhwvC1mXhgysB1oeMptax70I3U88hFIRgHC8IBSEYeIL92+/l/0ufL7gNku1hn881
Q9g3w1ffDzC1jPA2EzlXGRWEYBwvCAUhGHiC/fvV/14O3aMvfmw0CIMQ2ycIp95XMHW+YvK+hYlt
fIogBIzjBaEdiSMayL3kc35AWFnvffVd/KUVYo9X9BwLwibE1oeAluWvXYOwFaM9N3GOD3NNrf/2
5tXtC9QIQjCOF4SCECEoCEFYCUIA43hBaEfCwNN6g/3b7yWAcbwgtCNh4Gm9wf7t9xLAOF4Q2pEw
8LTeYP/2ewlgHC8I7UgYwFlvOND+7dxeAEGIILQjIawEIYJQEAIIQgShHQlhJQjB7yWAIEQQ2pEQ
hAae4PcSQBAiCO1ICELA7yWAIEQQ2pEQhIDfSwBBiCC0IyEIAb+XT+3bZfl9veHl5bfvu7x+tfz0
16fl6q/+x+fnZVH+mi9X51nLW12/uyjKu6Hnp5ZZfa94WG9L42z+8+vt7Zv6OZ9nxY++x9bvOyuK
++3rZ/fXq9W7vsd3/bxAECII7UgYwAlC8Ht5FG5vv76ZnxU/379//28cQHkxOC32clTRVj70LbNe
5/g5N4vZxzjy4uWGEbd5n8fnN7E3+/wj9XjzntHXohCM4wWhHQkDOANP8PfkZG0i6ncILpbzD+vZ
tdni5uOfCsL2DFx/EG5mNMvyV/y+m+8HQTe2nuH3qs+h/Z5jj9efXU5E53xOh3oOGMcLQkGIAZz1
BvxeZqlnwZY3y7ebGbAoqJoAWcy/hIdjrsMxPkSzfP/+f8ri4u7qqvwnPOQyN2I2gfX7/YeeXz12
cVcFbPs58QxgZ9kDs4dj8ZWKvylxJggRhAhCOxIGcIIQ/F4elXpGro6o6lzCVPT8jr4gpsLnhYHS
PLcvKnPPIex5fn2Y5jZGt8+pt+Xs7Ox/U+cA1rOHVdilzxHsi+X1dvfPEFZxLAjBOF4Q2pEwgDPw
hBf09+RUTdnWeNarDrowcPq/F0ZgOwjjQDpUEIaHhHaC8PG9wxnCejZxvX3NxWSCWB2aNayidxuA
8TmG2/MY+4MweZGbKEYP9Ry/uxjHIwgxgBOEgCCc9PdkE0lBIDWRE3xv7Ny7vv8+dBCGcZe7zDri
1sEWzvalHu/GYDf0Ouc4bg6jdcgoGMcLQjsSwkoQAieme4uF9KzToYOwjq2hWzeklhO/LtQ7QxcE
X+qCM6kgHLvC6a5xJggRhAhCOxLCShACRyN1vuA2OLaHfR7LDOHYc5IXfQnuZzj2+NBnMhipmReq
EYQIQgShHQlhJQiBo5A6NLTvsdEgDGbZ/mQQhhecqZ8TniOYum9gGHRj75n+XKbfpgMEIYLQjoSw
EoTAHzUWM+EFVcaCcP11c8GWxL0BnysIN9+LD4ONZu/CC8HEj+cckhovXwyCcbwgtCMhrAQhAIBx
vCC0IyGsBCEAgHG8ILQjIawEIQCAcbwgtCMhrAQhACAIEYR2JISVIAQABCGC0I6EsBKEAIAgRBDa
kRCEghAAEIQIQjsSghAAQBAiCO1ICEIAAEGIILQjIQgBAAQhgtAPGkEIAE843prCZ4ZxvCC0IyGs
BCHwAny7LL+v/yCVl9++H2J5N4vZx6KY3V+vVu8OuZ7VctNxMlvcfKyf93lW/GgeO5v//Hp7+6Z+
bLW6fjcrivv68aFtXi3n52VR/povV+e7PG6QD/YVQWhHQlgJQuCo3d5+fTM/K36+f//+30NF3FMF
Ycom/oLoW38dRl74eL2t8depKGyeW5QPqeAbe9wgH+wrgtCOhLAShMDRq+NtsZx/KIviIZxpO/Yg
rN5nG2SpGbvwe/Hzh9Z1M2talr/6ZgDHHt9FzozjscxKGpthXxGEdiSElSAEXoB6Bm15s3y7mfGa
ff6RDJDF/Ms6GFOHaLYPwywfLi9nf4eRVS1j+9rwUM3qsYu7q6vyn+qxvJBsZuiC9d3EXXSI6Fio
9kfkxV0Vyd34Gnp8aFsFIYIQQWhHQlgJQuBo1CFXB0t1LmEqmH4HThBa4fPiZWzjsP14GJCt19fL
j0J0TGq2b7Pc38tpn2u43Z7+GcJt4Nahuf46FV9Dj49tqyBEECII7UgIK0HI3vsLDJkeVd2ZvNbs
X+/3wsMw28ETRtDNcvk2nrELX59afo7NzGYUkc3FZHpmDZtYfXx8ex7gNgjrqOyLr6HHx7a1P/Da
M4pxzOY8x9gM43gEIQbKghAhCJP+nsRRlToMc+y8vE0gxVfyfDykMgyV7hVCq5m6XWa8UjNxzfb0
XFW0fm58eGt1KGwYp9v17swAjjw+tq2j22WGEEGIILQjIQjBfsJziG+/0DfrtG8Qbt8nffGX3lm4
gXPwBi8EE58D2ROPvdsycFuLscfHtlUQIggRhHYkDJgN9LGfcBT6zm2LD+HMu3Jneznh91IXegnP
5dslcFIR2heK60i7KMq7wfjsuRDN1PsQjm2rIEQQIgjtSBgwG+hjP+GPSx0a2vfYWBDG5+XFF5VJ
3xpifT7c7kGYOn8wXPdwRjEMvvS29Z+/uFMQDmyrQT6CEEFoR8KA2UAf+wl/3FgIVbOH/cHWd3XN
vttONBd7ac6nW3yoD+OcGoRDN5NvBW39fj3nFKZun7FvEI5tq0E+ghBBaEfCgNlAH/sJYJCPfQVB
aEfCgNlAH/sJYJCPfQVBaEdCEPoZYj8BjM2wryAI7UgIQrCfAMZm2FcQhHYkBCHYTwBjM+wrCEI7
EoIQ+7f9BDA2w76CIARBiP0bwNgM+wqCEAQh9m8AYzPsKwhC/AIIQuzfAMZm2FcEoSDEgNl6Y/8G
MDbDviIIBSEGzNYb+zeAsRn2FUEoCDFgtt7Yv6HPt8vy+3pHKy+/fT/E8m4Ws49FMbu/Xq3eHXI9
q+UW/02ZLW4+1s/7PCt+NI+dzX9+vb19Uz+2Wl2/mxXFff340DavlvPzsih/zZer8/p7t7df38zP
ip85rzfIB/uKILQjYcBsoI/9hKNWB8779+//PVTEPVUQpmziL4i+9ddhpIWPNzEXfZ2Kum34lQ9h
EG6WN/v8I4zL1xiFxmbYVwShHQkD5gOvd/3f0MfvOk+hjrfFcv6hLIqHcKbt2IOwep9tsKVm9MLv
xc8fWtfNrGlZ/gqXl1r+5nnRLGSf1Ot3eY6xGcbxCEJ4YUEIgpA/pZ5BW94s325mxB5nvzqBsph/
WQdj6hDN9mGY5cPl5ezvMLKqZWxfGx5qWT12cXd1Vf5TPZYXks0MXrC+m7gbiLNU/PVH5MVdFcnD
cSYIwb4iCO1ICEKwf3OS4kMeq3MJU8H0O+aC6AmfFy9jG4ftx8OAbL2+Xn4UomNSs32b5f5eTvtc
w+329M8QbgO3Ds3112Nxlto2QQj2FUFoR8KAGezfifXn+GaS4xmzOs5as3+93wsPw2xHZBh8N8vl
23j2LHx9avk5wnP5Wt9bR2DPrGETq4+PhxeIqd+/jsqhOGtdWGZkdjA1OxrHas5zjM2eX/hzfq0X
D7KvCEI7EgbMYP8Wgi84COOoSh2GOXZeXuqQyfqQyzBkulcIrWbqdpkR65uZiy8wk3pufHhrdShs
GKfb9c5ZtynnS77mGcLwyq+nElfHEoTxlXFbMg9XNo4XhIIQA2awf1tv8geZnVnD3YNw+z7pi7/0
Xqglcb7hWISFs3tj8di7LRm3tZiyfEGY2NdOIGIEoXG8ILQjYeAJ9m+/ly9a6nzBbZBsD+HMu3Jn
eznh91IXegnP5dslgPou5JK8aMzvwfRFUd4NxmfPoDp+ft/yBeGwvtlhQThd6rBo43gEIRh4Yv+2
3uw20E0MKuPHxoIwPi8vvqhM+tYQ6/Pldg/C1PmD4bqHg/cw+NLb1n/+Yrxu4QVnWrFzIjNef2ps
FkZM/d+ncNioIDSOF4R2JAw8wf7t9/JFGguhavawP9ji743ddiI8f6xa7uJDPas2NQiHbiYfD+JT
h9TFh98Nzeyl1m1s+YIw+gyDz3v9WTezhSfwuQlC43hBaEfCwBPs334vgT3GZtvDReMrqvYfNhpH
Y+fczoEYSp9vN36IavdKr+XD/10u/09fEPafb5p+r87nEK7nhDgWhAhCMPDE/m29gZMZm8UBkzPr
1sRTWf7qvR1HIqKGLgo09H5jr4tfO3xBpqELIVVBeHVV/rPrhWEEIa8+CF1OnENebh2ElfUGnm6Q
Hx8u2gmwnhCKL0LTOWdz5PtxLIXBFx8i3JoZ7LlCbV8Qpg433q5He6Yw3qZdD0EVhLzqIBQ7CEIE
ofUGTmeQHx8m2Y2wkcMrE8GYmmFsndfZE0qpCB173S7nEIavSQdr3j0rBSGCEAw8QRACJz3I74uX
sdAau/BMvNyc8xJTzwlnB1OzfZMObx25d6Ug9DsjCMHAEwQh8GqCsG+mrDZ02OjUIMyJrdThq2Ov
GwrC9pVzBaH+EIRg4An2b7+XIAi3Ada5amef7qzeUwRhKlB3DcLubVTStyURhPpDEIKBJwhCv5fw
KoMw58qdo1fkPMIZwjB0U4eRCkL9IQjBwBPs334v4VUHYe7FWPoOG33+cwjTr0ttx5SIFIT6QxCC
gScIQr+X8OqCMCfQhp43NQh3vcpo320lhoJwSkQKQv0hCMHAEw66f7sdDE+lHizvem+0WDX43W/g
27/c8Qt4tM7xiqIivqn40DZXg//yVzjwT54bN+HG4q8hCMfuM5j6WYQ/h6lB2Nk3JtyHsO+x+Ofc
BGG4/0Tvk3f/REGIIARBCIKQI1LPaLx///7fQ0XcUwVh7wA5CIf1150LgDw+3szeRF8Pzw4lZq9e
YQDmjimn3ruvCZzgM90lCOO4yzlXMV7f1AVvyrL41RusKeXF3UVZ3B0yCON/xDi1f4zQH4IQBCH4
vfR5HLE63hbL+Yf1jEjqFgHHGoTV+8TnhKVm9Krvxc8fWtdNXJTlr3h5m+/vODuTWr+nes6fGuTn
Hi7aDaXt83cNwv54Gl+Xzm0kfi97KG5TM8Xr352nOGRUECIIwcAT/F7yZOoZtOXN8u1mIBsNspv4
WMy/hAPg1uF1rQFr+XB5Ofs7HPimBs/tc7Iu7q6uyn+mDJibgXd82ODAADkVf/0ReXFXRXL7sXgG
UhCCfUUQgoEn4PfyJNUhVwdOdchdKph+x1wQWuHz4mVs47D9eBiQrdfXy58465aa7atn79qH9G23
p3+GcBu4dWiuv47Dq96Ws7Oz/00tXxCCfUUQgoEn8EJ+L1/DOZvxjFkdZ6mLa3S/Fx6G2Y6iMPhu
lsu38Yxd+PrU8nNsZjajiOy92MhjzDaxmrg6Zf3+4SGhnSB8XNdwhrCeTey9/93gDdqjKN7zOQb5
CEJB6AeCgafPAvxevtIQ3OXzjqMqdRjm2Hl5m4CKr+SZiKTuhTiqmbpdZrtSs47N9vRcVbR+bnx4
a3UobBin2/XOmq3rWZf+ODRDiCBEEIKBJ/i9tN5/2OCFKjqzhrsH4fZ90hd/SS0/vlpkfM7e4IVg
4nMgR4Ktsy0Zt7UQhMaU2FcEIRjAAYLwpKXOF9zGxvYQzrwrd7aXE34vdaGX8Fy+XeImFaF9obgO
touivBuMz54L0cTPH1u+IAT7iiAEAzhAEB691KGhfY+NBWF8Xl58UZn0rSG2tyXYJW5S5w+G6x7O
KIbBl962/vMX43ULLzjTilA3pgf7iiAEAzhAEJ6KsRCqZg/7g63v6pt9t51o3+NtvdzFh/owy6lB
OHQz+VbQ9tynLT5UduhQz+S2x4favtKb1BtTYl8RhGAABwhCMMgH+4ogBAM4QBCCQT7YVwQhGMAB
ghAM8sG+IgjBAA78XgpCMMjHvuJzEIRgAAd+L603GORjX0EQggEcvLbfy1PlZwjGlNhXBCEIQkAQ
AsaU2FcEIQhCwN8TwJgS+4ogBAM4wN8TMMj3WWBfEYRgAAf4ewIG+WBfEYRgAAf4ewIG+WBfEYRg
AAf4e0LsZjH7WBSz++vV6t2hl/3tsvy+/uFtlQ/z5eo89/Wr5fy8LMpfqdfc3n59Mz8rfraXv9v7
GORjX0EQggEc4O+JIDx4DLaXW71X8d/Z4ubjoYKwvPz2Pee9DfLBviIIwQAO8PeEZwjCOtZS4fd5
VvwozuY/v97evnmqIFytrt/NiuI+NzwN8hGECEIwgAP8PTkKVQQVD+EhkHX0NIG0mH8JnxOGT+dQ
ytnnH6lYqg+tvLyc/R0G4fj7X9xdXZX/VI+lQ3Io1nba3j2DsHt4aby96W0a+iyrWcjtoan1e+Zs
s0E+glAQ+oFgAAfg70kxFjLb8KgipYmnYIYtfLwJmMdwib+Oo2Ubh4/Lz33/KDJT6sNDw8DbbXun
B+FmFrLnM2ne4/Ez7Numsc+yeZ/Hr8P/NshHECIIQRACT/D35FTlbufNcvk2PpQyjKI6XsKACh9P
Hf4Zfi/1eBhgu7z/mM6FZYJoynu/XS4qs93G1DaHIdq3TWOfZWtdNzO2F3d/+pxFY0rsK4IQBCEg
CE84CNvh0b1qZiqQOkEYnZ8XPh7OjLUfb8fMlPefopmRjNZhl/fLPSy1e6XT9qGpfe8x9lnGyz+G
8xWNKbGvCEIQhAAnbHsIZ3Bu2siM2SGDcJf3n7yN4fL2eL9JQThwEZt9g7A6PLV7rqZBPoIQQYhf
AEEIMEkqQqrZswkzhNE9+MYOGe08PvH9p0RWTsDmvl9uEKY+k+wgHPgsw68/rT6dH8NVTY0psa8I
QhCEAKcehJ3ZsvUVOPOCMPeiMp2vW8E47f37VDNn7aCK12ef98sNwuY9g/DMic7cz7KOwKe6n6NB
PvYVQQiCEOAVaQ5BbM6lW3xoXwClPwhb4bLjbSemvv+Q1Pl7ccDt+n5Tbm3RvQBN+hDV0dfFVxgN
IjN1FVKDfAQhfiAIQkEIAAb52FcEoR8IghAAMMjHviII/UAQhACAQT72FUHoB4IgBADGxoq5fF7o
D0EIghAAAP0hCEEQAgCgPwQhCEIAAPSHIARBCAAgCBGEIAgBAAQhghAEIQCcwkB+Kp8b+kMQgiAE
ODHfLsvv6z+k5eW374dY3s1i9rEoZvfXq9W7Q65ntdx0iMwWNx/r532eFT+ax87mP7/e3r6pH1ut
rt/NiuK+fnxom1fL+XlZlL/my9V5zuNjzzfwx36BIARBCHBUbm+/vpmfFT/fv3//76Ei7qmCMGUT
f0H0rb8OIy98vN7W+OtUFDbPLcqHVOClHheExpnYLwQhCEKAk1LH22I5/1AWxUM403bsQVi9z3CQ
hd+Lnz+0rptZ07L81Rd4qcf3DcKc1x9zdBpnYr8QhCAIAU5MPYO2vFm+3cx4zT7/SAbIYv5lHYyp
QzTbh2GWD5eXs7/DyKqWsX1teKhm9djF3dVV+U/1WF5INjN0wfpu4i46RHQsVPsj8uKuiuRufPU9
Xi+r2v70IauCEEGIIARBCHAU6pCr46w6lzAVTL9jLgib8HnxMrZx2H48DMjW6+vlRyE6JjXbt1nu
7+W0zzXcbk//DOE2cOvQXH+diq+hx+PPKhWtghBBiCAEQQic0N+VUzM9qrozea3Zv97vhYdhtiMy
DL6b5fJtPEMWvj61/Bybmc0otJqLyfTMGjax+vj49jzAbRDWUdkXX0OPj31W/YHXnj2NYzbnOQb+
CEL8QDBwE4TAKw7BXf4OxlGVmtEaOy9vE0jxlTwfD6kMQ6V7hdBqpm6XGa/UrGOzPT1XFa2fGx/e
Wh0KG8bpdr3TwZf/+NC69sehGcJjFf4DwqGuyCsIEYQgCAF/T/6I+PYLfbNO+wbh9n3SF3/pnYVL
nG/YjsueC8HE50COBFlnWwZuazH2uCAspv+DRMbtPwThhN/deDZ84DmCUBCCARzAK/57kjpfcBsc
28Me867c2V5O+L3UhV7Cc/l2CZxUhPaF4npgfFGUd4Px2TNAPsR9CKds32sKwk6wPHOkCEJBKAjB
AA7g1f49GbrYSfzYWOTE5+XFF5VJ3xpifT7c7kGYOn8wXPdwsB4GX3rb+s9f3C0Id7+ozOn/7uSP
M/sOIRaE06TOm93lOYJQEIIBHMAr+nsyFkLV7GF/sHVCaOS2E+GhgdVyFx/qwyinBuHQzeTjQXtq
NiSeORk6lHPXGcLWbSdeSQxOHWeGkVL/97EfNioIBaEgBAM4wN8TYM9xZhjl6yBvZguP/LBRQSgI
BSEYwAH+ngB7jjO3h4vGt9VIHzYaB2Pn4j4joZM+n274ENXurT7Kh/+7XP6foSDsv+hQ9706n0G4
jhPCWBAiCMEADvD3BE4qCONAGZt5a+KpLH/13o+xJ6KGrgw7Pez6Xzd81d7ua8IgvLoq/9n1oi+C
EEEIBnCAvydwMkEYHy7aibDeq8e2b/GReiw+H7T1uiiGwugLX9eaGey5hclQEKbOSd2ux3amMN6m
XQ9BFYQIQjCAA/w9gZMJwvhQyW6IDRxemYjFvtnF1sWFekIojtCx1+x6DmH4ujoY+z4HQYgghAMM
4Or/BtiHv61w+IF/X5wMxdbYRWdSyxw7LzH1nHB2MDXTlxuE3VtqdGc3BSGCEJ4oCAEEIRxnEKZm
ykJ9h43uEoQ5wdV7tdOe14wFYfv2KoJQfwhCADjpf2DyWcBhB/7dK3f2ac/qPVUQxoG6TxB277W5
XX+HjOoPQQgAghBefRDmXL1z8IqcRzpDGIZuauZQEOoPQQgAghBedRDmnn+XOmz0+c8hTL+mbxum
hKQgRBACgCCEVxeEOYHW97xdgnCXq4wO3VZiKAinhKQgRBACgCB8tapB8H4D4D7dwxGHwyMdIuWv
sQH92Pluz617Q/Sn+Xz3HWcO3Wewb3vq6NolCNvRlX8fwqz7E8ZBGP4MhtZBECIIAUAQCsLDB0s1
iG8vtx5wp65muWsQpmaNUu/97DEYDPQ3g/+R6Hrugf/U+/c1AfO4HbsGYfofCvrPVcyJ/7Isfg3e
GiOlvLi7KIu7QwVh9x8BAonZzr7nCEJBCAAIwpMPwnoAnwq/KXG0axDWA+/c8Dz859meoRzajj81
8M89XLQbV9Xz9wnC/oAaXpfOLSR+L3ssbFNXUV3vF4c+ZFQQIggBQBAeRGoAWw90m7BYzL+EzwnD
pzObEg3I24PS8uHycvZ3OAAef/+Lu6ur8p+cC3bkzDxlbe+eQdidYYq3N71NQ59lNcu1DZj6Pfuj
5LiCkNf+N9V+IQgBQBAeXwwmZrbCwx+beApmE8LHm4B5DJf46zhatnH4uPzc98847yk8XK8vDPPe
b3oQVjNJ6c+keY961qZnm8Y+y+Z9Hr8O/zu5Pkd2yCiC0OcgCAHg5ILwVOVu581y+TaOhjCK6njp
Xlijejx1+Gf4vdTjYYDt8v5jOueLhfely3q/XS4qs93G1DaHIdq3TWOfZWtdNzO2F3ep2dJ4JtHA
H0EoCP1AAEAQDodh52IY4T3Z2oHUCcJoJip8PJwZaz/ejpkp7z9FMyMZrcMu75d7WOrQBUzWr+17
j7HPMl5+KpKHHjPwRxAKQj8QACAdTOG5aSMzZocMwl3ef/I2hsvb4/0mBeHA4Zr7BmHfxVOq7//Z
218YZ2K/EIQAwAlJRUh41cqsIIwiZOyQ0c7jE99/SmTlBGzu++UGYeozyQ7Cgc8y/PrT6tN5eC7k
n7zthXEm9gtBCACcchB2Zsu2twYYC8Lci8p0vm4F47T375OaIYvXZ5/3yw3C5j2D8MyJztzPsn3L
gtn9Yjn/8KeuKGqcif1CEAIAJ659r7V1tCw+tC+A0h+ErXDZ8bYTU99/SOr8vTjgdn2/Kbe26F6A
Jn2I6ujrBm42P3yRm+7tQQz8EYSC0A8EAAADf+wXgtAPBAAAA3/sF4IQAAAM/LFfCEIAAEiNHafw
mdkv7BeCEAAAAEEIAACAIAQAAEAQAgAAIAgBAAAQhAAAPMkg0RUhQRAKQgAAjBVBEPolBwBavl2W
39djhPLy2/epr10t5+dlUf6aL1fnz7nOq9X1u4uivBt636F163v97e3XN/Oz4mczY3Y2//n19vZN
3+PhZ3azmH3sm3WbLW4+CkJAEAIAR6UOnPfv3/9bFLP769Xq3SkE4edZ8aMoyoe+992GW/o5qdc3
rwkicPO8+OvZ5x91VM6K4n4opOPXC0JAEAIAR6Oa1ZrdL5bzD2VRPEydyXruIKwjrJp56w/Czaxn
Wf6K123o9altCb+XenzzPj3BV322/et4LHFtrAiCEAB4peoZrOXN8u1mduxx9qsTKYv5l3UwxodA
1o9fXs7+Th1mWT1+cXd1Vf5TPV7NQlbf3y4v95DVTWT9XsfBw0Ef37OK3PZzhl6f+71OeCaCsJlt
jD5PQQgIQgDgKMSHPFbnErYPG23CLYie8Hnx43EINY8HYVS/bzgbmXrvXeKpfv/1ssejsf1YziGj
qc8vNas6dXZQEAKCEACO6X+sxX//e4qmbGN9uGgdYXW8hYHT/73wMMppj98sl2/jwJoaQ33P34Rl
K0bzg7BWnV+YvqhMKxx7Hm+WkTE7mJop3Zp+TqcgBEHolxwAXmEI7hKEcbSkDnPMO6/u4q41qxjM
nA2FV/eqnPudbxevy9QgbM4vfNz+bfj1h1kc1fH2T/l5mCEEBCEAHEkQvvTtbF9cpX9m6imCcPve
2wAMn1ffBmPo3MLeC7xk3vYh9fpk3I1EWir+UssRhIAgBABBeDT6ztmLD/Hc5cqbY49vgik61PIp
rsg5dYZwLAhzZwOHrjwqCAFBCACC8I8augJm+qIwY8E3dlGZVHjFs4Pr8+j+bBDGh4yuhReVCS9Y
MxS3uecPHuf+b6wIghAABOGL/v9l6kIvoWr2sIqz3BnA1m0nRs5BbKKpde7g4sOU8+6eIghbUdhz
UZnWBWUGHs+5hYYgBAQhAAhCEISAIAQAQQiCEBCEACAIQRACghAABCEIQkAQAgiVk75h+ku+wTsI
QkAQAiAEBSEIQkAQAnD4IPRZ+LxBEAKCEECg4PMGQQgIQgCBgs8bBCEgCAEECj5vEIQgCP2SAwgU
fN5TfLssv683vLz89n3qa1fL+XlZlL/my9X5c67zanX97qIo74beN7Vu1feKh/X2Ns7mP7/e3r65
Wcw+tr4fmC1uPmYt//d6zYrivn7dLp+pIAQEIQCC0Of9LG5vv76ZnxU/379//29RzO6vV6t3pxCE
n2fFj6IoH/ret96u+Dmb6HsMwOz3STw/tfzme4/Pr78+pSg0VgRBCIBA8Xm/os+7mhWb3S+W8w/r
mbPUTNgxBWF7Bq4/CDeznmX5K163zfdnn3/kfzbp90gtP/X8+vPNCe0/FdfGiiAIARAovNLPu54B
W94s325mt6JYaiJlMf8SHmpZh2P9+OXl7O/4EMzt4xd3V1flP9XjVRylDt3MmUnbBNbvdRyKp/o9
q8htP2e9vTnv08z2JeKxb/mp+JsSeYIQEIQACEKf97OpZ9vqQKrOJUwFze9wCyIvfF78eBxSzeNB
WNXvG85Gpt57l3iq33+97Pg59fuenZ397zZE0+/ZNzs4tPz+GcL0OYiCEBCEAAiUI/28T9WUbY1n
tOp4C+Ol/3tVuOzy+M1y+TY+J29qDPU9PzwktBOEj+sSzhDWs31xFG5mThOzg4PLrw9nfXx8e55h
fxAmL3IzEquCEBCEAIIQQbh3EMbRkzpMsv9KnWHwtYMqnAEcCr3uVT37zwnMCcJ4XXIiMzVbmfpe
7vI75zhuDrV1yCggCAEQhByR+PYIfTNTTxGE2/feBmD4vPo2GEPnFqaWG79u7LYRffHXdyGYnZbv
HEJAEAIgCDk2fefsxYd45gXhtMdTt34YuqLnrvGUPscvOkcycT/DzWeTcWuK9CGpiUjNvM2FIAQE
IQCCkCc3dAXN9EVhxoJv7KIyiSDszA6uz6N72iAMLwgzFKd95w/mLj++oM7UW3n82b83xoogCAEQ
hLxoY6FSzR5WcZY7A9i67cTIOYhNdLXOHVx8SJ23d8gg3HwvPlQ2isEpN5PPWf4pxaCxIghCAAQh
8Kr/3hgrgiAEQBACghAQhAAIQkAQAoIQAEEICEJAEAIgCAFBCAhCAAQhIAifSHWLku7VYAFBCCAI
AY4gCMNbiOTcruMlBmHndiahx3U/1HPspwhCAEEIcBRBOHZfR0EoCDnSIKwHFwCcDv+zA44tCJtg
a5QP8+Xq/LUFYaiZMZ19/vHUz4GdgtCgCkAQAhwiCMNoqf/7kIeNCkJByIGDEIBTHKAJQuD4gjA8
vHG2uPn4FPEmCAUhghDAH3hByBP7dll+33VmZ7Wcn5dF+euQhwnmxshFUd7F71utT/GQOveqe3jj
1jpoOgPxRIgMLf9YPpvnCsLt5zm7v16t3m0/m/Rho3Hc1ftdIxE+o6/p+ew76xaemxe8prO8Axz6
KggRhAAIQk7G7e3XN/Oz4uf79+//rQfPpxCE1WC5O2jfhMCE2aTNcuJAePy6/mzCAXnu8pvXHvic
umMKwjhYttuc/seFJtLK8lcnqnsCL+s1if02DMKrq/KfyRdw2eOqqYIQQQiAIORkVAPn2f1iOf+w
HnCHM2XHGITtQXw3tjZBlzmArrZ9u4x62eFnUH8+dXDkLn/zvE3E5H82xzCjmBuE8eGire3umbmL
Z2i7n/Pw9+PHwtnaONzi16XCLvXz7r5+etALQgQhAIKQk1HPkC1vlm/j2bBWpCzmX8IZmnoQXT9+
eTn7OzXLUz1+cbedpYkPL5w2G7MZqP9ex754Wm9PznJSs3+pZcbRkLP8epuryH6ZQRgfktmNtJ7Z
255Y7JtdHDuHcHvIZ3s9+tYvV7g+U/+RRBAiCAEQhJyEOnbqAXg1uO4Z4HfOu4rCrucwy+bxMLwS
MzOp954aT/Vyz87O/nfocMJtMLSjJZ4NjNc1Z/n19m+ePzHwTikI+2Jl6LDRsbhLLXPsNX0BOjUI
c88vFYQIQgAE4Y7rz/HdniQOoHpwnTosr/u9Klx2efxmuXwbD+4PEU/1e4UhUs/WxVGwGWxHA+2h
IFwvM2f54SGlOduUvEjNSMz+6SAcmz3rO2z0SYKw59DV3CBsXUBIECIIARCEQvA1BWEcRdmHUXaC
rx1crVm1gSja56bmuQGZmo3sO3dsbIZwbPnxZ/FSZwiHI7b/53lsQdiOwfa6OmQUQQiAIHyl6/1a
DF9hMZ41PGwQbt87uKBL8Lz4VgDJC4LsEYSp8Ovd1glB2H8Lg7yoOJUgHNrOoat0Pm0QTjtkdOiC
NIIQQQiAsBKEL17fOXvxIZ55QTjt8dStG1Ln9E2Np74Zvvh+heGtJabEY+7ydw28UwjCsVtLdKIx
+Jyf9hzCaReVGXtcECIIARBWgvDFSh0a2vdYXvCNXVQmFW7x7GD/Dc1z4ym8oMtQfKbOH2w91rMt
ucs/psA7dBDm/qxSz3uKIGxe03e+4ugMYXo7BCGCEABhJQhfrNSFXkLV7E41UM6dAWzddmLkHMTW
YLc5f2vxYejQzNzY6hwKG4VCPdAfmt1qrVt8G46R5b/0IBy6z2Df51R/1nsFYSLMwkNX0+eDDgRh
+HNMXlzIRWUQhAAIK0EIr+7vTX8Q5h4u2gmaxwDcNwhzzlPMDcLRZZcXdxdlcZd9/ufQObmP23uo
59hPEYQAgtB6A88ehFMP7d0GV/X8vYLw9/emXJU297YTqSumrgNw6iGjghBBCICwEoTwooMQEIQA
CCtBCIIQEIQACCtBCIIQEIQACCtBCIIQEIQACCtBCIIQEIQACEJBCIIQEIQACEJAEAKCEABBCAhC
QBACMC2sTpWf4fH7dll+X+9o5eW371NfW93Yu/yVc6PyQ1rfwPuiKO+G3rdv3ZoboCdu9h3fGDz+
TMIblqceH3u9IAQEIQCCkKNRB8779+//LYrZ/fVq9e4UgrCKuvKh73234dZ+zvp1YaRtlvMYhc1r
oq87z599/hHGX/14zusFISAIAXhVIeuzOG43i9nHdQgulvMPZVE8zBY3H485CNszcP1BuJn1LMtf
4bql1jX8XvVZtJdZfz7rUE69fvM+jwE49vpjjWtBCIIQAAThK1XPkC1vlm83s1uPs1+dSFnMv6yD
sT4Usg7H+vHLy9nfqcMwq8cv7q6uyn+qx8O42i4v9/DKTWD9XseheKrfs4rc7XM2r40OEU3FcRhv
Y5HWDcJprxeEgCAEQBDyR8SHPFbnEqaC5ne4BSEVPi9+vDlssj6ssn48CM36fcPZyNR77xJP9fuv
lx0/Z/Mev9ejCrc6RLfv2T/Dtw3g1OdXPzb19YIQEIQACMIjX/+XfM5mPKNVx1sYL/3fq8Jll8dv
lsu38Szd1Bjqe34dfannNBeTCeI0nDVsDkd9fDy8gEy4/q0Ly4SzoZmv725He6Y0FauCEBCEAAhC
IXjQIAwvkNIKmHA2b+S8u/rwzNasYjBzNhR67Zm64XMCc4IwXpdkEPZcVbQ5BDY+R3FzqGx/qHai
euLr94liQQgIQgAEofXeSXx7hL6ZqacIwu17bwMwfF59G4yhcwt7L/CS3J5qhi6cPewLwqmRtu/r
BSEgCAEQhNb72fWdsxcf4pkXhNMeT13cJXX+3b7xFD8nedGX4H6GeVcR7b5+KH7D1wtCQBACIAit
9x+XOjS077G84Bu7qEwiCDuzg+vz6J42CFP3BQyDre+COHUchxesScXt2OtPY/8XhCAIAUAQvuhB
8VioVLOHVZzlzgC2bjsxcg7iWnOBl+bcwcWHoUMvDxGEreBN3CJj85roUNp4ffZ9vSAEBCEAgtB6
gyAEBCEAgtB6gyAEBCEAgtB6gyAEBCEAgtB6gyAEBCEAgtB6gyAEBCEApxlWp8rPEEEICEIAEIQg
CAFBCACvKWR9FghCQBACgCAEQQgIQgAQhCAIAUEIAIIQBCEgCAFAEJ66b5fl9/WGl5ffvk997Wo5
Py+L8td8uTp/znVera7fXRTlXfy+1foUD+vtaZzNf369vX1zs5h9bH0/MFvcfKyX8XlW/Ihfm7P8
nMcFISAIAUAQHo3b269v5mfFz/fv3/9bFLP769Xq3SkEYRVt5UP8vpvomxBgm+UEz9/E8ePX9WdT
zD7/yF3+1PcXhIAgBABB+MdUs2az+8Vy/mE9sxXOlB1jEK5nBmdFcV/NvnWDcBN0QcCNb/t2GfWy
w8+g/nzqUB5b/pT3P5a4FoQgCAGAVxqE9QzZ8mb5Np4Na0XKYv4lPBSyjqb68cvL2d/9h1Be3F1d
lf9Uj1dxlTq0MueQ1U2g/V7Hvnhab0/OclKzf6llxpE4tvzc9xeEgCAEAEH4R9WxUwdMdS5h+7DR
JtziwyrjsOs5zLJ5PAyvxExc6r2nxlO93LOzs//dhmZ6mfHs4PZ70fYH6zq2/CnvLwgBQQgARxyE
p2rKtsYBVMdbGGr936vCZZfHb5bLt/E5dlNjKBmEj+8VztDVM5RxlG1mRqPZ0KEgXC9zbPlT3r8T
3MmL3Uw/p1MQgiAEAARhljiKsg+j7ARfO3has2oDode96mf3nMApQZh8XmI2MvW9sSDsO7dy38f3
iWJBCAhCAGAn7Yuz9M9MPUUQbt87uKBL8Lz6NhhD5xbuE4Sp8OvdVkEICEIA4KXpO2cvPsQzLwin
PZ66NUPqnL6p8dQ3wxffrzC8tcSUeBxbfu77C0JAEAIAf0zq0NC+x/KCb+yiMqlwi2cH1+fR7ReE
9Xt3gi6Kv9T5g63HerZlbPm573/UA0pBCIIQAHjZUhd6CVWzh1Wc5c4Atm47MXIOYhNerXMHFx9y
D60cWm7nUNgoxupoG7t1RGpbcpY/9rggBAQhAACCEBCEAAAIQkAQAgAgCAFBCADAoUMvl88LBCEA
AACCEAAAAEEIAACAIAQAAEAQAgAAIAgBAAAQhAAAAAhCAAAAntb/D90n52msatxLAAAAAElFTkSu
QmCC

------=_NextPart_01D4A28A.0C4EBBA0
Content-Location: file:///C:/51965904/Supfigures-revised_files/image005.wmz
Content-Transfer-Encoding: base64
Content-Type: image/x-wmz

H4sIAAAAAAAEC9WdD5xVxZXn675//QeafmjrdGuCDxq1nYVJ091AM+sKBOJgBpU/TdAsq7T8lz+2
jSCa2QQGQ8Qxs6C4moybiOyqSdRI0FnNuhMRVsyMZiGbRBNDlKAzmv1kAjOT+Cca5vu791b1ffe9
1307kc+Yok/XvVWnTtWvzqmqU1WvHy88/8wXjR/a0x2Zhf7T+lmeqTEmPWqSMdXm9LwS9fucXL0Z
VZh/8YXTPCUZzyz7Y8Vp/SoY09MOzVW6Maugn584ceJt6AwYpmRICMMzPcZs3kGRj118obhV5n9Q
KGcZwngKCTdRtiNlzAVBlY7jx3dXm/NfzJjhpAyFqiHabPLQcyQc5GFI+N4uGdR/Cu/ilaim8Jnm
mYbwuY749PBZ8uZAPTCL/0kxRsI2JQZZZqrpNStMt4+563ijmV54eP3Qv6lJ3bXsonrJk6xnoeXk
ndpMHs9LW0ZSrWduJc2Yb6znl6muUrx/2WUvNpqGo5/J5Ej78b6bM008F0i7/JO3rtf769CHQh6V
U1ot8UzSjv/HW9erbDZMlwwFm6Z00d3wPpa7df0b7ym3L1+yVGb0Dxt9fSyvC+pUmUv2PLT+4DkP
00Zj7kMn3kZjvjfq4/Vq81PIq/7RFFNJnuS+Ao/kZJC9Z8YU86Le75tiFq/3u8icTZ7Vz5U8d0JU
48dELjYjPYM6XUC9LlgZKncupN6N5ovR8ijdPqP7jS282/ptelUkXTJtOo+OX3LmQLIVPSe1FbVu
8LZCBWE4+Py9Mlnz6A/6bOUJni97odhWungXj3itrdxEmmxF6dkw3dqKTVO66HvwRm3F5ltbWYAe
VTZqK13b9i+bdmb+LJLNRi+wb/HLVt5CXtRW4vLE1xjayvnEspV8BVtRfw9kK9VqhB9OFNmC1WXU
VoJhLeYTfgnLo3T7rDplV7IVhS7obuhVmIYRz0JggVhybdiOIW3mRQqbaRPDmKnFD8t5LzCbrDFX
MaN0m7FmnOkwE814M4nfjFFoDDQ6JLVBzza26dF4Pvkt0G207R1qeZv4o7wLw9O5z0PdZmVVdyJs
51BG2DqJ49iOkjZYbO0+rg4w/u7Y6F4jbJcSB9juANtesO01tg+Wky87/b/Enwz5mnI/N0257fBu
77cP7oFf+r2AeD7gZxHH+0DLovQ/sH5Xo91ec3Wo4Qn0aCv/Gihr9as+kR6l26FhrPdyZPFJx38I
j/qhlzjoh4u9p3MjvZVVI70k9vsJyl0CsOXEcXy7kJtMx334Ok27mcC/ichrgAaLL4pNMoTtM8QB
tnlg2wS2TZ7lk47PIl86XhvyNeV+iY5nwzvb8cmfGEG+/I5Ph3w92f/s9WSPw3u8X1vYBr9sYQ3x
VDppI3G8r9IkyP+oZAuLyQvG+hqzDkljTRvjfAK/i/spqm/ZQvRdzxa3dC+bVv/cSxz0T13q6dwR
+udIv7rfAb/wbCGeTrvvIiZyQXPXIhJkh/3j6QbJNdj2KmawgpmO1meCqIFy8XZLltKU1xo+W54o
pmXkCdPXiQNMp4Fpampl1dSU5ZMup5Evne8K+Xqyn0WXw+Ed7vhOJf+j5N9I/EDIdyBzdupAZhO8
m/rto7vhVx99ifhC+uIR4ngf7SMh2fi4zvcYNb+30z+TfM0X6z2PfOnbxrZv4rHtA+n/FvjVV98l
DvrqefDvpK92pvob+w/CL2x/TbwSDM8Sx7E1IzBPeiX9ryIvsOfF6H8u/vAy0+Nbdbs/u00Cq3Q9
Bopi0Hs+kibM0fzocxTrnfAJ68vEAdbvg9VLr6zy0pZP+l5Nvuzi/4V8BzJj0fcheA+lriStE8qE
MZH/rjiJj6lyqksYltFh2uvcS/wK78p7s2ayGVsrak6/WdOcnkNaD23JEu+Al8iFbaQT/N9d9OBy
xpFmUVnB++EjZvDzqpB292PsFSI+ot6/CslHFI8aobShxNZHVLrWTaVLhoJNU7oo7iPafFtGPqLK
ykdUmsoMxkeMy5MM+YiSM5CPqP6WXQmTQhd0E3Q7urqcWPvTG4h5deHjtcb8A9rQnnKmSw0efGeN
Xwt5Dea4ceYjjOOCucS3hxmknw91hHFLGBeIlbcQsuNRdSpfbVPnz4dGQz+DVkGzaMNXiMU3KnMe
tnueG8vMNUV7ECtHeK18+tzxSIZN59GlU4Xbv+j55O5f3vE6751eb21ggrmiZK9bbv+i/StNK9m/
2H2t3YuIx6apH0Rx27T5tkw/+5cCxd3+ZUxO+5jS/Utc3mD2L+pvOw9JP52qkGDjJPOQyp0LNULC
Gw1W30q3z1G7Uf02PYmtSM4cyM5jJ9dWSs8yHg3nIvXxB2mv+9qH83fSLQPaitqvPrS2NxhbUbmB
bKVajSBocdG6aIPVcdRWpHsFuxBZnqhNqE7ZleYnhS5oByR/4TvE8hdfIZZcG/y9LpWrzEybGMZ2
7lzMe4H1Tf7iWryFNbxV8hcL8Oah0VAD1Bo+6100H2qB5AN9k1h+QQoSfva4afa4+AXdaYuvHKa7
4RWmvyf+U8C8RRzHdBSBA/t31geWj3eN6UMVtN222cZ56lH/6r0Bag2fbX4U2wHyhK3eYbsDbHvB
tjdt7UKYOyEFGyeZQ1ROdY2B/gTgTxD/OXGeujI8X18zOf2QT0fT19ccdb6M8k6uL1M6B8gXqKJe
rSEfJF8m6Rzwu/gy6m/Zi8aWQhe0AVqLrg4R/5T4ODGRC3+LE3MABavPKo3HBeTZ8VfgFEW2MAM6
H+oI4wKxyi+E7FhSPS3QUMja0Gie5b88A8n3TkPiG5XZjr1ud+Mwug5pTFo5wmjl02bnp0iGTefR
pSPerUl6Prlr0jte45d+P/wX7PEuusNfk6Sbzg/N2v5B91+k+2iw+la6bFK2dRxaC41A2VqDZBcj
MuemRmRe8vf6lmdnyPOu43kZntvd/lD2fU/Icyay1Ec3eqdkbvQOw3e4rJ8Nm7PBJLapds+B5C/p
+eTaZvE5vfzSuL+0kX1e9B7pz3gXD01zvvWDpCW9G3gX3v7uBm4K92jRu4EHv+zfDYxUncHdQN5c
dobe9i/TPddAdwNT4MnCvZhYdwOder+v9B5JoOy6KBvphBRsrHWxOkh63/wl1dkIaT5U6IJ2QPIt
fkP8URqiNVXtsUH+0jQKqsxMmxjG5fylxfhLvabPs2iAd3SM8ryrHcprhaL5GkctkPwlzdPyKdog
2f/TuYsznBdnOC/ORMdeJUynU24aYFqI45h2ZZJjWoov2B8m4RCGJJjeDDFNdpjmgWkTmDZlLPar
4fkVpPVJY1PYm1Mzss2p2fDOToT9jygn/3cKcRx7GgNNqs9FnACvMv3rU9glT/3QCundksUkfZ4B
SZ9XQYE+67KcAYP9SCJMF1LuIsBcRhzHtCghpvKfFaDBBLXJFOjzU6G5OkPXOVf//n8HRfKQ8DZA
reFzOfzn0m7hvwYK8J8G/qlZzouztp90R3AOJN1fF/I15eZlm3LD4R2eTWL3V1BOupftxPtpX8J+
CvY+15klxuo+OCO1uBQXoDyk5waoNXy2PFFMk2iLsH8OEvam3H8C006w73TYLyCvE9K9x9aQryf7
lWxP9nJ4L0+EfT3ldAZ+M3Ece3Muud0v9W8+LPbSewLhtTj7wy5Ml0DC/mVI2Huyu8Hk5TgPztk+
uoP0i8nX+f/XQ77nUtNzz6UegvehRNj/knLS+z3EceybB4F9EXb/foz5b4FJeIT9B5Cwr0u/nFuX
7gZ7dy6JLd9HuY8B5nHiOKajg8C0hBP/Fcbqs9SWrS7ztLE/fWoeEwnTj6BgHP88x14XTHsTYfob
ygnTQeI4pmlVyW20GFOpjQ4Gk2xTmHSuHGD6JZhGVrHWVlkbfYO++RL5mpveDPlGZK6qGpE5Du/x
RNhlB7LR14nj2HcNAnuxjVbW50Dr0qm042lI2BtokLAfyLxQxb0b2DdV9Wej2+CV7/SPkO5aBSiO
KV2d5K41OJdZhp/RZ6FH6mSHVofRWOmtsTyrowtoi+xSeP5diKcnO666J3sEPEf6xbMDmcKTo9wM
qBHixwX/rhU8SX2H1aweffNIqY46kCxcA+loOW36pxDTFBokHTXlPlvdlJtazdpZ3Z+OLKYRlNPZ
WSvEjwvCtG+QmHpNn5YakCQMljrC5yS+YC0NkZ7mEAdj7vlq7kTBtDMRpgmU03mYdMWPC8LUzLlK
Uj3Ju41aXhyTsAmPYuW1hs96F1nb07z4BzREmK4kDjB9H0xeDWtdjeWTPrPkax6ZG/I15T6PPg/B
e6ja8smWj0HyBzS+JK8nOwlb3grvVsenMfxDSGvNmJDvQOZlxvB4eMc7Ps1fT8IzCzot5BuRuZr5
6yV4X3LznNatv4LnHOgtSPWuS/8D69ZSeJc6Pq3Z68h/l/iFkO+51EzW7KPwHnVru/z5CeQfIn4k
5GtOzcKfnwHvjJzdB2bJ74QUbJzkfFTl1GdjINmDcOp8dCGU4fn6mhOcj4qaa66H5pDWE7bj5J6P
Fu+/teePn4/aPb/OS3XXqz2/eGiiu+u1e36ls+T3e9cb3/PHy2jPX4WM6F3vYPb8cXlqt/b8atdA
e37ZkcaRxqVCF3QTpPPR7ejj18S7iYlc8M9HEc5wrrj/Xkhe8V2vzkiP188g/XyoI4xbwrhAPBNa
CNm5U3UqX22z9jSa56nQeNp0P/G1Yds+7c3Edmc6nzR6VpqBz8oRXiufPndnoqrLpvPo0hHvzqP0
fHLPo97xHv9y/2el1jZ1D6bPNcs2ZcM0reQ8Kn7PKh6bpv4UxW3T5tv7tkrnUZyVfkHygvMoxnl4
1xs/j4rLk9yk51HqbzsPST+dqpBg4yTzkMqdCzVC0n00WH0rfT4k25oB/QJaB10d2taN3umccV7i
9oQfJu8fQ56/g0flD5mDuUOmAb4Gd24QtUFhsfUlsTvJnAPZOfHk2l3pnPhoOK9JX7o3fgA7i56D
/nfexUMTnd3pcwNJz0FHMz/1dw76YDh/Rc9BbwrOQUepTncO+hG97V82A/6BzkGXwyObv5VY56AL
9X5f6Tmo+n4gu6tWtYQTkPhtsDqO2p10ryBeBcsTtQnJkI1G5+EdvMv31edLtT/R2im5Nsin2swk
rDKaO6Oh3Dlo8b1xqe9bQEAe0jhogFrDZ72LNEZaIPlUf0xD5FNpTVfbuTeu4d4Yn6q7xuIrh+lu
eIVpKeXk+26A+HFBmI6CibFTEdNy8uxdeLcpvjceR57abtts4zxp6l+9K781fLb5UWzyV4TtvxAH
2O4A216w7a2xdpGhfCekYOMk85HKqa4xkOqZBKkPt0HK4964hntj6Ch+0VHnF8lu/639IjsHWL9I
c4B8D5rm/CI7B8R9EvHYNPklovgcYPMlHzMwmgMUR/2iwcwBcXmSqzlAdQ80B6i/ZS8aWwpd0AZI
ftFs6KfQtRA/Lvh+EbarNlcajwvIs37Rb3tvbG1oNLL+ANLZovYtm8P2fN9sx163u3EYXYdkzy2Q
cAmjHau02fk8wmTTeXTpVOHWJD2f3DVp4M+9WXu0vpDsUf4GTStZk+J+iHhsmvpBFLdHm299oUpr
Er7QFyVPa5Iq5974znJrUlye5CZdk9Tfdu6RfuycY+Mkc4/KnQs1QsIbDVbfSp8Pybbk5+hs7U+J
/yy0rUPme/g5t7t98z+z0FiedfAE9nV9TYv5LnzfdedvURsUFltfErtTm+ZA8oX0fHLtrtgvkc4e
jflCB7GzqC/0HO/ioWnO7uRXJ/WFZjIn9ecLfS+cs6K+0I8DX6hZdVpfaLFvDPuX9cA/kC+0DR71
5aPE8oVu1vt9pb6QeAayu2o1giD/Rvq34WweNM9E7U66VxCvguWJ2oTqlI2qrEIXdDckv+HTCJPf
oPVScm2Q3zCt9rf3G9oR1ACNjlGed7VF6cpvDZ8tn8ZKCySf6GoaJL/hG8TqB+6GazmvruW8utbi
LIdtB7zC9l8pJz/vAYgfF4RtF9jUHzNdavAwsJ/XXoKrQNE8lATT9TREmL5FHGCaB6ZNYNpUa7Hr
7Gw9+VqD/jbka8o9VMvfEME7OxH2hyknf+gpiB8XhD3NHwYlxa6/pug1hXCNLcVu9SadNkCtkE1T
bDFJn1+kIcKutT7AXjeEu2GwH0mE6RnKSZ8vQvy4IEyLBoGp+O+DymNS/6j9A2G6n4YI0y+IA0yn
gWnqEM6sh1js0qd8X+nzaMjXlHsMfQ6Hd7jju5r6/pJ8nYWegzDJa059eGhzaje8uxP10U8or/vz
YxA/LqiP9g2ij4rvxEv7qAPJeShJH8mG1UenhJiezj0P7p300c4hScbxrygvvVdTPo6pGUUlteXi
zzkEmL6Df6nvFbjt1Oj3CgTdpv7X5wQU9FkBYY2T6m6AWmN5Vvey+xdC/GchUDKfzn0f/N5QzsuH
Wj7ZyA/gk42MDvmacqcN5bwc3kOJ+mkY5S5ERoE43k+bB9FPxffipboXXtsP/WEXpjdC7BMdpg+D
qRvs3Q677gBeh092Pynk68muGNqTbYK3aWgSG9F4kY10lsF+dBDY17L/XWIqz3cFsOdD/P1hF6bf
hNgvdZiuBdNesO912HWv8R58uteYF/JxTzH0QGY1vKsTYb+Ach9Fxqwy2KfhKCYdH8Wf6yrVu3Qu
7Enm+j+kLRrzvSEm1u461u461u66JPr8BOWmgWl5GUy7BoGp+HNdpZikQ+FKgkk2LEyfcZjmgWkT
mDbV2XEsfervuTSO14Z8BzJH0edseGc7vjuos4n8WfD9ecj3XOrzdc+lXob35X71fg9l5d+sodxc
+mgjMZEL/ho/LMnfggd30ov4az99g8haU9nu1Ue2n/I8FyD1XStk8xTbfvgWz5+kXeqvh0N869JT
hq1LH6G/jiSygS2U02co7iqDbxH4ktp18WcoSm3Atj9Pm/vD9Ab5smdh0ufZ+eFzv7uGjchMHcZ6
PyyJXX+JQvLLHiGO62zfIDAV3+eWxySbFrb+MMleb6EtwnSEmB8+G1FTfyCzE0w7E2H6awrNAMyz
xHFMzfXJ9VT8WYJSTB0hHum9P0yae++lLcL0LjE/3Cmvq+fzWPWsufX96WkbvBpb36GQ7qNfIY5j
2gwmXKlEe4fo5z3aKaN2jy5D/eGRD/FN2iE8qYz1IT5fz/kweLr7xbODuoTn7ymv9fGtMniODkJH
xZ/JKdWRxTaQjoRJY0iY6h2mO8C0F0x76+08Ih/iGfg0n54R8vGdGfV8Zwa82xNh/w3ltcfNUz6u
y2n5wdlnr6k8R3aEek2ylvwsxN7msF+cZ33Msz7m+7PPHaE+T6fcxwHTQhzHtGsQmK7lZq7vcyGV
9TmaehugVkjPlqyepM83Q0yTM9ZG54FpE5g25S2f9PlyqM/2kI/vx0Cfs+Gd7fg0hvfCJ5/wzJCP
78dgDB+H97izD81f98En/+k9Yn6Yv4Yzf90A7w2OT3P3rWRqvf1pyDci8zXm7jp46xyf1q3ryNfn
QjSf8cPnQmawbt0P7/3DLA6t339C5rvEXw/5nkvdwfo9Hd7pjk97uv+Pgg4Rbw75mlNns6fbDu/2
uitJ74RUj2IFGyc5g1Q5tWkMdCn1rIBugabQZ/yYO2tO1Dzv0678nTW78nNI6wGb8v6t7z/suZ+9
/9C5n+4YaJq7/7DnfvG7B/HYNHv/ET/3s/n2/kPnflWUi95/DObcLy5PcnXup/oHOvcTKM0LmhcV
uqAN0KfQ1VSU+DPibmIiF37G3vRz+Lpq80yXGjzYc6oFvAb3H+3mt73/sDY0Gln6zjy15X6ezw3b
M8aMxF5HOp80evacha8FEi5htHMXbXb3HMJk03l06ZihO4fW88k9hx747+asPdr7D9mjzqtpWsk5
dPzuQTw2TX0iitujzbf3H5XOobn/+CvJC86h+z4LEj+HjsuT3KTn0OpvO/dIP3bOsXGSuUflzoUa
Ib+TiG2w+lb6fGg0pLsN+YkjeS6EttViPsXdRrOzrSR2I5lWftQWhUltsWNsDs+a65Qet60n1fjw
+04u5vtiCpB2Q2v9pyX+fmgpDPkbfT4z5nijeXjKfjPxrPyNG3jex/PfQfp+SIXgexSDZ37nF//0
MxncefPgnM9lruX51l8Edxx6fxa6mXfxqITSziB+nDTdcSgdXH66ZCjYNKWLqo8V33HYfMlSmW3k
K9ZcpzSVCUNeMTiu/29dD62fcvy9E7pbGwN/9I4jLk8yZsIjOT3EuuOYTpy9r/SOQ/0d1UP0uZLe
1NYGSCEP6Vmdk/aq/bE0xNeXRtXQVEemPa28lOf5eV4Kw/K5M16dH/8RpT4Ex69TvwCdwjY1SmSm
9q7oXmUmN35kssLp/AXes7xNnjzUTJ5svMmNkjwWzmrid6jVL8RzkO75s/G7gfW41FRYWzacvwPr
8lKpUXNvWHvdktUwVgiB1LQv/VikVstuW6P4GHgZH0a1C3Ffm4Jc24pKmM0AmFMOcwAv6NOxXsbV
GtwzBW3Khj2S8nVQ4xc5kza11Y5kxyE7KUxdc1Vv99hxHRPHT5qYzrJnquFfLiQ9B/9q4T07neZz
kc1Qo3kJCuoolT0pJrt90sSOjkSyz0Z2K7Jbja1vi/fvzRZvNOmjy9Qn+2mrnU19sk2wrO7uvRow
EzpbWwMsdT6StI/IYqlx0nd7c5E8gxpnlJEe9NSKPjS+9M72CRMm9iPdtny3Nw/ZC5G90NW3xfsP
oOkivculLfCuNAu880k/v0wbNC7bajfRBu1mQbhm3ZqxbeMntE2wuhIq6Suup83UsoHaN5SR2uRL
/QJSNQ8Xutdc073qqsL0iTPbsk5Smqcs83Rc7meRuw252yIIukFwE+k3ubQ2byt/L7qQ9IVl6g96
dndfz17Xu2LsuPa2SeMnhD2bAZPI4lLc17N7qOsB2vBAGdln+di+jey8sE1ds7h77oplPWPb2jtb
J43r67UhlJXUSnU8Rh1PUcdTrt427y/A9Cjpj7pRWDzz5Px17Wxmvk+n8uYvfPo2z98O557XSma6
ru7l16zuHmjUV6EJPnuc4pc5DWqrvZFvpsL1NOhs3EfaCpfMH3uKqWfmr6e19bTuFGb3YHxm/PiY
l/PbfHY6ZWq8W8BxS5hv57VUyFcVpgcz1zFmlkBO8H26x7xsiOV3n8GK+y46gwln8QxW3ErN/co/
ma1TZ/fN332tC1RY3LroHBiMrSORsbV2xZqisVVN28uPraPY1ovY3Ish+qjcYMy8bceMxux1vdf4
grEOO06CMVNu3L6G7GPIPjag7V6ROsh3/IneNldAwSr9ftjuKfRpW+0/8YkyrZGabwqXzsdWA8ut
Nqf2a7WvguDVsGeK7eGY90GzWnkmGmvVjLNq73+6sVftPc77a25OudJkmf/JhyewqWJkH3xLH+71
rSKLV/QWWXoNmHJlV5FTvd1etfcSFKCOWnowgs6LyF3aXSxX9l5e7mnILSC34NnVYquZw1rUQHpD
xbqmRupatG5VDEMNJz/lRtQ0ZHZSV2dFuZdH5K6OzQLygsvPAh9D7izkznIYtnjzvC3edNKnV6zr
2khd+LPCwGoXzAuVZpwt3nzkLqeu5a6uBd7V3gLvE6R/omJdWyN1LV1XPLsFdZb21wJvFXI3UtdG
V9ces93bY1aSvrJiXTsjdS26JpluDvN3yofNXdR1V0W5T0TkLulZUdRf6rVMWZ3/L3TwCHIfqSj3
UKnciFdVSe7/Ru6zyH3W9U2190NGx5OkP1mxrjcidYV943QuDOXsts37ldfmvUJdr5SRG/ibXir0
N1lllnX7XVMkt5x2h6YWeG8h9a0yUoMR3YRU62+uXuJr0kmVn16utVu8kaktXj71ElRpphhXJNef
KYrklp8p2lO7vRbktlSUe1FEbndv0A12RAV+Y2k/7PbGI3cKcqek7Ay0xWsGQwfpHS5tgTeM/hpF
+iiX1kbftXl1pNe5tGp6tNp7k/Q3nWUcNt/Eun9E+o9c2h5zOyPpCdKfcGlbTRcz322k38Zeu9xO
uc9fvSJlvJU+XZS6InVR6v1b8wN/9Rve2qi/eun8iXbVD/zV/lb+hWYuOOaGdlW8Pn5wV/4rTY6V
vctpo8M86nX4q322LJIP/krfHRkPoU/rxlmlFWa3twi7v4zxcFmZcRb4tDcg1z+LiPi047y+kVbZ
p12C7B5k96QGtu9ZqZUp0Q3Y9w3vo30HPm1vyvm045L7tOPNYhAsDnvm98WyO8xjWPISN0fVskuo
9dMe+72z7MACt5exwPZUEgu8Hf3djAXeXMa6g1XvK6Wjpt1Krjxq7kDuPci9x/XyFu9rrBY7SN9R
sa69kboWBz6zq0v+QPmVcB8yH6euxyvK/WFEbnhSFJFb6aTo/yD3IHIPRjA8BIb9pO93aVtNVXqr
eZD0ByvWfzxSf+hHu/or+9H/TD2vU//rFeXWpPs8ktDvd3Ir+U+7vV8i16RfgvpW+Gx6i/cvpP9L
xbpGRuoKfWZXV2APpd7EFq8KuY3U1ejqWuCdkV7g5UjP+SfsY73SvdOkSF3hXsDVVcnmFngfQm4r
dbW6utq8iek270zSz6xY1+xIXeH+z9VVef83N825K3XNqCh3RURuuP9zctVf5W15HnIXIndhBMMk
MHSR3uXS9phF6T18DrXN6yxTv3wfzlyp3z9VZlVatLx3xVq5wa4FwWjKsK8v1dphsy192GygFRvK
SA9mhS9E0IW7jyLZ5XYf1d5X0tXeNuRuqyh3d0Ru6LNG5Oqss7S9bd7T9MQDyH2gotxvR+SGvruT
W8l3X+AdxnKeQu5TZeQGO40jyB1Cf+sMOthptDu56uPS1u72jqLLF5H6YhmpQe++HWltuC8qklpu
p7Hbew25x5B7zNnJFu/XjLNXSX+1Yl3DM31zyOol/u7D1RXcPpTDcGqG848Mvn2m0q7mvIjca9f5
uw8nVz1Tvm9OQ24BuQX/f3vTjc0W7z0wNJDe4NIWeC+jmXdJf9dhbfP2YwU/If0nLq3a+xoWt4/0
fS7tsLkN6/4q6V91aXvMEsbTdtK3u7StpoZ5fTHpi9MDeWdLUxvxn0TnZZZC79/uI/DOrkp/yp44
tif3zobw1wxboUBDvy/eWS3f+VNL3wetrnxOHkfVd8MQ9L493/fvSTlv53vx5hbmdq9ZW5i7pHfF
UjOZFO5k93NBq9/7J4fnl9HVqE9mvLbgSv5fAR5Zk3NacgAA

------=_NextPart_01D4A28A.0C4EBBA0
Content-Location: file:///C:/51965904/Supfigures-revised_files/image006.png
Content-Transfer-Encoding: base64
Content-Type: image/png

iVBORw0KGgoAAAANSUhEUgAAAt0AAAPDCAYAAABvnLetAAAAAXNSR0ICQMB9xQAAAAlwSFlzAAAS
dAAAEnQB3mYfeAAAABl0RVh0U29mdHdhcmUATWljcm9zb2Z0IE9mZmljZX/tNXEAAIFESURBVHja
7d0xcttKoqhhLMALsKrMcBZg8aQve6WiXd7AmKXIU45cTByfom6mYDZwQ2d3D9fpS7wDB9qB9jDP
JASy0egGGhAlkdQXfFXHAglCFEH87NMEqv/6r/+qAACAp+NJAAAA0Q0AAKIbAAAQ3QAAILoBAEB0
AwAAohsAAEQ3AACIbgAAQHQDAIDoBgAARDcAAIhuAAAQ3QAAJxI7VfWfsTxviG4AgCeOdM8DohsA
Cn27mn3fBNTs6tv3sfddrxbvZ9Xs92K1fv9c27teX19cVrNffY+Z2q6b5fxTbsR2vrz5tL9fdd9a
/m7x8+vt7ZvmsedVddcsC5+zkvWLbhDdALxCt7df3yzeVT//+uuv/66q+d31en1x7NH9eV79qKrZ
fe4xm9+p7zatdQVRvQ3n4N/J9T4sb/7d92ElXr/oBtENwCtUj87O75arxcfNCO/YEdnnjO72KHM+
qLcj97PZ76Htqn/39nq2951//lF6++b5S31YSd1edIPoBuAVakZiVzert9tR3Cg4d1G9XHwJp120
p2PMfl9dzf9OTsfYLr/89eHD7N/18jpQU9M4hqa3bCP2z/b1hX7zePWHiHx070ato99383zktiMV
2Lltya1fdIPoBuCVaUaOm8is53anovJPHAchHd4uXh7H5m55EJ/N44aj6qnHzm73QOhu1js0Ap8a
hW626927d/9v/2Fgv035ke7unO1zH+UW3YhuAJ4hNv7zn2Mz5feIR26bQA4DMv+zOminLL9Zrd7G
c5zHTFPJ3TacGjK0vu0If3JUv7oPR7qbkfPtB4xmesvD/fZzx7vRnVq/6AbRDcCJxvZjojsOw9SU
iFS8dqO6jtLd8mAkuy9+u2f7KBsZzm/Tfjt6p6AkRtqzjxXdtjOvfDvtJtqWEesX3SC6AchE9zn8
LvGp79ri0e/DRvf+sfeRHd6uOYVhbq53ap3xffpO19f35cexgZ4/NeH4M8GIbhDdAJxZdOfmUMfT
Qcqie9zy1Gn5xsyBLpmK0neb7e+eOI1f8ouSwTnBs7EfrSu3ftENohuAVxTdfWfWSH8Rciiqh75I
mRoJjke5N2cyeZ7ozs23Dr+ImfqAkPuS6Guczy26Ed0AiO6iaM2fk7seBa8DuHQku3XKwIE54bsw
bc3lXn4snmf9iOgeuqBNZ9pNNGIdL4+3t+SCOaIbRDcAryC6QXQjugEQ3SC6Ed0AiG7PBYhuRDcA
ohtEN6IbgNLAPZcL0YDoBtENILZFN4huRDfAa4tu2waiG9ENgOgG0e15QHQDiG7RDaIb0Q2A6AbR
DaIbQNi+huiuL/te/WfKpctLLsl+aJtLsV9Ws1+5S7w3l2hP/T7xZdzD29ws55/2l6ZvS12efuh3
f4nnRnQjugEQ3UeoCdW//vrrv6tqfne9Xl8ce3R/nlc/qmp2Hz/m9ufzzz/CuA6jehfl7xY/v97e
vmn+3fdhY7vOh9unA7+7HSXLRTeIbgBh+4qiux7dnd8tV4uPs6q6T43oHkt0t0ep2zGb2o7tCH4Q
zPXv2r5f8/unPmykbt9a92z2O/e7Dy0X3SC6AYTtK4ruZiR3dbN6ux2ZfRgp7sTscvFlE+XxdItm
+dXV/O/ddIwgdOvll78+fJj9u15eB2798/36Sqa3bCP4z/aVhn46utuBnVvXbqQ6ej7C36n+oNK9
79By0Q2iG0DYvqLojqdg1HO7U1H6J46DeA1vFy+PY3W3PIjX5nHDUfXUY2e3uyC6U4+RH+nuztnO
jXI3v9/m9qntGFouukF0Awjbwm07l6tkxiO/TSCHAZr/WR2TU5bfrFZv4znSYwK177atL1NGc7F3
01MePgCEt42jO5wfHtp+OGh9oEhMaelZLrpBdAOI7lcW3XFYpqZUpMKxG9WXv1qj48Eoc194ds8W
Uvalw9KYTU4nieeFb6fNRL9fYpR8/7j73zXejqHlohtEN4DofmXiU+e1xaPfh43u/WPvIzu8XXMK
w9xc79KYzcXz0LpyX66Mtys+peDQctENohtAdL8yuTnU8XSQsuget3wbtdHUj74zhUwN5Ti6S85w
kvtZ6XZM+XAgukF0A4juM9R3Zo70FyGHonroi5SpQI5HuTdnMpke3eEXGHNxn/uSZ+l8btEtuhHd
AKKbYrnYbNSj4HUAl45kt04ZODAnfBe2rbncy49DU0GG1hlfkTI1Wh1Pq4kfr+SCOaJbdCO6AUQ3
ILoR3QCIbhDdILoBRDcguhHdAKIbEN2IbgBEN4huEN0AceSewxUWAdGN6AYQ26IbRDeIbuA1Rrft
AkQ3ohtAdAOiG9ENILpFN4huEN0AohsQ3YhuAHErul/Ot6vZ980TP7v69v0Yt2+9WryfVbPfi9X6
/eBt19cXl9XsV99tc+v7PK9+bJ6HrXeLn19vb980y25vv75ZvKt+5pYP3b9kuegG0Q2IbtF9ppqY
/Ouvv/67quZ31+v1xSn/PnXYzu5z0b2P5/ZtNvcLP3Rs1/MQxrv7BKEcLt99cIlvP//8o/XBpme5
6AbRDYhu23XGbpbzT5vYXq4WH2dVdT9f3nw6xd9jM8I9r6q7eiQ5H93b+J3Nfocj3amR7/Bng8sf
Hjt87prndfMhZmi56AbRDYhu23XmmhHb1c3qbWr0dReXy8WXTZQ30yOagMwt34wa18va94l/Fk5r
qZdd/vrwYfbvetlDtBZML9lG7J9t77tts/76A8b+Ntv79kz3mBTlQWgPLRfdILoB0W27erbx1C8m
1IRfE7313O726OsukuOpFK0gTi1vz1ve/SwI9uy6cuFfMqc7c9tmSkcqgrfb8Ocx69Hn5sPA/nkY
ml6SGrUOo3pouegG0Q2Ibtt15LH9mOcrjsEmesMQzP8sHOUtvU/VmfYxtK5DRXcT1qnb7L7gGMR+
avQ790XIvqjefKAZWi66QXQDott2nci2TbGNyCA0U1/we+x859TP2iPK+znYuWB+bHQ300raHy6i
6I4CuzU9pJkv/vC87L+MWYe0kW4Q3QCiW3Sn47T1xcNYPPp9qOhu5nLvv+g4tK7wNn/9Nfuf1Fzw
oegOp7bENtEbjoIXR7M53aIb0Q0gukX3kNT87TCOO1+UPFR0RyPKddA+7Uj30G1yI9HN+b4Ho9vZ
S0B0A4hu0R3rO090vOzwI93xKPf+Zy8V3c3vHI6ch+fVjqeXbMRTUpLn9c7c3nm6QXQDott2vYLo
zn1hsRWcPSH8mDnds1n1uz2Xe/mxbxrGc0R368NG5oqRnek4Q1ecTAT10HLRDaIbEN3C9oyi+zQ/
JJRFN6Ib0Q0gIEU3k6N7f/YRRDeiG0B0i24OKHUObUQ3ohtAdItuEN0gugFOI7rP7eqPILpBdAOi
W3SLbhDdiG6A1xLdnjMQ3YhuAAHpOfOcgehGdAMISM8ZiG5EN4CA9JyB6AbRDQhIXtNzVl/2vfrP
7Orb92PcvpIrUg5dxj1envpdW5dpH7rMe7D8Zjn/tL+0fdvm8vaiG0Q3ICAdNF/5c9bE6F9//fXf
VTW/O8WrPu6COgjhbSDH/364wM56fX0xr6q7MLw3y+N/x/fvW54M+J7lohtENyAgeUXPWT1KO79b
rhYfZ1V1f4ojs6mR8PBnqeXb0f2HKJ5y/77R9/o5nd33jcyLbhDdgIDkFT1nzYjs6mb1djtaHF1u
fReXy8WXTZTH0yZyyzejwvWy9n3in4VTPepll78+fJj9u15Wj7wPTS8ZG8VxdG8juWdUemh5aDfq
/gouWy+6Ed0AottzViCeZlHP7W5PMdlFchCd4e3yy9vznnc/i+Y5J9eVC/9MQJdML0n93s12bLfh
z2O252bvn4eh5Z1AfwWj3KIb0Q2cRLS5uqK/3zH8HZupJU08NtEbRnH+Z+HUi9L7VJ0YHVpXSXQ3
hr4I2foyZRzom58FsR+Obg8t72zDKxjlFt3p1945f3FWdANiTXT7O078O8aBmJoacaj5zuHPumf7
qEeGc3E9OL3kYeS62e59XOe/GBp+4EiNioej4UPL+372mqO776wuuQ9GyQ9IBdrTnTbTl6Z9Kbjk
tTPmPq0Pgo2JH8ri5zP3OtvtD8H/cUn936e+9efWHf5dnupsRw42wEFizTZxLPYH5lTExKPfh4ru
Zi73PgaG1hXe5q+/Zv+Tmgsej9iPCfVNXDTTR6YuT4W86C6I7tL/K/GM0b2P5PL7p6ZYDf/u46cg
ddY5MH0qfIz9ffO/VzgFLPfBIHzfeKoPl96gAdHNWUnN3w4DovNFyUNFdxQK4RzoqSPdQ9GdXB5E
c275ZTX71Xf/ZnnrOT3z0wROi+7E66zzoW98JKcCcEp0pwO5/P6p89znfvfWh8+Rr5XUdqbCNxXd
JbE8ND3rEB9qRDcgunlV+s6wES87/Eh3PMq9/9mhppfsAuIhHJrfqTMqHS0PoykM6KHlrcd8JfO5
Hxvdh4jQ1JSJ547u/Yh8e+R6s85c3O4fb9xod/h87s7wk3jOUtE9NC1kd5/Z7Hff81cyTUV0AwJX
dBOFTi4K6gNrPoQfM6d7Nqt+t/8X+/JjM+I8NbrboVF2RcqnWn6sV/U81uiOo7d0ykJu5PaxI7Fj
75/7PzhljzFuikb4fP5z/c/3uZHrVHQPBXN45qC+L4U2y57yde5NGhDd8KIfEobPXsJpRnfrA03h
/ynIBeRzR3fzO46J0ENE92bbss9BJrr7/h7NunbfYUj8Ts8xn1t0A6IbXjy6L3+9li8ovrbobkV0
wW374u+5o3vKqQIPMb1ke177TFwP/7y7vfXvEf7fre7o/XPM5xbdgOiGF5I6RzbnF91jQrRomsQz
RPc+Ysc91u41PfmLlNGFm6L9IxfduXndu9s/bE/u99o9/hN/WdjOBYhugCeK7tQXbftDN3PmjmeM
7t3vN+ID4ZT5633PZ/+ZSrrPZTLSE1eCDUe+4w8LT/29BTsXILoBXji6h86e8ZzRPXZqSevLvhP+
z03u+Yz/b1BfdKfWkZqXHs/rDkfJn/riT3YuQHQDPFF0l0wvKfki33NF99grV7a+LDpxesbwub8f
5mT3RHdqWWpUOx79fq753KIbEN0ATxjdJV+kLDlH9HNF99hTBU650uWY5zMc7e6L7nhed+7DQzyv
+7nmc4tuQHQDPFF0l5wysPR0dc8V3bnT6j1VcA89n+3R7vrc97n/axDO607N527/Tep1jPl9RTcg
cEU3cITRXfLlwtJTCj5HdOeuQvmUwV3yfO4e6/Lyf/uiu7We6/m/cjG9C+3Fcv1c87lFNyC6AZ4g
uluXgS8Y5R4aaX2O6I5PsfccwV3yfLaey5758eH0k+YKsamY3j3eQMSLbkB0i24KPef/Oj6UzmXf
s18ua5Z356Puo6jvqn7p9fO46G5NKSmdyz3qLChPF90lpwo8dHCXfohpvaYzkVz63Hf2gWeYzy26
AdHN2WoOwH/99dd/n0pY7mIgPq9wEAXbQOmJhM3tww8Z4f1L1s+Y6B7Q98XIEaPc2Q9bSd1T5uWl
z1fdN9WiHb9l23GI6G7//vmR6f0Hmfzz34nzZ7pAlZ0LEN2cpfpAPr9brhYfNwfr55izeZhtTp3i
bPa7+dk2KnLTFaLbxj8rWT8HiO6CDzFjR4yfOrpLr0L5UtHdfux8dIe/c9+HmTDOn+u9wc4FiG7O
UjOCu7pZvd2OakWhuovN5eJLGDPNAbh4eSZgh+5fKn6ceCS7ExwjR61F9/joPt8Pqc836vsqX1ee
BEB0c26aUbsmTutRrczc6CBSw9uVLR+K7vz9x354CKeHvHv37v+lRhSbUfD2CGfB6KHpJa8+upuR
31P4P0KiGxDdtuls/p7HZMrv0UwtaWKzCeAwKPI/a0dz//Lh6M7dvzyEgikAD+sMR7rrn13+2vyu
8WWzd89FJqrj9fM6o3vMqQIR3YDAFd1nFtuP+Ttu4zMIz11UBD8rnh7yRMvLgnt45LEZ/d7cLjVq
HS6fsn7Rff7GXoUS0Q0IXNHtOUucEi/95a6Xju7WWRaiL33VI9Zlo45hVKe+ZJmK7jHrF90gugGx
Jro9Zx25edPxdI9jHenum/cdT5tpovqymv3an50kv3xo/YhuRDcg1kS352xQahpJbtmjozr6smY8
L3ZKdA8tbx4jHLUO52w3y8NR821kN1/EdKYS0Y3oBsSagPScPVbqy4uh8IuDhxipjs+dPL++/lcz
qjwluuMpJ6HdCP3A1fQ6F/7onD2lf/2IbkQ3INZEt+cMRDeiGxBrtsnfEUQ3iG5AdOM5A9GN6AbE
moD0nIHoRnQDiG5/RxDdILoB0c3zXf0RRDeIbkB0I7pBdCO6AdGNvyOIbkQ3gFjzdwTRDaIbEGv4
O4LoRnQDYg1/RxDdiG7gFAPJF/AQ3cdnvVq8n1Wz34vV+n343yX3vb39+mbxrvq5+YN0zD//CG97
s5x/St7uj/ny5lOzrtnVt+/ZbV1fX8yr6m5/3/nd9Xp9YX8Q3YhuePUHAme9QHSff3THobyL8XeL
n19vb9/k7v95Xv1objMU3bvgDmI+vL/o9lpGdIMDgVjD3/FVRXcYyZtR7NR965Hv2X3zWEPRHd8+
3nbvtV7LiG5wIBBr+DsWhG91H065aOJzF5bLxZfwNmHMdqZ5RFM7itYfRPfV1fzv3W17RpKHQvnb
1ex7vC2t7Q2WlUwv6fvA4L3W+wKiGxwIxBr+jvlwTIwIb2P1Yb7yLpiD+A2XxwEb/7ts/WF07x8r
Fcdjons7Op2I9tSo9ZToNr1EdCO6AdHNM/wdz+H7Ajer1ds4GlMhHEZzuLwO2PYXCsOfla2/7LEm
RXfiy47bWI5Cfmx01x8c2uHuvRZENzgQiG5Ed398d87uUQdlKno70R2N9qbuU7L++r8vf4WR3Dc3
e8pId259Y6K7Du72FBvvtZ4HRDc4EIhuyNqfBm8/ajv05cYx0T1m/YeO7tSIdm70uzS6t+s0wi26
Ed2A6IYxUtEcznkuiu4oQlvTS0asf+ixxkR3Lta3o9SJedgl0R3ORffaEd2IbkB0w7jo7oxCb840
UhbdQ1+kHLP+Q32Rsu883anR75LodqYS0Y3oBkQ3PEo9ZSKca7382IwSl4w+D50ysHT9yVMGZoI7
+biJUxKWhvXQupp53LkrWnqvtR8husGBQHQDiG5ENyC6AbzXgugGBwLRDSC6Ed2A6AbwXovoBhwI
RDfgvRZENzgQiG4A0Y3oBkQ3gPdaRDfgQCC6Ae+1ILrBgUB0A4huRDcgugG81yK6AQcC0c1Zai51
nrpMeon16p//+Odq/Y/88u4l5bO3XV9fXFazX6nbxpdsj7d3c9/NZeb3l2qf312v1xe55Z37b7ez
um9d7v3d4ufX29s3zW1al7aPlnmvBdENDgSiG5KakP3rr7/+O47UsuAuD+oSddTO7lPr2y6bf/4R
BnQTzrugfli+u/1DGO+CPfp3GN43y/mnvpDerC+8fbh+77UgusGBQHRD1jY0/8T2crX4uBnlnS9v
Pr1EdLdHobvRnXqc7Qj9Q/TWv0f7fuF9Usub3735oLFdXxDtQ49/6A8c3mtBdIMDgejmTDWjtaub
1dvtSHAUnbuwXC6+hFMvNnEeT8eY/fXX/8yqy18fPsz+HU7vKInTbQD/eewxIRtG91Aox4GdiuZ4
JLuzfa98OonoRnQDohsmiKdo1HO7U2H6J6yD4AxvF4br7ra5cC+Z011422bb+0bmw+kf+ZHuhw8Q
D+t79+7d/0vNCW9GwZv7pOaMe68F0Q0OBKKbJ/h7HpMpv0c8+ttEcxiy+Z+Fod2O7jiEDxndrS9T
9ow81x8M9pEdz/kO1xOO2ocj3fXPLn9tnp/dFyiDDxSvffRbdCO6QXSLbl5NbD/mtRV+MbEVosHP
huYy5/77qaK770NDO7jrmG6tO543vp0yk3+scDQ99aXJktF277UgusGBQHTziv+O3dPrheLR78NF
dxPE/aftKz+9YBy9fWc/GRv44fpTX7IU3aIb0Q2iW6zh79grNX97H6L7KSLHMtKd/CJkFL253ym3
3u7ZT7rrb84ZPrTcey2IbnAgEGv4O7akppHklg1GdxC+TxndzXaFo8rhnOriueCt32v/4WJo/anz
eg+dPcV7LYhucCAQa7ziv2PuC4+tmHyYolFyfurdlwxns99POac7viJl94wqqaky+7nd8ZSa/jnf
3S9q9j2+91oQ3eBAINbwdwTRjegGRDeiG7zXgugGBwKxhr8jiG5ENyC68XcE0Y3oBkS3WBPd4L0W
RDc4EDx9rHEe7GcguhHdYIcV3YhuEN2IbsCBgFN9bYlu8F6L6AYcCBDd4L0W0U28s8JTsH8hukF0
I7qxs+K1hegG77Uguu2seG3Ba4rub1ez75tfbnb17fsh1neznH+qqvnd9Xp9MXYb9mb3i9X6fbN8
vVq8n1Wz3+HPnsJ6fX0xr6q7/Xa0f4/b269vFu+qn83y+DmLl1fvFj+/3t6+CW/zeV79yC2PHz/3
N9nc7rKa/Xrq58N7LaJbGIHXFqL7AJpI/Ouvv/57bCgfKrrr4G7fvl5H9Z/58ubTcz0Xu+Cdf/7R
CuQgjLf/flje3L4J411wx7cP/r39XR/+vbv9w/ri+zf/ToV3He7tDybeaxHd2Fnx2kJ0H6kmkJer
xcdZVd0fInLHRHcTlqnHjYP1eZ6L/Ah7arQ9jOjU8tb9HyI9/F3D5yr1+PFz2R4JF92IbuyseG0h
uk9CE7arm9XbcNS1E43LxZdNlDfTHsJwjEPw6mr+dysUt+vY3zecNtE3mpvcjofI7MTndvsuf20e
s7ltvR35aR4lhqa1jIru1PIgxFMfVuL7bG/z52/0XNNtvNciuoUReG0huh8pnh6RmuaxC+Z4isTD
7eJ17GO4vTyM9PhxmqkkvXOYEyPG2cfcRX7973gax5QPJalgj3+3oeklyajuRHdqpLs7zUZ0I7qx
s+K1xdlH97lcJbMzdeEhVluj2Nmf1cGXCskwqm9Wq7dxsOaCsfNlyiCSxzzm0DaXPj/1OrtTOFpf
lhzxRcm+6N58gIjnlIePI7oR3dhZ8dpCdJ9odIdfCmxFXiZ2Uz8Lp1e0l9dTPdqBnz87SWwXoImp
G0OPOTSNozy4h7/IGYZ0PprDOdv5ke7W792aNtONa9GN6MbOitcWnIDuqfFC8ej39OjeP84+skuD
MTcf+rHRHY+ox1NaxpwZZMyc7CkfBnLPlehGdGNnxWsLTkBq/vY+5vZTM4aiOxWanTNyRIEczl3u
i8dcsA49Zn56SXv0fczzEj/GpOgeOHvJ0NlRRDeiGzsrXltwQvq+WBgvKz0NXnzu6txp8PZfctz/
LDWy3LcdT/VFyqGQTZ3eMPxQUXye76HzdLd+5/RpHEU3ohs7K15bcOT6Ym4j/ALhUHS3ozd9ysDW
Fwu3611+TJ/RpD3NJZz2MeYxk6cMLDhzSWob4lMkDl1xsjNtZ+iLlvEpGqP7j5124r0W0Y2dFa8t
4Mm0RpyPIEi914LotrPitQWcfmAH01FKpsTgvRbRbWcFry1gpNJzenuuvNciuj2pdla8tgCO7v1z
DM8ZolsY4bXluQAA0Y0wwmsLABDdwgivLQBAdAsj8NoCANGNMMJrCwAQ3cIIry2AY3wfcyYRRDfC
CK8tYLLHnke7cyn2zPm6N+oL6eQv7d6sK7zkfGd740u7B5e4974HolsY4bUFnKVcKO9i/OFy8Ln7
f55XP5rbDEX3LriDmA/v730PRLcwwmsLeFXRHUbyZhQ7dd/cJeRz0R3ffvsYR3jFS+97iG68QeC1
BUeqjsfqPpxy0cTnLiyXiy/hbcKY7UzziKZ2pNa/uX8crSWPVRrdG9tLxEfb0treYFnJ9JL08ya6
QXQLI7y2vLZgKBwTI8LbWH2Yr7wL5mAaRbg8Dtj436kwbdY5v7r6uxvd+ccaG93b0enE9I/UqPWU
6Da9BES3MAKvLZ7Bf/68xo7N2N/hZrV6G0djGMq7QA6iPFxeB2w7isOf1be9/JWK5vRId/6xJkV3
Iti3sRyNgI+N7vrDQDvcve+B6BZGeG3Bmcf21OhuB2p4Vo86KPMj1UF0R6O98X22kZuYepKdXlI4
b3rKSHdurveY6K6DOz/txfseiG5hhNcWHDC6z+F32Z8Gbz9q2x3pflx0dx+rPt3ecrX4+JTRnRrR
zo1+l0Z3/QHi+Ea4S9/3+k6duNUzXab3FI2ZUzG2/46befrlp1lsfVjLfF9gquaDU6z3+wEDz0/4
3A59D6HvsRDdwgivLTjD6E5FczjnuSi6owjNhW0c3+k53YeJ7tyI9jaeEuFUEt1988vPJrp74vu5
ont4G6d/6El9qbdk/fttym9/K+QzHw7CD57H+H9KRLcwAq8tRPdTRndnlHsTJWXRPfRFylSAt89S
cvjo7jtPd2r0uyS6j/FMJY+L7m48HuLiP7monBbdqdfNQzBP+AJrO7i7Yd23vCSWWyPzme2bMuIv
uhFGeG0hus/k92n/b/xNbCw/NqPEJSE8dMrA0vniU6O7dJpAX1gPrSs3HeHYRiwfE92HiNvcNIyx
0d1/fvXxo92tv2/xFJr9tg5NC9lF+Wz2u+/3LJmmgugWRnhtwZlGN6/nfa8kuuMPSqUfKvpGgw81
wht+IBjzYWdMrOceoy+Yd/f584Gz+RCb2r5mmfncolsY4bUFohvR3R7xLfzyYlGUvlB07/5vTsEI
c25UvO+5C89o0/x3HNbmc4tuYYTXFohuRHc+ogtuOxSUh4ruKdNLwm0bdx729u/e9zuGZ7VJXeTp
kM+B6EYY4bWF6IYziu4xgTs0V/lQwTlmxLr72OUjzKnfPTevexfjD9u0j/PURaPM5xbdwgivLRDd
iO5krPZHd8m0iUNE95R55lOjO/e77z5cdC7yVM/nbn84aN/XfG7RLYw4+9fWMV89kNNmP0N0l52R
47HR3Tqd4cgL5BwyulPPX/OzMKbjed3hKLn53KJbdHOWry1hiOjGMXVadJdMLyn9cuBjorv0dH+H
jO7c7566gmtqVDse/TafW3SLboAJRDevIbpLvkhZet7px0Tn/jzyjx8lf8wXKeMPAJt17f8dXcgn
mtdtPrfoFt0AohvR3VFyysAxp8CbGt2PDe7Oegqjt+/24bzu1Hzu9vNXj4DnTiOI6BbdAKKbVxzd
JV9aHHVKwQnRfajgbv8+0y+Ok3wOr+f/ysX0LrQXy7X53KJbdAOIbkR3NjpLRrlLRm/HRvchgzve
3r515i4Dn17X7H42q34Pxvnl5f/G88AR3aIbQHQ/u/Xqn//452r9j0Otrx1OkSgiwxHd2CakmnX1
hWU76A4Xis8d3d3nrWAud+HvOia6Dx3cyQ8TiQAeWj72eeq8LsznFt2iG0B0v1xwb0Jn9vuQI4C5
UN7F0kD8bKPv4TZD0b0Lq/gczS8UWOXRPaDv9H8TvpjYDto+87vLy+p/i7ZxQpSXbceIiwH1PFed
OB95qkPR7UkQ3YDoFt0nGd1hMObm1tZR2r0KYS4u49s/1e/0bNFd8GFhykj0sUR3MpoDpR8iwuex
7z7h45jPLbpFN8Arj+5UEDUhsQvI5eJLeJswIIZG9HLrj38+++uv/5lVl78+fJj9O46qMaOGQ6G8
DaHE/XePESwrmV7yHB8kHFMR3XiDAET3KQd3YuS3Hp2rg3cXxsEIaLg8DtX432XrrwN18PRrmccY
G93bUcrEiG5q1HpKdB/z9BIQ3aLbcwGcXHSfw1Uyb1art3EcpkI4jOZweR2q7f/NH/6sbP35x4rX
1/ezUdGduO82ljPBP+6iKi93lgrHVEQ33iAA0X3El6bvzvWtwzE1VaIT3dGobuo+JevPTcsofYxR
0R2vLzPXe0x0N/N3X3LurmMqohtvEABHKDzncBOwQyE8JrrHrP+5ojs1op0b/S6N7vrLhS9/HmbH
VEQ33iAAjlAqaMO5zUXRHcVma3rJiPX3RnfPY4yJ7tyI9naUOjEPuyS6wznqjqkgukU3AOno7oxC
b84oUhbdQ19yHFx/EMG56D7UFyn7ztOdGv0uie6XPFOJYyqiG28QACdkf97lZq718mNfCMc/Gzqd
X9/6W8tns99DU0bGnDKw9DzMfWE9tK7c+Z5fam63YyqiG28QAOCYCqLbGwQAOKaC6PYGAQA4piK6
8QYBAIc/To7hOUN0I7oBABDdohsAANEtugEAEN2IbgAARLfoBgBAdItuAGD8mUscUxHdiG4Atm6W
809VNb+7Xq8vUpeZH9J3afb48vD1Y+Uv0953CfjGen19sbls/f6+9bY7poLoFt0AnER0T7l/LpR3
Mf5u8fPr7e2b3P0/z6sfzW2GonsX3EHMh/d3TAXRLboBeFXRHUbyZhQ7/9iz+2ZkfSi649tvH2PC
6LxjKohubxAAr1wdkdV9OPWiidBdYC4XX8LbhFHbme4RTfFoT8+Y3V9dzf9OTS+p//vy14cPs3/3
TeMYCuVvV7Pv8Ta0tjNYVjK9JP18iW4Q3T074rHy4gJ4oeBOjAxvo7UVxX9iO5hOES6PQzb+d7P+
XcTvAjwX3X8eKxHMY6J7OzqdmP6RGrWeEt2ml4DoPskd0RsEcKr+8+f969iM/R1uVqu3cTymQjiM
8nB5aqpI+LPU8m7U5x9rcnQnRsm3sRwF/djorre9He6OqSC6RTfAK4ntqdHdDtXw/0LWYZmaStGJ
7mjUN1y+jdTk8stf6egenrYxZaQ7N9d7THTXwd2eWuOYCqJbdAM8cXSfw++yn+6xH70dCuFjj+7U
iHZu9Ls0urfrPOIRbsdURLcd0RsEILqPWCqaw7nPRdEdxejQ9JLceboPEd25Ee1U/JdGdzgdxrEe
RLfoBhDd06K7M8q9OUtJWXSXfpGy8+8niO6+83SnRr9LovuYz1TimIrotiN6gwBE9wmpp06Ec7mX
H5vR4qHobsXuQU4ZWB7dqbNhpeK5L6yH1tXM485d0dIxFUS36AYQ3by2UPG6RHTbEb1BAKIbHFNB
dNsuANGNYz2IbtENILrBMRXRbUf0BgGIbnBMBdFtu6YcWAEOefVHEN0gum2X2AZEN471ILpF9/NF
txc94D0Cx3oQ3aLbARXwHgGiG9FtRxTdgOgG0Q2i23Y5oALeIxDdILpFtwMq4D3ilH27mn3fvNdX
1ex+sVq/P8Q6b2+/vlm8q37W643MP/8Ib3uznH9K3u6P+fLmU7Ou2dW377nHW6+vL+ZVdbe/7/zu
er2+cEwF0S26HVAB7xEvronVTdwecr25UN7F+LvFz6+3t29y9/88r340txmK7l1wBzEf3t8xFUS3
6HZABbxHvGx0rxbvZ9Xs96FGuIeiuyT065Hv/aj7UHTHt3/K30t0g+gW3QBn+h5RB2R1H067aAJ0
F5fLxZfwNmHQdqZ6PIwId9ab+3nn8S5/ffgw+3ffNI6hUN5OaYmmmbS2NVhWMr3kuT5MiG4Q3aIb
4AzfI1KjwvUc7Dp2d4EcTKUIl8cRG/87jtPix0sE85jo3o5OJ6Z/pEatp0S36SUgukW3AyrwTO8R
53CVzJvV6m0cjmEoNxEcRnK4vI7Y9mh0+LM4uqc83uToToySb2M5Cvqx0V1/SDjcl0JFN4hu0e1F
D5x5dLcjNTyzRx2VqWkUneiORny7Ed2dhjHm8SZHd7xdmbneY6K7ORPLob8YKrpBdItugDO2PxXe
fuR2KJofE91THm9KdKdGtHOj36XRvV3nkY5wi25Etx1RdAMcsVQ0h/Oei6I7CtHe6SUTHm9sdOdG
tLej1Il52CXRHc47d6wH0S26RTfA+OjujDpvzixSFt1jv0g55fHGRHffebpTo98l0X2sZyoR3Yhu
O6LoBjgh9bSJcG718mMzUjwU3a3QTVwRMnX/sY/XF92pq0ym4rkvrIfWtb+iZvqKlo6pILpFt+gG
4DWFimMXotuOKLoBQHSD6LZdohsAx3oQ3aJbdAOA6EZ02xFFNwA4poLotl2iGwDRDaJbdItuABDd
iG47ougGAMdUEN2iW3QDILpBdNsRRTcAiG4Q3aLbGxfAi+u7LHzf5dvDS9Fv3Cznn/ou5d53mfjd
tqyvLzaXq9/fd353vV5fOKaC6Bbdohvg7KM7DuVdjL9b/Px6e/smt+7P8+pHc5uh6N4FdxDz4f0d
U0F0i27RDfCqojuM5M0odmq99cj37L5Z71B0x7cf2jbHVBDdtkt0AyTCtroPp1w08bkLy+XiS3ib
MGY70zyiqR19y1PhGv5sanRvfLuafY+3pbU9wbKS6SVjPhA4poLotl2iG2AfjokR4W2sPsxX3gV5
MI0iXB4H7NC/48d7yujejk4npn+kRq2nRLfpJSC6RbfoBp7xveKYjP0dblart3E0dqO3ug+jPFxe
B2z7C4Xhz4ZGg588uhNfdtzGcmY0vjS66w8e7XB3TAXRLbpFN3Dmsf3Y963u2T3qoByK4tRo8lCU
P2t0x9uWmes9Jrrr4G5PsXFMBdEtukU34D0ia38avP2o7VD0nkp0p0a0c9tTGt3bdR7hCLfoRnTb
EUU3ILqPWCqawznPRdEdRegxTC/JjWhvR6kT87BLojucy+5YD6JbdDugAt4jxkV3Z5R7c5aSsuge
+0XK3Bcrm9jdn+kk//hDodx3nu7U6HdJdB/jmUpEN6Lbjii6AdF9QuopE+Fc7uXHZpR4KLrboTz+
lIHt0H84HeH19b8uq9mv0uhOXWUyFc99YT20rmYed+6Klo6pILpFtwMq4D2C1xIqXpeIbjui6AZE
N4huEN22ywEV8B6BYz2IbtHtgAp4jwDRjei2I4puQHSDYyqIbtvlgAqnGbjndPVHEN0gum2X6Aax
LbpxrAfRLbpFN7ym6LZtILoR3XZE0Q2IbnBMBdEtuh1QQXR7j0B0g+gW3aIbEN0gukF0i27Afug9
4umtV4v3s2r2e7Fav5+6jtvbr28W76qfm2NLx/zzj+Z2N8v5p+Rt/pgvbz4165ldffue3d719cW8
qu72953fXa/XF46pILpFtwMqiG7vEWctF8u7GH+3+Pn19vZN6r6f59WPZvlQdO+COwj58P6OqSC6
bZcDKohu7xGvLrrDUN6MZMfL6pHv2X0zyj4U3fHtt+s/wEi96AbRLboB++GZvkfUsVjdh1Msmtjc
heRy8SW8TRiunSkdwehv7v6b9cePO7+6+juM1pLHHhPdG9+uZt/D7Wttf/Dzkukl6edRdIPoFt2i
G0S394g4FBOjv9swfZifvAvjYNpEuDwO1vjf+fv/eRpTPwtGj4cee0p0b0eooykgqVHrKdFtegmI
btEtukF0P8G2ncNVMm9Wq7dxJIYjtk34hlEeLq+DtR3B4c/y90//LBXduceeHN3R9m5jOTP6XRrd
9YeBdrg7poLotl2iG0S36E7EaHgWjzogU5Hbie5odLcb7fn7D0f38H1HR3ewvbl53mOiuxml75v2
IrpBdB/Ndp3TwQvw4fdU7E97l47dc4vueFQ7NfI9Jrq36zuCEW7RjegW3UXbdW4jRoDoPhVDc5yL
ojuKzu70kuOI7uz89cQ87JLoHppf7lgPohsHe7Af0gnsVPwOhW/ZFylfPrpz5+lOzecuie5jOFOJ
Yz2iW3Q72MMJv+79H6fXp54iEc7lXn5sRoRLwrfolIHPHN2pK03mQjwV1kPr2Z9tJX1FS8d6EN3+
kKIbTiK27YfgWI/otiOKbvB6tx+CYz2Ibjuigz2IbhDdILrtiCIEvN7th+BYD6JbhHgu8Hq3XeBY
D6LbjuhgD6IbcKxHdNsRRQh4vdsPwbEeRDcO9ni9i24Q3SC67YgO9iC6Acd6RLcdUYSA17v9EBzr
QXTbER3sQXRzjNarf/7jn6v1P6bct+9S7eGl6DdulvNPfZdt77skfGeb19cXl9XsV+5S9I71ILrt
iA72ILo5ouBevJ9Vs99T4zUXyrsYf7f4+fX29k3u/p/n1Y/mNmOie3u/anYvukF02xEd7EF082qj
e7vu9fXFvKruNqPYqfvWI9/7cC6J7mad9Qi56AbRbUd0sAfRzej4re7DKRdNfO7CeLn4Et4mjNnO
NI9oakdq/fOrq7/DnzWP150yMr+7Xq8vxkb3xrer2fd4W1qPESwrie5tqP+5z2M/LDjWg+jGwR6v
d9v12oI7MSK8jdWH2N0FczBVI1weB2z871SgNuusw3u/LBXD28fKTBMZCuVtJCfuG49yl0Z3e/tF
N4huO6KDPZxRdDPO2Of5ZrV6G0dpGJW7QA6iPFxeB2x7NDr8WX3by1+p0eo4XlPr6psmUhTdiZHy
7ZzsaARcdIPotiOKEBDdPFl0twM1PKtHPRKcH6kOojsaTY7vU3/xsDv1JL5dPYKePsNIKoanjHTn
Il50g+i2I4oQ8Hrnyey/HLifbtEd6X5cdHcfq56rvVwtPnaie+CMI2NCOTWinRv9Ft0guu2IIiS5
bXAsI6SctlQ0h3Oei6I7mh+dC9s4vuM53al1TY3u3Ih2LuxFN4huO6LoFtuIbp42ujuj3JuzipRF
99AXKZPztHf3X34Mwzh1fu2+EJ9ynu7U6LfoBtFtRxTdR71NeL1zHlpzrreBu4/hoehuRW7x1SD3
Eb177DjaE7fNhfIh5oCPWZfoBtFtRxTd4LUFrzlU7MuIbjuiCBFGeL0DjvUguhHdeL0DjvUguu2I
otvfEK8twLEe0W1HFCHCCK93wLEeRLc/ougGry0Q3SC67YgiRBjhtQU41iO67YgixDbh9Q441oPo
tiOKbvDaAtENotuOKEKEEV5bgGM9iG4RIrrxegcc60F02xFFN3htcQq+Xc2+b45BVTW7X6zW7w+9
/tvbr28W76qf9WNE5p9/hLe9Wc4/JW/3x3x586lZ1+zq2/fc463X1xfzqrrb33d+d71eXzjWg+i2
I4pu8NriRTSBugnap3qMXCjvYvzd4ufX29s3uft/nlc/mtsMRfcuuIOYD+/vWA+i244ousFri+eP
7tXi/aya/X6KEe6h6C6J/nrkez8CPxTd8e2f63d0rEd0i24RIozweucswri6D6daNNG5C8rl4kt4
mzBiO9M7HkaBO+v98/NUoIY/K3m8MdG9sZ3eEk0zaW13sKxkeslLfLBwrEd0i24RIozweueUgzsx
ElzPwa7nKe/COZg+ES6PwzX+dxykZdGdf7wp0b0dnU5M/0iNWk+JbtNLQHTbEUU3FL+2OA9j//43
q9XbOBZTERxGebi8Dtd2EIc/mxrducebHN2JaN/GcjQCPja66w8ET/MFUcd6RLfoFt22CdHNmUR3
O0zDs3nUITkUyalR5OR0kVHRnV8+ObrjbczM9R4T3c1ZWZ7yS6KO9Yhu0S26bRNwBvanv9uP1o6J
4FOI7tSIdm70uzS6t+s8ohFux3pEtx1RdItu4Iilojmc61wU3VF8Pn56yeGiOzeivR2lTszDLonu
oTnmjvUguu2IohugG92dUe7NWUPKonv0FykfIriJ2v2ZT8oeb0x0952nOzX6XRLdx3SmEsd6RLfo
Ft2iGzgh9VSJcC738mMzOlwSwblTBuYiNT6V4Pz6+l+X1ezXY6M7dZXJVDz3hfXQuvZX10xf0dKx
HkS3HVF0A3DuoeI4gei2I4pu0Q2AYz2IbkQ3AI71ILrtiKLb3xAAx3pEtx1RdItuABzrQXT7I4pu
AEQ3iG47osAV3QA41iO67Yii2zYB4FgPotuOKLoBEN0guu2Iolt0A+BYD6JbdB8pfx/gNem7BHzf
JdvDS9Fv3Cznn/ou3953afjdtqyvL+ZVdbe/7/zuer2+cKwH0W1HFN0AZx/dcSjvYvzd4ufX29s3
uXV/nlc/mtsMRfcuuIOYD+/vWA+i2454Zh8EPBeA6O6P7jCSN6PYqfXWI9+z+2a9Q9Ed335o2xzr
QXT7Q4pugETYVvfhlIsmPndhuVx8CW8Txmxnmkc0teMxy6dG98a3q9n3+LFajxcsK5leMuYDgWM9
iG5/SNENsA/HxIjwNlYf5ivvgjyYRhEujwN26N/x4w3e/hHRvR2dTkz/SI1aT4lu00tAdNsRRfeL
bR9wWt/7uFmt3sbRGIZuE91hlIfL64Btf6Ew/NnQaPBj7l82JaT7ZcdtLGdG20uju/7g0Q53x/rj
s/1bR/9nBtFtR+Qko1vkwHl82bp7do86KFPR24nuaLR3KMqHRqO70X+4ke7cXO8x0V0H93GG3NCx
vu8sLls9I/e9Z4vJnBWm/TfdTE8af8aX/eOOu2/f/ZoY7zvjzRTNayPWOwVq4HkP/2a511z4txnz
f2tEt+jmBKPb3whO0/40ePtR26HoPZXoTo1o57anNLrrWDu+Ee6DRXdPfL9UdO8Dedx9U1Ojhn//
aX/b1PciSta9357879YK+cwHg/B0lucyqi+6EbeiG85KKnrDOc9F0R3FxPjpJdPuP+XsJduA6QnK
vugO57Kf6rG+L/IOcR7yXPyNje50HI/bniZWw79p7vdvRfPIefrt4O6Gdd/yklhujcpntu0xH2pE
t+hGdAPPFd2dUe7Nwbssusd+kXL0Fy8PfJ7u1Oh3SXQf45lKDh3dhwjQ3HSJ547u/ah89wNd/2kk
x412t0b/i6fm7H+PoWkhuyifzX73PX8l01REt+hGdAMvrD2/dRMcy4/NKPFQdHeD4vlPGVg6h7Yv
rIfWlZure2z/O/8Q0R1Hb+nv1zdq+5iR2Cn3TU0tKX+c8t95TKjn1t8XzLv7/Nkn+r4U2iw7l/nc
ohtxK7oBTvpYXxrdrQ8hhV8wLIrHZ4ru5vccf971cdG9+8BaEPe5UfG+v0n4pd3UdJmhDzuiW3Qj
ugE44uhuRXTBbYfC77mje8qpAsdOLwl/53Gnmmw/p33PXfjF3dzo/TnO5xbdiFvRDfBqontMhA7N
KX7O6N5H7LjHGjNq3d6ux01Hyc3r3v0eD9uT+7126zyj+dyiG3ErugFeTXTHX6odjtx8fD5ndO9+
xxHn3Z40h31CdOee092Hls73Ger53O0PBu37nuN8btGNuBXdAKI7UnLmjOeM7rFTS1qnShwR6oeM
7tTfJTUvPZ7XHY6Sn9tVN0U34lZ0A7yK6C6ZXlL6Jb7niu6xV68sPeXfoaI795ymLlKVGtWOR7/P
dT636Ebcim6AVxPdJV+kLD0/9HNF99hTBU692mX8geMxX6SM43+zrtyHh3he97nO5xbdiFvRDfAq
orvklIFjTlX3XNGdO63eoYO7s46xkZ+4fTivOzWfu/13qUfAx/y+olt0I7oBOLLoLvli4ahTCj5D
dOeuQvlUwd1+nqZfHCf5t7me/ysX07vQXizX5zqfW3QjbkU3wNlHd+sy8AWj3CWjrM8R3fEp9p46
uOPnoW99ucvAp9c1u5/Nqt+DcX55+b/xPHDRLboR3QAceXS3w7BwLnfpubOfIbpLThV4yOBOfkhJ
BPDQ8rHPfzv0z3M+t+hG3Ipu4JnVwTL7XR4qgSi+wikTsc2IYrOuopHbP+FzWc1+HdsIY3l0D+g7
/d+ELxC2w7NP9AXBrG68lpwqcB/dZdsxLbzLtzn/YSb/N+i85kec5lB0i25EN8AkuVDehUnJVIOH
24yJ7tTp3M4iugtGTaeMFj91dJdehfKpojsZzYHSDyfh7913n/BxznE+t+hG3Ipu4ESiOwyxXJTU
gdO9HHdf7LT/1/7pRfe5mnIVSkS3HRHRDTyr1ChkE5676R3LxZfwNmHIDv3v7r65qs36r67mf6dG
W0unl+RCeTsimAix3TYFy0qiext3u1O65bfLsf55NSO/5zrqK7pFN+JWdMOpB3diNLgOmDqMUxcb
CZfH8Tr07939H9YXf0kuvv1jo3sbyYkpE/Eod2l0tz+oiO5jMOZUgYhuOyKiG054vzwmY3+Hm9Xq
bRykYVA2URxGebi8jtf2/NfwZ6nlYegPrf8g0Z2Yn7ud25sZkRfdJ/bBceRVKBHddkREN4jtZ4/u
dpx2v6iWistOdEexEy7PfbGsmcKSXH8nyg870p2b6y26QXTbERHd4HX/JMILcjQBOTTSPDq6+04/
98TRnRrRzo1+i24Q3XZERDd43T+JVDSH852LojuaS9udXpKfa5ufXnL5az+nfFp050a0cx8ERDeI
bjsiohu87p8uujuj3JsvNpZFd/EXKYPI7Ub94b9I2Xee7tTot+iGE4zuspOuvwx/RAd58QFe97H2
BUM2Mbz82De9I/7Z+FMGdqeytE4ZGNz/MVekTMVzX1iPWZfohiOJ7qPceDuig7z4AK/7I3Os8Xqy
oeJ1iei2IyK6wf6I6HasB9HNSRzkz+00ZSC6RbfodqwH0Y3oFt0guhHdILrtiIiPU/6wwmnzHoBj
PYhuOyKvOroFIaIb0Q2i246I6H6l24XXPTjWg+gG0Q1eX4huEN12RMSHKMLrCxzrEd2iG/Fhu/C6
B8d6EN0gusHr61Q85jLw8eXob5bzT8nb/bG55H3fJeJ327O+vphX1d3+vvO76/X6wrEeRLcdEdEN
Xl9nKxfKuxh/t/j59fb2Te7+n+fVj+Y2Q9G9C+4g5sP7O9aD6LYjIrrB6+tVRXcYyZtR7NR965Hv
2X0zij4U3fHtt49xZFfUdKxHdNsRER+2C6/7I1WHY3UfTrdownMXlcvFl/A2Ych2pnhE0zq6U0D2
UzKa9V9dzf/eLQ9Gjkunl+RC+dvV7Hu8Pa1tCpaVTC9JP3eiG0S3HRHR7e+E11dfNCZGg7eh+hDG
uyAPQjhcHsfr0L93939Y3z740+t7bHRvR6cT0z9So9ZTotv0EhDddkREt9c8T/z6OoerZN6sVm/j
YAxDt4niMMrD5XW8tr9MGP4stTwM/aH1HyS6E1923MZyZkS+NLrrDx/tcHesB9FtR0R0g+jOx3fn
zB51TKaitxPd0UhvuLwO0/QZQzZxm1x/J8oPO9Kdm+s9Jrqb3ys3X9yxHkS3PySiG6jiAA1HbIdG
mkdHd8/0i6eO7tSIdm70uzS6t+s8shFux3pEtx0R0W274Iilojmc71wU3VGAdqeX5AM1P73k8td+
Tvm06M6NaOc+CJREdzif3bEeRLcdEdEtuqE8ujuj3JsvNpZFd/EXKYPI7Ub94b9I2Xee7tTod0l0
H9uZShzrEd2iG9Ftu+CE1NMlwrncy4990zvin40/ZWB3KkvrlIHB/R9zRcpUPPeF9dC6+uanH8vc
bsd6RLcdEdFtu4COUxg9PqlQ8b6H6LYjIrptFyC6HetBdIPoBkS36AbRbUdEdItuAMd6RLfoRnTb
LgDHehDd/oiIbgDRDaLbjojoFt0AjvWIbtENohvAsR5Etx0R0S26AdENotuOiOgW3QCO9SC6YVTc
Hit/I0B0g+i2IyK6RTfQo+/iObe3X98s3lU/N8e3jvnnH+Ftb5bzT8nb/TFf3nxq1jW7+vZ9cJvW
1xeX1ezXMV7Qx7Ee0W1HhBf5MOC5gPOP7jiUdzH+bvHz6+3tm9y6P8+rH81txkT39n7V7F50g+i2
IyK6RTe82uje3m99fTGvqrvNKHZqvfXI9z6cS6K7WWc9Qi66QXTbEUF0w+iwre7DKRdNfO6id7n4
Et4mjNnONI9oasdjlk+N7o1vV7Pv8WO1Hi9YVhLd21D/c5++bXKsB9FtR0R0A93gTowIb2O1mt9d
r9cXuyAPpmqEy+OAHfp3/HiDt39EdG8jOTHFJB7lLo3ukg8CjvUguu2IiO4j3D546S8P36xWb+Mo
DaOyie4wysPldcDWAd6O2jDa84H6mPsXRXe07o3tnOzMaLvoBtFtR4QziG5RyLGesad7do96JDgV
mJ3ojkaTh6K887g99z/0SHdurrfoBtFtR4QzjG5/I47F/suB++kWQ9F7KtGdGtHObY/oBtFtRwTR
DU8mFb3hnOei6I7mR4+fXjLt/lPOXrKdj56Y5y26QXTbEUF0w9NGd2eUe3OWkrLoHvtFytFfvDzw
ebpTo9+iG0S3HRFENzy5+mIv4Vzu5cdmlHgouluR+0KnDExdZTIVz31hPWZdohtEtx0RRDfwmkPF
+wui244I4lZ0A471ILpBdItuQHSD6LYjgugGcKxHdItuELeiG3CsB9Htj4jotl2A6AbRbUcE0Q3g
WI/oFt0gukU34FgPotuOiOgW3YDoBtFtRwTRDeBYD6IbRLfohqPTd7n2+PLyN8v5p+Tt/thc4r7v
svCx9fr64rKa/TrGS7871iO67YggbkU3PEl0x6G8i/F3i59fb2/f5O7/eV79aG4zJrq396tm96Ib
RLcdEUQ3vNro3tiMRs+r6m4zip26bz3yvQ/nkuhu1lmPkItuEN12RBDdMNF6tXg/q6r7cPpFE6L1
stnvxXLxJbxNGLadKR/RNI9OuG7Xdfnrer2+GHr8MdG98e1q9j1+/NY2BstKonsb6n/us3seRDeI
bjsidOP2WPkbcTTBnRgd3oZrNb/bRPEuiINpG+HyOGbjfzfr30X8LsAf1j/w+GOjexvJiSkm8Sh3
aXS3P5iIbhDddkQQ3Wf+nPE0r62b1eptHKhhYDbRHUZxuLyO2XYghz9LLQ+jeujxJ0V3Iti3c7Kj
EXDRDaLbjghn/mFAbHNsH+i6Z/qoR4VTsdmJ7mhkOVy+Dezk8v30kr7HnxTd8eNl5nqLbhDddkQQ
3a96m3g+++ke+8jtjnQ/XXQPPf7Y6E6NaOdGv0U3iG47Iohu0c2zSEVzOP+5KLqjUemh6SWd5T2P
Pya6cyPaqfAX3SC67YggukU3zxvdnVHmzZlEyqL7sV+kHHr80ujuO093avRbdIPotiOC6BbdPKv6
wi/hXOrlx2bEeCi6W8FbeMrAq6v53+Hod9/j50I5dZXJVDz3hfWYdYluEN12RBDdopuTkjutH471
ILoB0Q1TAztxFcjUdA8c60F0A6IbJqrPyx1M3xDcjvUgugHRDYhuEN12RBDdohtwrEd0i25AdAOO
9SC6AYErukF0g+i2I4LoFt2AYz2iW3QDohtwrAfRbUcE0S26QXSD6LYjgui2TYBjPYhuQHTDMVmv
Fu9n1ex3c4XL0O5ql+GFeBIX5Kmvkpm4zR/z5c2ncF2zq2/fB7dpfX1xWc1+pbbJsR5ENyBwRTdn
Gd1xKO9i/N3i59fb2zep9X6eVz/C5WOie3vf4FL3jvUguu2IcCSBe4z8fTjX6N7eb319Ma+qu2Yk
O1SPfLejuSS6m3XWo+SiG0S3HRFEt+hmMGSr+3CaRRObu8hdLr6EtwnjtTOtI5jKkbv/Zv3x427W
2Z0iMr+7Xq8vHhvdG9+uZt/DbWtte+bnfdG9jfU/9+vbJsd6EN0ArQ8CnotXGtyJEeBtnD7E7i6M
g6kX4fI4WuN/5+//56XX+dnsfjarfocBvP15cLvHRPc2kqMpJqlR7tLoLvkg4FgPohvgJKL7mP/v
wDn8H4ub1eptPM85jMgmmsMoD5fX0doejQ5/lr9/+medke3oQ8Gjozta/3Y+djTKLbpBdNsRgVcT
3QL6eacJdc/oUY/+poKyE93R6HE32vP3D3+WO6NIcrrLAUa6++Z5i24Q3XZE4FVFt7/R09p/GXA/
xWJMNB88unvOMPLY6I5HtVMj36IbRLcdERDdHNzQPOei6I7mRHenl5RFdz29pP8sIIc8e0k8X1x0
g+i2IwKim6eL7s4o9z5+h6K57IuUY6K7Pdqd3r7DnKc7N59bdIPotiMCopuDqy/uEs7lXn5sRoVL
ornolIFF0T37/X9Xq//TPmVge+R76hUpcyGei+ox6xLdILrtiIDohtcUKvYZRLcdERDdohsc60F0
A6LbdoHoBtFtRwREN+BYj+gW3YDoFt3gWA+i2x8REN0gukF02xEBcSu6wbEe0S26AdEtusGxHkS3
HREQ3SC6QXTbEQFxK7rBsR5EN/DKovtY+RsxVt8l3MNL1G/cLOefkrf7Y768+TR0ufjQen19cVnN
fr3k5eAd6xHdohsQ3aKbZ43uOJR3Mf5u8fPr7e2b3P0/z6sfzW3GRPf2ftXsXnSD6LYjAif3YcBz
waGie2MzGj2vqrvNKHbqvvXI9z6cS6K7WWc9Qi66QXTbEQHRTSoaV4v3s6q6D6dWNJFZL5v9XiwX
X8LbhNHamc4RTOHI3X+z/vhxw+kc+22Z312v1xft9V3++vBh9u/U8pJQ/nY1+x5PM2n9HsGykuje
hvqf++x+V9ENotsfERDdtII7MfK7jdKHmN2FcTAlI1weh2r87/z9//yJOz+b3c9m1e8werc/D263
W18imktDeRvJiSkm8Sh3aXR3PmCIbhDd/oiA6D78Np7yHPib1eptHJ9hPDaRG0Z5uLwO1fZoc/iz
/P3TP+uMbEcfClL3nRTdiRHy7ZzsKOZFN4huOyIgusX2wb542j2LRz3imwrJTnRHo8bdaM/fP/xZ
7iwiyekuPWE7ZaQ7N9dbdIPotiMCotu2Pdr+S4D7aRVjovng0T1wZpFDRHdqRDs3+i26QXTbEQHR
bdseLRXN4dzmouiO5kF3p5eURXc9vaT/7B+Pje7ciHY8d1x0g+i2IwKi27YdNro7o9z7+B2K5rIv
Uo6J7vZod3r7pkV333m6U6PfohtEtx0REN227WDqi7qEc7mXH5vR4JJoLjplYFF0z37/39Xq/7RP
Gdge+R4T3X1zw0vDesy6RDeIbjsiILpFN68hVLwuEd12RADRDY71ILoBhK3oRnSD6LYjAqLbtoFj
PaJbdAOIbnCsB9HtjwicVnSf49UfwbEeRDeA6BbdiG4Q3XZEgOP4QOC5wLEeRLcdEUB0I7pBdNsR
AUQ3ONaD6AZAdCO6QXTbEQFEN/9V3d5+fbN4V/3cHOs65p9/hLe9Wc4/JW/3x3x586lZ1+zq2/eh
x12vry8uq9mvxWr93rEeRLcdEUB0v4rojkN5F+PvFj+/3t6+yd3/87z60dxmTHRv71fN7kU3iG47
IoDofrXRvbEZjZ5X1d1mFDt133rkex/OJdHdrLMeIRfdILrtiACie8B6tXg/q6r7cJpFE5z1stnv
xXLxJbxNGLCdqR3RdI7h9V/++vBh9u962fzuer2+6LvP2Oje+HY1+x5vV2vbg2Ul0b0N9T/32T0/
ohtEtx0RQHRngzsxCrwN1Dh+g+kZ4fI4WuN/F68/iN6h+0yJ7m0kJ6aYxKPcpdHd/kAhukF02xEB
niy6z+EqmTer1ds4RMOQbKI4DOBweR2t7RgOfzZl/UP3mRzdiWjfzsmORsBFN4huOyKA6H6SS9N3
z+hRj/6morIT3dEIcuo+Y9Y/dJ/J0R1vZ2aut+gG0W1HBOCg9l8I3AdtdyR6enRPWv/AfaZEd2pE
Ozf6LbpBdNsRATioVDSH85yLojsagW5NL5mw/qH7jI3u3Ij2dp54Yp636AbRbUcE4PDR3RlR3pw1
pCy6h75IOWX9Q/cZE9195+lOjX6LbhDddkQAnkR9gZdw3vTyYzMyPBTdrbDNnDJw7PqH7tMX3amr
TKbiuS+sx6xLdIPotiMCwGsLFcd6RLcdEQBwrAfRDQCIbhDddkQAeI0hPYbnDNEtugEAQHQDAIDo
Ft0AAIhu0Q0AAKIbAABEt+gGAMafucSxHtEtugGg5bGXUO+7XHt8Kfqb5fxTLlI3l5bvuyx8Z7vX
1xeX1ezXsVz63bEe0W1HBIAnkwvlXYy/W/z8env7Jnf/z/PqR3ObMdG9vV81uxfdILrtiAC82uje
2IxGz6vqbjOKnbpvPfK9D+eS6G7WWY+Qi24Q3XZEAEaop3lU9+GUiyY+d1NAlosv4W3CmO1M84im
dqTWv7l/PL2k5LFKo3vj29Xse7wtre0NlpVE9zbU/9znsdNiHOtBdAPw2oI7MSK8jdVqfne9Xl/s
gjmYqhEujwM2/ncqUJt1zq+u/u5Gd/6xxkb3NpITU0ziUe7S6G5vv+gG0W1HBHgW//nzvnpsxv4O
N6vV2zhKw6jcBXIQ5eHyOmDbURz+rL7t5a9UNKdHuvOPNSm6E8G+nZMdjYCLbhDddkQAsf1k0d0O
1PCsHvVIcH6kOojuaDQ5vk/9xcPu1JPs9JLMY02K7njbMnO9X0t0953FZavny6e9Z4vJnBWm/Zxt
pgyl/69Fn/3jjr9vTv1/ULrb3DtVaeD5CZ/boSlRfY+F6AYgiu5z+F32Xw7cT7fojnQ/Lrq7j7V5
Cud3y9Xi41NGd2pEOzf6LbqH4/ulonv/oe3x0Z36fkFX90uy++ctvw2tkE98lyDeB3JhjugG4Ayj
OxXN4ZznouiOIiUXtnF4pOd0Hya6cyPa2zDqCcrXE93dv0/7Q9G0yM1F5djoTn84eFx0t4O7G9Z9
y0tiufV/dDIj4o/58CG6RTeA6D716O6Mcm+ioCy6h75ImQrw9llKDh/dfefpTo1+i+6eOB0413ks
Nw3jpaO7NUpfPIVm/3hD00J2UT6b/e77PUumqSC6ATjD6N6FaOt/rS8/NqPEJSE8dMrA0vniU6O7
dG5uX1iPWde5R3f8NyudBtE3GvyYEd5DjA7vf5/h86uHHzq6Z/VJB/PuPn9e+83+lHremmXmc4tu
AF5hdHNGoXKg6G59CMnMT44VRekLRffug2XBCHNuVLzvuWt+901oN//d+bBmPrfoBkB0I7qzEV1w
26GgfMnoDretdIQ59bv3/Y511If/B6d9vvlDfXgQ3aIbQHTDmUX3mCkZQ3OVXzS6M9NFxv7uuXnd
uxh/+N33cZ46f7353KIbANGN6E7Gan90l0ybOLXozv3uuw8XnfPN1/O5m5+FI9/tn5nPLboBEN2I
7gnRXXJGjnOJ7tTz1/wsjOl4Xnc4Sm4+9yuJ7mO+ihrAqXFg5Jyju2R6SemXA89hekn7993/PDWq
HY9+m88tugEQ3Yju/hHskqswDsxTPocvUsYj1pt15S5RH8/rNp/7lUU3AIchujn36C45ZeCYU+Cd
0ikDh24fzutOzeduP3/1CHjuNIKIbgBEN684uksujjPqlIJncHGc5HN4Pf9XLqZ3ob1Yrs3nFt0A
iG5EdzY6S0a5S0ZvXzq6w+3tW0/uMvDpdc3uZ7Pq92CcX17+bzwPHNENgOjmlUZ3OzgL53IXhvBL
R3fnw0QigIeWj32e2qFvPrfoBkB0v7D16p//+Odq/Y9Dra8bRYFo5DacRhHbjF426yoazf0TWZfV
7NdLjmaWR/eAvtP/TfhiYjto+0RfPMyaNmpcth0jLgbU81x1XoeZ/2uA6AZAdD9DcG8iaPb7kKGa
C+VdBA2MOG6/RPdwmzHRnTp13MlFd8Fo7O5LhiNGno8lupPRHCj9EBFuX999wscxn1t0AyC6X0V0
bx/vYZQ2F0B1THUv/d0XVu1pBMcd3SC6ARDdLxq+7VHIJjJ3UbxcfAlvE0br0P9Gz60//vnsr7/+
Z1Zd/vrwYfbveCR1zP+qHwrl7ehj4v67xwiWlUT3NtR3p4877AcI0Y3o9oIHePXRfQ4X7EmN/Nb/
S7wO3l0YB9MOwuVxqMb/Llt/HaqD5zzOPMbY6N5GcmIaRTzKXRrd7Q8XohtENwCiOw7Q1eptHJ+p
EA6jOVxeh2p7bm/4s7L15x8rXl/fz0ZFd+K+27nKmeAX3SC6AeDRul9cq0d8UyHZie5o1Dh1n5L1
56K19DFGRXe8vsxcb9ENohsAHi280EcTi0MhPCa6x6z/uaI7NaKdG/0W3SC6AeDRUkEbzm0uiu5o
HnRresmI9fdGd89jjInu3Ij2dp55Yp636AbRDQCHie7OKPTmjCJl0T30JcfB9QcRnIvWQ32Rsu88
3anRb9ENohsADmZ/sZNmrvXyY18Ixz8bOp1f3/pby2ez30NTRsacMrD04id9YT1mXaIbRDcA8BpC
RYMgugEARDeIbgBAdIPoBgBeY0iP4TlDdAMAAKIbAABENwAAiG7RDQAAohsAAEQ3AEBZczizCaIb
ABi0Xv3zH/9crf9xqPX1Xbo9vnz8zXL+KReom8vU910iPvd4fbd96UD3ekN0A8CrDO7F+1k1+71Y
rd8fOrrj+N3F8bvFz6+3t29y9/88r340tymJ7u3tH2J+vb6+mFfV3TGGtz5BdAOA6H7y6A6jeDOK
nbpvPfI9u2+2Zyi6U9v/7Wr2fSjsRTeIbgBeZfhW9+HUiiYyd1G5XHwJbxNGa2c6RzSFI7f++Oez
v/76n1l1+evDh9m/65/N767X64uSxyiN7l0UJ+6/e4xgWclId3L9ohtENwDsgjgx8ruNxofg3YVx
EJHh8jhU43+Xrb8eKd49VhTEQ48xNrq3o9mJKI5HuadE99BIuugG0Q3ASP/5835/bMb+Djer1ds4
PlMhHEZkuLwO1f2I9D5e65+VrT//WPH6+n42KroT9w3nZo+N7tZI/BGOcusTRDcAYvsFo7sdouHZ
O+oR39Sc5U50R5GZuk/J+nPzu0sfY1R0x+vLjFBPmV7S94FAdIPoBmBkdJ/D79LEZjitYiiEx0T3
mPU/V3SnRrRzoTwluo91iok+QXQDILpfSCpow7nNRdEdzYNuTS8Zsf7e6O55jDHRnQvi3Jcfp0xV
Ed0gugEQ3VVf0O7PKFIW3UNfchxcfxCoueg+1Bcp+87TnRr9LonuZnkY2LkvaopuEN0AvNLo3gVn
a6718mNfCMc/GzqdX9/6W8tns99DU0bGnDIwdZXJVDz3hXXJujq38UVKEN0AiG5eacR4zSK6ARDd
ILpBdAMguhHdILoBEN2gTxDdAIhuEN0gugGON3DP6eqPILpBdAOIbdGN6AbRDfCaotu2gehGdHtR
A4huEN0gugFEt+gGfYLoBkB0g+gG0Q0gbEX34a1Xi/ezavZ7sVq/n3L/29uvbxbvqp+b427H/POP
8LY3y/mn5O3+mC9vPjXrml19+176eH23Fd0gugFEt+g+C7lQ3sXxu8XPr7e3b3L3/zyvfjS3KYnu
7e0fYn69vr6YV9XdKYW3PkF0AyC6OVh0h1G8GcVO3bce+Z7dN6PsQ9GdGpX/djX7PhT2ohtEN4Do
Ft1BUFb34ZSLJj53sblcfAlvE8ZsZ5pHNLUjtf7N/eOQLXms0ujeRXG0La3tDZaVjHQn1y+6QXQD
iO6n3bZzuGBPakR4G5PV/O56vb7YBXMQl+HyOGDjf6dGiJt1zq+u/u5Gd/6xxkb3djQ7EcXxKPeU
6B4aSRfdILoBRLfo3gfoavU2jtIwlHeBHMRluLwO2HYUhz+rb3v5KxXN6ZHu/GNNiu5EsIdzs8dG
d2tU/4RGufUJohuAk4vuc9Q9u0c9EpwfqQ6iO4rP+D7byE1MPclOL8k81qTojrctM0I9ZXpJLupF
N4huANFNSxOh4XSL7kj346K7+1ibP+/8brlafHzK6E6NaOdCeUp0n9oUE32C6AZAdL+QVDSHc56L
ojuaHz00AryL1eSc7sNEdy6Ic19+nDJVRXSD6AYQ3ZRHd2eUe3PmkLLoHvoiZTJWW2cpOXx0952n
OzX6XRLdzfIwsHNf1BTdILoBRDcdrTnX29hefmxGcEtCeOiUgaXzxadGd+oqk6l47gvrknV1buOL
lCC6AUQ3oE8Q3QCIbhDdILoBRDeIbhDdAKIbEN2Ibs7loA+czhUWAX2C6EZsA6IbRDeIbsLo9lyA
/RBEN4huHOzBfgjoE0Q3DvaA/RBEN4huHOzBfgiiG0Q3DvZgP+Sc1JeFn99dr9cXh1pn32Xchy9L
vzdf3nzqu1x87vH6biu6QXTjYA/2Q84quuP43cXxu8XPr7e3b3L3/zyvfjS3KYnu7e0fYn69vr6Y
V9XdsYe3PkF042AP2A9F95NEdxjFm1Hs/PbM7her9fuhdW3Xt1q8n1Wz383tN75dzb4Phb3oBtGN
gz3YD1+xOiKr+3CaRROcu8BcLr6EtwkDtjO1I5rO0URvvXx2f3U1/zuM7uHHv/z14cPs3/WydKwP
hfI2iqPtam17sKxkpDu5ftENohsHe7AfkgzuxCjwNiAf4nYXxEFQhsvjaI3/HU+92Af4w/pLHz8R
zGOiezuanYjieJR7SnQPjaSLbhDdONiD/fAA23jKV/C8Wa3exiEaTp9oojcMynB5aqpI+LPU8jCq
pzz+5OhOjJKHc7PHRndrhP/IR7n1CaIbB3vg5PbDY4ztxz5f3TN61KO/qfnLneiOgjNcnpp20UwZ
6YZ62eNPju54OzIj1FOmlzzFPHXRjej2onawB0T3mbxH7Kd77KdYdEeany66pzz+lOhOjWjnQnlK
dJ/CFBN9gujGARUQ3S8kFc3hPOei6I7mRA9NL+ksH/n4Y6M7F8S5Lz9OmaoiukF0I7rBfug9oj+6
O6PMmzOJlEV36RcpO/9uRfm4xx8T3X3n6U6NfpdEd7M8DOzcFzVFN4huRDfYD71H7OOzNZd6+bEZ
tR2K7lbYTjxl4NjH7wvh1FUmU/HcF9Yl6+rcxhcpQXTjgAr2Q+8RoE8Q3TigAqIbRDeIbgd7wH7o
PQLRDaIbB1SwH9o20CeIbhzsAdENohtENw6ocIT74Tle/RFEN4huRDeIbtGN6AbRjegGvEeA6EZ0
e1E7oALeI0B0g+jGARXwHoHoBtGNAyrgPeIVCC/zXnrJ90bf5drjS9HfLOefkrf7Y3O5+b7Lwuce
r++2ohtENw6ogPeIs4ruOH53cfxu8fPr7e2b3P0/z6sfzW1Kont7+4eYX6+vL+ZVdXdK4a1PEN04
oALeI0T3waI7jOLNKHbqvvXI9+y+eayh6E5t27er2fehsBfdILpxQAW8RwRBWd2HUy6a+NzF5nLx
JbxNGLOdaR7R1I6i9QfRfXU1/3t3256oHQrlbRRH29La3mBZyUh3cv2iG0Q3DqiA94jB4E6MCG9j
sprfXa/XF7tgDuIyXB4HbPzvsvWH0b1/rFQcj4nu7Wh2IorjUe4p0T00ki66QXQjuoEDvUecwwV7
blart3GUpkI4jMtweR2wdUC3o7b+Wdn6yx5rUnRH27YRzs0eG92tUf0TGuXWJ4huRDcguo/gKpnd
s3vUI8Gp6O1EdxSfqfuUrL/+78tfYST3jShPGenOrW/K9JJc1ItuEN2IboCWJkLD6RZDX24cE91j
1n/o6E6NaOdCeUp0n9oUE32C6EZ0A7yQVDSHc56LojuaH92aXjJi/UOPNSa6c0Gc+/LjlKkqohtE
N6IboDy6O6PQmzONlEX30Bcpx6z/UF+k7DtPd2r0uyS6m+VhYOe+qCm6QXQjugE6tiHammu9/NiM
4JaMPg+dMrB0/clTBmaCO/m4iVMSloZ1ybo6t/FFShDdiG4A0CeIbkQ3AIhuEN2i298RANENohvR
DQCiG9GN6AYA0Q2iG9ENgOgG0Y3oBgDRjej2ohbdACC6QXQjugEQ3Y5riG5ENwCIbhDdohsARDeI
bkQ3wElbrxbvZ9Xs92K1fj91Hbe3X98s3lU/N8fijvnnH83tbpbzT8nb/DFf3nxq1jO7+va99LH6
biu6QXQjugHORi6Wd4H8bvHz6+3tm9R9P8+rH83ykuje3v4h5Nfr64t5Vd0dc3jrE0Q3ohuAJ43u
MIw3I9nxsnrke3bfjLIPRXdqVP7b1ex7X9SLbhDdiG7gFasDsroPp1g0sbmLy+XiS3ibMFw7UzqC
aRy5+2/WHz/u/Orq7zBkSx57THTvwjjYvtb2Bz8vGelOrlt0g+hGdAN0gjsx+ruNx2p+d71eX+zC
OIjJcHkcrPG/8/f/81ab+lkw2jz02FOiezuiHYVxPMo9Jbr7RtFFN4huRDdwgPeKYzL2d7hZrd7G
I7Ph1IkmfMOYDJfXwdqO4PBn+funf5aK7txjT47uaHvDudljo7s1yn/Eo9z6BNGN6AbE9gtGdztG
w7N41PGbitxOdEex2Y32/P2Ho3v4vqOjO9je3Aj1lOklqaAX3SC6Ed2A94hddOZi99yiOx7VzoXy
lOg+9ikm+gTRjQMq4D3ihQzNcS6K7mg+dHd6yXFEd3b+emJayJRpKqIbRDeiG/AekY/u1JcXC6O7
7IuULx/dufN0p+Zzl0R3szwM7NQHGNENohvRDXiP2Idnay738mMzYlsSvkWnDHzm6E5daTIX4qmw
LllP5za+SAmiG9ENeI/glUeM1yyiGwdUwHsEiG4Q3Q6oAN4jEN0gunFABbxHgD5BdOOACniPANEN
ohsHVDje/fGcrv4IohtEN6IbxLboRnSD6EZ0g/3QtoHoRnR7UTvYA6IbRDeIbhxQwX7oPQLRDaIb
B1SwH4puei/73nep9vBS9Bs3y/mn5O3+2Fzuvu+S8LnH67ut6AbRjQMq2A+9R5xVdMfxu4vjd4uf
X29v3+TW/Xle/WhuUxLd29s/xPx6fX0xr6q7UwpvfYLoxgEVEN0cLLrDKN6MYqfWW498z+6b9Q5F
d2o7vl3Nvg+FvegG0Y0DKtgPvUcEQVndh1MumvjcxeZy8SW8TRiznWke0dSOvuWpmA1/NjW6d1Ec
bUtre4JlJSPdyfWLbhDdOKCC/dB7xGBwJ0aEtzFZze+u1+uLXZAHcRkujwN26N/x4z1ldG9HsxNR
HI9yT4nuoZF00Q2iG9EN9sMDbds5XLDnZrV6G0dpN3qr+zAuw+V1wNYB3o7aMNrT0fws0R1t20Y4
N3tsdLdG7U9olFufILpxsAdE9xFcJbN7do96JHgoilOjyUNR/qzRHW9bZoR6yvSSod9NdIPoRnSD
/ZBWhIbTLYai91SiOzWindueKdF9alNM9AmiGwd7wH74QlLRHM55LoruaH70MUwvyQVx7suPU6aq
iG4Q3TjYg/2Q8ujujHJvzlJSFt1jv0iZ+2JlE7v7OdP5xx8K5b7zdKdGv0uiu1keBnbui5qiG0Q3
DvZgP6RjG6KtudzLj80I7lB0t0N5/CkD26H/cDrC6+t/XVazX6XRnbrKZCqe+8K6ZF2d2/giJYhu
HOxh6uv+XL4YCOgTRDeiG8S26AbRDYeI7mM/kOFgD8f8IdN+CKIb0X3yI0eIbhDdILrh5KMbEQJe
7/ZDEN0gunGwB9ENohtENw72ILrthyC6Ed2IEPB6tx+C6AbRjYM9iG5AdCO6ESHg9W4/BNENoluE
gNe77QLRDaIbB3sQ3Ryxb1ez75vgq6rZ/WK1fn/o9d/efn2zeFf9rB8jMv/8I7ztzXL+KXm7P+bL
m0/NumZX376XPl7fbUU3iG4c7EF08+TW6+uLeVXdbYL2qR4jF8q7OH63+Pn19vZN7v6f59WP5jYl
0b29/UPMN7/fKYS36EZ0I0LA691+eK7RvVq8n1Wz308xwj0U3SXRX49870fgh6I79ftsR/IHwl50
g+jGwR6vd9EtjP+EZHUfTrVoonMXmcvFl/A2YcR2pnc0o8Dxev/8PBWt4c9KHm9MdO+iOJpm0tru
YFnJSHdy/aIbRDcO9iC6yQZ3YiS4noM9v7tery924RxEZbg8Dtf433Fkl0V3/vGmRPd2NDsRxfEo
95Tofo7pM6Ib0Y0IAa/3J98uxhn7PN+sVm/jGE1FcBiV4fI6XNtBHP5sanTnHm9ydCeiPZybPTa6
W6P7JzDKLboR3YgQ8HoX3S8Y3e0wDc/mUY8AD0VyahQ5OV1kVHTnl0+O7ngbMyPUU6aX5KJedIPo
RnSD1zut+AynWYyJ4FOI7tSIdi6Up0T3qUwxEd2IbkQIr/Y1dg4jpJy2VDSHc52LojuaF/346SWH
i+5cEOe+/DhlqoroBtGN6EZsi26Go7szyr05a0hZdI/+ImV0Xuv93OiyxxsT3X3n6U6NfpdEd7M8
DOzcFzVFN4huRDdeW17vtAO0NZd7+bEZuS2J4NwpA3PBHJ9KcH59/a/LavbrsdGduspkKp77wrpk
XZ3b+CIliG5ECF5bXu+A6EZ0I4zw2rJNgOgG0S2MQHQDohtENyIEry2vd0B0I7oRRiC6AdENohsR
guj29wHRDaIbEYLXltc7ILoR3QgjEN2A6AbRjQjBa8vrHUQ3iG5ECF5btgkQ3Xi9ehKEEYhuOJz1
6p//+Odq/Y8p9+27ZHt4KfqNm+X8U/J2m8vQL28+9V0aPvd4fbcV3SC6ESF4bXm9cyTBvXg/q2a/
F6v1+8dEdxy/uzh+t/j59fb2Te7+n+fVj+Y2JdG9vf1DzK/X1xfzqro7pfAW3YhuhBFeW7YJ0X2w
6A6jeDOKnbpvPfI9u28eeyi6U9v67Wr2fSjsRTeIbkQIXlte7wRBWd2HUy6a+NzF5nLxJbxNGLOd
aR7R1I7U+udXV3+HP2serztlZH53vV5fjI3uXRRH29J6jGBZyUh3cv2iG0Q3IgSvLa93BoM7MSK8
jcmH2N0FcxCX4fI4YON/p0aIm3XW4b1florhvrAdCuXtaHbivvEo95ToHhpJF90guhEheG0lt4nz
MPbvf7NavY2jNAzlXSAHcRkurwO2PRod/qy+7eWv1Gh1HOSpdfXFbVF0J0bKw7nZY6O7NRJ/QqPc
ohvRjTDCa0t084LR3Q7U8Kwe9UhwfqQ6iO4oPuP7bCM3MfUkvl09gp4+w0gqhqeMdOcifsr0klzU
i24Q3YhuvLagpYnQcLpFd6T7cdHdfax6rvZytfjYie4Ro8dDoZwa0c6F8pToPrUpJqIb0Y0wwmsL
XkgqmsM5z0XRHc2PHhoB3sVqNKc7ta6p0Z0L4lzYT5mqIrpBdCOM8NqC8ujujHJvzipSFt1DX6RM
xuru/suPYbSmzq/dF+JTztOdGv0uie5meRjYuS9qim4Q3QgjvLagozXnehu4+xgeiu5W5BZfDXIf
0bvHjqM9cdtcCB9iDnjJujq38UVKEN0II7y2AEQ3ohth9Mht43WeYQJAdCO6Ed1iG9ENiG4Q3Zx+
dPv7eG0BiG5EN8JIrOHvCIhuEN2IbvwdAdENohthJNa8tgBEN6IbYWSb8HcERDeIbkQ3XlsAohvR
jTASa15bAKIbRLcwEt34OwKiG0Q3ohuvLTg9N8v5p6qa312v1xfr1eL9rJr9XqzW70vvf3v79c3i
XfVzE5Ed888/uo+VuN0f8+XNp2Zds6tv30sfr++2ohtEN6Ibf0c4uuiecv9cKO/i+N3i59fb2ze5
+3+eVz+a25RE9/b2DzG/Xl9fzKvq7hTDW3QjuhFGYs1rC0T3o6M7jOLNKHb+sWf3zcj6UHSnRuK/
Xc2+D4W96AbRjejG3xESYVndh1MvmgjdRedy8SW8TRi1neke0RSPJoTr5bP7q6v536npJfV/X/76
8GH27/q26TAfCuVtFEfb0NrOYFnJSHdy/aIbRDeiG68tKA7uxMjwNipbUfwntoPIDJfHIRv/O56O
sQ/wXHT/eaxEMI+J7u1odiKK41HuKdE9NJIuukF0I7rxd+SJ/p7HZOzvcLNavY3jNBXCYWSGy1NT
RcKfpZZ3oz7/WJOjOzFKHs7NHhvdrdH8ExzlFt2IboSRWPPaQmy/YHS3QzU8u0c9Ipya09yJ7ihC
w+WpqRjNNJJ0dA+fyWTKSHduhHrK9JLHzkk/1ujuO9PL0IeN3jPKZM4c0349bKYujXtOtx+iOut+
/N+l/lDY3ebe6UwDz0/43OY+VIbP4ameIUd0I7rxd8TfMWM/3WM/7WIohI89ulMj2rlQnhLdpzrF
5NHR3RPfzxndJds5JVpT323oak9Pam9PfvtbIZ+ZPhV+9+EUpy+JbkQ3Xlv4Ow4FTBRR4dznouiO
QmRoeknuPN2HiO5cEOe+/Dhlqsr5R3c3Httfhp02opyLyunRnf67TNm+dnB3w7pveUkst0blMyPi
U0f8RTcOqA7y+Dv6O55KdHdGuTcH/rLoLv0iZeffTxDdfefpTo1+l0R3szyMqdwXNc85upPxOfI5
yE3DmBLdubgNt6/0Q1HpfP32aP5+W4emhexe87PZ777fs2SaiujGAdVBHn9Hf8cT1p4bu4nt5cdm
JHcoursx8thTBpZHd+m0gr6wLllX5zZn+kXKkuhu3648bPtGgw85wjtlisb+9+mOcJdGfV8wh2fl
afa11LY1y8znFt0OqLYJf0f8HTnliDlQdLc+hAyc3nFUlB4guscEdOdDZ8GHqdyoeN9z1/zum9Bu
/jsOa/O5RbcDqm3C3xF/R0R3PqILbjsUlIeK7nAEfux518fcJ/W79/2OddSH07Xa570/9AcP0Y0D
qoM8/o7+jnAm0T1mRHlorvJjgjN1JpMxI8VT5oCnfvfcvO5djD/87vF3GjrrNJ9bdDug2ib8HfF3
RHR3Y7U/ukumTRw2usunlUyN7tzvvvtwEUy5SV1lNRz5bv/MfG7R7YBqm/B3xN8R0T0hukvOyHGo
qRWtL+wWzjU/ZHSnnr/mZ2FMx/O6w1Fy87lFtwOqbeLAf0fOg9c0rzW6S6aXlH458CXPXnKo6SXt
x97/PDWqHY9+m88tuoWR6EZ0I7oR3UklX6QsPe/0IaNz7KXUD/VFytRj7/+du4hPeAEp87lFt+i2
TYD9EdGdCdtDXNL80CO9u1MAFk4xGXPKwKHbh/O6U/O5289fPQKeO42g6PYkOKDaJvAeYX/kFUd3
ycVxRp1S8AVHutu/z/SL4ySfw+v5v3LbsQvtxXJtPrfodkAV3YD9EdGdjc6SUe6iKR4jonsT1Vfz
q79zI9KPvVpm3zbkLgOfXtfsfjarfg/G+eXl/8bzwBHdDqi2CbA/TrIf9TxcWPRdvj2OwdS5nMMw
67tMfO7xTnEqwGOiu/t8F8zlLhy5HhvduZHs1t955Pzo1oeJxOt0aPnY56kd+uZzi24HVNEN2B8f
qYmLQ/+v81wo76JnIGK283IfblMS3dvbN2ebePidTi28y6N7QN/p/yZ8MbEdtH3md/9cr/6R/bBV
8IHg8dsx4mJAPc9VJ84L55+LbhxQHeTBewQ9ITP7fej/dd4XykOhX8dl92qCuUhM/Q7bsDqx0clH
R3fB77v7kuGI8B0T3bvLrmfuc4gPQq1onrDu0svRh49jPrfodkC1TcAr2B9TAdPEwi44l4sv4W3C
SMiN2nXWm/t55/Euf334MPt3X7wNhfI2aBKjh7ttDZaVjHQn139m0Q2iGwdU0Q3eI54quBOjwvUI
XB27u0AOAjNcHkds/O94lLj48Qb+d/tQKG9HGxNRHI9yT4nup5oyI7pBdDug2iYgsT+ewwV7blar
t3GYhqHcRHAYmOHyOmLbo9Hhz+LonvJ4k6M7MUoezs0eG92tEf0T/OKb6EZ0I7pFN4juF75KZnc+
bz0anJrP3InuKEC7Ed2d0z3m8SZHd7xdmRHqKdNLclEvukF0I7oBOsLzCu+mgAxE82Oie8rjTYnu
1Ih2LpSnRPcpTjER3YhuRLfoBl5IKprDec9F0R3Nke6dXjLh8cZGdy6Ic19+nDJVRXSD6OaAgXtO
/+sYIB+U8ajz5swiZdE99ouUUx5vTHT3nac7NfpdEt3N8jCwc1/UFN0guhHdAEn7cys3c6uXH5tR
3KHoboVu4kIfqfuPfby+EC49n3JfWJesq3MbX6QE0c15fxDwXAAguhHdILoBEN0guhHdAIhuEN0g
ugEQ3YhuEN0AiG4Q3YhuABDdiG4Q3QCIbhDdiG4ARDeIbkQ3AIhuRDeIbgBEN4huRDcAohtEN4hu
4GytV4v3s2r2e7Fav3/K+4Rub7++Wbyrfm4itGP++Udzu5vl/FPyNn/MlzefmvXMrr59L32svtuK
bhDdiG6Ao4nux8rF8i6Q3y1+fr29fZO67+d59aNZXhLd29s/hPx6fX0xr6q7lwpv0Y3oBtENiO4X
j+4wjDcj2fGyeuR7dt9s61B0p363b1ez731RL7pBdCO6gbMO3+o+nD7RhOQuHJeLL+FtwijtTNcI
pmgMLW/Wf3U1/zuevrFffvnrw4fZv+tl87vlavExjtnU75AK55JY3oZx7ncIfl4y0p1ct+gG0Y3o
Bl5ZcCdGdrdh+Cdur9fri13MBqEYLo9jdOjf8eMNrX+3PBHqTXSnRpSb+6XCeyiWtyPaURjHo9xT
ortvFF10g+hGdI/aPuBljd13b1art/GoaxixqXgNl9cxWgdyO1DDaM5PHxla/9Dy/b8vf4Xb0Kco
uqPfKZybPTa6WyP9LzTKLboR3XDi0S1y4LSjux2a4Rk66lHd/ChyEN1RSA5FeS7w89GdX96K4sz0
lseOdOdGqKdMLxl6PkQ3iG5E90mOwAP9mqAMp06Mid5jie7u71PP/0497lAsx6Paud9hSnS/5BQT
0Y3oBtENvJCh+ctF0R3NdR4/veRw0V0St2PPXpL78uOUaSqiG0Q3olt0w2uN7s4o9+YsIGXRPfaL
lJ0vVh4gupNx2xPmY8/TnZrPXRLdzfIwsFMfckQ3iG7EreiGV6A1H3ob28uPzWhsSfQe4pSBjx3p
zs1J74vh1JUmcyGeCuuS9XRu44uUILoR3aIb4Iwjxns1ohtENwCiG0Q34lZ0A4huEN2IbtsFgOhG
dIPoBkB0g+hGdItuANENohvRLboBEN2IbhDdAIhuEN2IbtENILpBdIPoBkB0I7pB3Ipu4FmkLvke
6rsUe3w5+u6l4vc2l7zvu+R77vH6biu6QXQjukU3cBZyobyL43eLn19vb9/k7v95Xv1oblMS3dvb
P8T8en19Ma+qu1MJb9GN6AbRDXDQ6A6jeDOKnbpvPfI9u29G0YeiOzXq/u1q9n0o7EU3iG5Et+gG
HmKyug+nWzThuQvN5eJLeJswZDtTPKJpHd0pIPO76/X6Ilz/1dX8793yIGJLp5fkQnkbxdH2tLYp
WFYy0p1cv+gG0Y3oFt1Ab3AnRoO3IfkQxrsgD8IyXB7H69C/41DdB396fY+N7u1odiKK41HuKdE9
NJIuukF0I7pfTXQ32wevxdh95Ga1ehsHaRi6TRSHYRkur+N1P3K9D9r6Z6nlYawOrf8g0R09/kY4
N3tsdLdG7k9klFt0I7rhTOLR8wWnvS92z+xRjwKnorcT3VF4hsvrUfH0GUM2cZtcfyfKDzvSnRuh
njK9JBf1ohtEN6L7VUW31w70awI0nGoxNNI8Orp7RoOfOrpTI9q5UJ4S3ac0xUR0I7rhDD4M2C44
TaloDuc7F0V3NDe6O72kvbwb3anpJZe/9nPKp0V3LohzHwSmTFUR3SC6QXQ7wEBZdHdGuTdfbCyL
7uIvUgaR2436w3+Rsu883anR75LobpaHgZ37oqboBtENohuoOhHamsu9/Ng3vSP+2fhTBnansrRO
GRjc/zFXpEzFc19Yl6yrcxtfpATRDaLbAQaO3VBUI7oR3YDoBkS36AbRDaLb3whEN6Ib0Q2iW3QD
iG4Q3SC6AUQ3iG4Qt6IbQHQjukF02y4A0Q2iG0Q3gOgG0Q2iW3QDiG5EN4hu2wUgukF0g+gGEN0g
ukF0i25gktvbr28W76qfm7DsmH/+Ed72Zjn/lLzdH/PlzadmXbOrb99LH6/vtqIbRDeIbuCsojuO
310cv1v8/Hp7+yZ3/8/z6kdzm5Lo3t7+IebX6+uLeVXdHXt4i25EN4hu0Q08SXSHUbwZxU7dtx75
nt03l6Ifiu7Upeu/Xc2+D4W96AbRDaIbXrE6Iqv7cJpFE5y7wFwuvoS3CQO2M7Ujms4xvP7LXx8+
zP5dL5vfXa/XF333GRvduyiOtqu17cGykpHu5PpFN4huEN1AMrgTo8DbgIzjNwjKcHkcrfG/i9cf
RO/QfaZE93Y0OxHF8Sj3lOgeGkkX3SC6QXS/8PbBoY19Ld6sVm/jEA2nTzRRHAZluLyO1nYMhz+b
sv6h+0yO7kS0h3Ozx0Z3a4T/yEe5RTeiG0T3q9wuOJbobkdpeCaPevQ3Fbud6I6CM3WfMesfus/k
6I63MzNCPWV6SS7qRTeIbngVEenDAPRrwjMM2u5I9PTonrT+gftMie7UiHYulKdE9ylMMRHdiG4Q
3aIbXkgqmsN5zkXRHY1At6aXTFj/0H3GRncuiHNffpwyVUV0g+iGV/1hwHZBQXR3RpQ3Zw0pi+6h
L1JOWf/QfcZEd995ulOj3yXR3SxvzUPPfFFTdIPoBtFtu2Afn61508uPzajtUHS3wjZzysCx6x+6
T18Ip64ymYrnvrAuWVfnNr5ICaIbRLftAhDdiG5AdAOIbhDdILpFNyC6QXQDohtAdCO6AXErugHR
DaIbRLfoBkQ3iG5AdAOIbkQ3IG5FNyC6QXSD6LZdgOgG0Q2IbgDRjegGRLfohpeRu2z8Rt/l28NL
098s55+St/mjucx832Xic4/Xd1vRDaIbRLftgrOK7jh+d3H8bvHz6+3tm9R6P8+rH+Hykuje3uch
5tfr64t5Vd0dc3iLbkQ3ILqBJ4vuMIqbkexQPfI9uw/XORTdqe34djX73hf2ohtEN4hu0c2rD9nq
Ppxm0cTmLi6Xiy/hbcJ47UzrCKZy5O6/WX/8uJt1dqeIzO+u1+uLx0b3LoqDbWtte+bnY0auRTeI
bhDdtgvSwZ0YAd7G40Ps7sI4iMlweRyt8b/z9/+zO3R+NrufzarfYQDHIfuY6N6OaEdRnBrlnhLd
fSPpohtEN4hu29XZNk7b2L/7zWr1Nh6ZDcO2ieYwJsPldbS2R6PDn+Xvn/5ZZ2Q7itlHR3e0/nBe
9pTobo3MH/Eot+hGdAOiW2zzgtHdDtLwTB716G8qcjvRHcVmN9rz9w9/ljujSHK6ywFGuvtGp6dM
L0lFvegG0Q2i23Yd9XPF82jCM5xiMSaaDx7dA6PFj4nueFS7L5KnRPexTzER3Yhu4MlC8txGI0U3
hzY0z7kouqM50d3pJWXRXU8v6c6vPkR0Z+euZyJ/ylQV0Q2iG0S36Bbd5KO7M8q9j9+haC77IuWY
6G6Pdqe37zDn6c7N5y6J7mZ5GNipDzCiG0Q3IHBFN/v4bM3lXn5sRmxLornolIFF0T37/X9Xq//T
PmVge+R76hUpcyE+FNV96+rcxhcpQXQDAld0wyuPGPs5ohsQ3bYJEN0gugHRDYhuEN2A6BbdgOhG
dAOIbkB0g+gGRDcgukF0A6JbdAOiG9ENILoB0Q2iGxC4ohtEN4huQHSLbkB0I7oBRDcgukF0A6Jb
dHOObm+/vlm8q35uArJj/vlHeNub5fxT8nZ/zJc3n5p1za6+fS99vL7bim4Q3YDAFd2cVXTH8buL
43eLn19vb9/k7v95Xv1oblMS3dvbP8T8en19Ma+qu1MNb9GN6AZEt22CR0V3GMWbUezUfeuR79n9
YrV+P7Su7fpWi/ezava7uf3Gt6vZ96GwF90gugGBK7rJxGV1H06/aEJ0F57LxZfwNmHYdqZ8RNM8
mhiul/+J3u26Ln9dr9cXQ48/Jrp3URw9fmsbg2UlI93J9YtuEN2A6BbdjAruxOjwNiyr+d0mindB
HIRmuDyO2fjf8ZSMfYA/rH/g8cdG93Y0OxHF8Sj3lOgeGkkX3SC6AYErup/wuTsmY3+Hm9XqbRyo
4bSKJrrD0AyX1zHbDuTwZ6nlYVQPPf6k6E4Eezg3e2x0t0byT3SUW3QjugHRbZvE9gtGdztWwzN8
1KPCqQDuRHcUouHy1HSMevl+eknf40+K7vjxMiPUU6aX5KJedIPoBgSu6PacZe2ne+wjtzvS/XTR
PfT4Y6M7NaKdC+Up0X3KU0xEN6IbEGu2yd/xhaSiOZz/XBTd0aj00PSSzvKexx8T3bkgzn35ccpU
FdENohsQa6LbczYtujujzJsziZRF92O/SDn0+KXR3Xee7tTod0l0N8vDwM59UVN0g+gGjjDWzmku
sOg+fdsobc2lXn5sRnOHorsVvIWnDLy6mv8djiD3PX4uhFNXmUzFc19Yl6yrcxtfpATRDYhu0S26
T8EpjxafdMR4zSK6AQSk5+yMAztxFcjUdA9EN4huQEDiOZuoPi93MH1DcItuEN2AgMRzhugG0Q3w
qgLSPHgQ3YhuANH9CmNbdCO6QXQDnFV0e85AdCO6AUS36AbRDaIbQHSLbhDdiG4AASm6QXSD6AZE
t+0S3S8jdRn6Rt9l3ONzgdcX6Unc7o/N5eb7Lhefe7y+24puEN0Aolt0n1V0x/G7i+OBS81/nlc/
mtuURPf29g8xv15fX8yr6u6Uwlt0I7oBBKTo5mDRHUbxZhQ7td7c5elzEZ3aju2VNgfCXnSD6AYQ
3aI7CMrqPpxy0cTnLjaXiy/hbcKY7UzziKZ2PGb51OjeRXHikvO7xwuWlYx0J9cvukF0A4hu0T0Y
3IkR4W1MVvO76/X6YhfkQVyGy+OAHfp3/HiDt39EdG9HsxNRHI9yT4nuoZF00Q2iG0B0H2jbzuEq
mTer1ds4SsPQbaI7jMtweR2wdYC3ozaM9nQ0x7cde/+i6I7WvRHOzR4b3a1R+RMa5RbdiG4AcSu6
j+DS9N2ze9Qjwano7UR3FJ9DUd553J77H3qkOzdCPWV6ydDvJrpBdAOIbloRGk63GIreU4nu1Ih2
bnumRPepTTER3YhuAHErul9IKnrDOc9F0R3Njx4/vWTa/aecvST35ccpU1VEN4huANFNeXR3Rrk3
Zykpi+6xX6Qc/cXLA5+nOzX6XRLdzfIwsHNf1BTdILoBRDcd2xBtzeVefmxGcIeiuxW5L3TKwNRV
JlPx3BfWJevq3MYXKUF0A4huQHQjugHEregG0Q2iGxDdtgtEN4huANENiG5EN4DoFt0gukF0A6L7
iK+uKLpBdCO6AUS36AbRDaIb4PQ/DHguQHQjugEQ3SC6QXQDiG5AdCO6ARDdILpBdAOIbk7H7e3X
N4t31c9NZHbMP/8Ib3uznH9K3u6P+fLmU7Ou2dW376WP13db0Q2iG0B0c1bRHcfvLo7fLX5+vb19
k7v/53n1o7lNSXRvb/8Q8+v19cW8qu6OMbxFN6IbANHNk0d3GMWbUezUfeuR79n9YrV+P7Su7fpW
i/ezava7uf3Gt6vZ96GwF90gugFE9ytTh2N1H06taCJzF5XLxZfwNmG0dqZzBFM4cvffrD9+3HA6
x35b5nfX6/VFe32Xvz58mP07tbwklLdRHE0zaf0ewbKSke7k+kU3iG4A0c0uYhMjv9tofIjZXRgH
ERkuj0M1/nf+/n/+xJ2fze5ns+p3GL1xwO7Wl4jm0lDejmYnojge5Z4S3UMj6aIbRDeA6J64jad8
Bc+b1eptHJ/hlIkmcsOIDJfXodoebQ5/lr9/+medke0oYlP3nRTdiRHycG722OhujdAf4Si36EZ0
A3By0X2Msf3Y56t7Fo96xDc1Z7kT3VFkdqM9f//wZ7mziCSnuwT3nRTd8TZnRqinTC/JRb3oBtEN
ILrPZNvGamIznFYxJpoPHt0Do8SHiO7UiHYulKdE97FOMRHdiG4ARPcLSUVzOLe5KLqjedDd6SVl
0V1PL2mv69DRnQvi3Jcfp0xVEd0gugFEt+hORGM8yr2P36FoLvsi5Zjobo92p7dvWnT3nac7Nfpd
Et3N8jCwc1/UFN0gugGE7SuN7l1wtuZyLz82I7Ul0Vx0ysCi6J79/r+r1f9pnzKwPfI9Jrr75oaX
hnXJujq38UVKEN0Aolt080ojxmsW0Q2A6AbRDaIbQNiKbkQ3iG4A0W3bQHQjugGYELbneCEaEN0g
ugFEt+hGdIPoBuA4PhB4LhDdILoBEN0guhHdAIhuEN0gugEQ3YhuEN0AiG72+i7bHl6efuNmOf+U
vN0f8+XNp77Lw+cer++2ohtENwCi+6yiO47fXRy/W/z8env7Jnf/z/PqR3Obkuje3v4h5tfr64t5
Vd0da3iLbkQ3AKKbJ43uMIo3o9ip+9Yj37P7xWr9fmhd2/WtFu9n1ex3c/uNb1ez70NhL7pBdAPw
CqO7jsfqPpxe0YTmLiyXiy/hbcJw7UzpiKZxNLFbL/8Ttdt11bGaCtf4Z33bNya6d1EcbV/rdwiW
lYx0J9cvukF0AyC6U0EcRvQ2HKv53fV6fbEL3iAkw+VxrMb/3gV3/O+HEeWh6B7avrHRvR3NTkRx
PMo9JbqHRtJFN4huACZE9zlcJfNmtXobB2greh+iOwzJcHkdq+0ADn+WX14W3UPbNym6E8Eezs0e
G92tkf4jHeUW3YhuAET3EVyavnsmj8IoTowch8tT0y26Ud8/vaRv+yZFd7w9mRHqKdNLclEvukF0
A/CKxdM9xkbxU0f30PaNje7UiHYulKdE9zFPMRHdiG4AeCGpaB41/SMxF/qg00sGtm9MdOeCOPfl
xylTVUQ3iG4AyIRjPIq8OVNIWRQPfZEy+8XKZv3Rua3386Pr5UPbVxrdfefpTo1+l0R3szwM7NwX
NUU3iG4AXrltdLbmSi8/NqO1JXOuh04ZGC+fX1393XdKwPn19b8uq9mvZnnf9uVCOHWVyVQ894V1
ybo6t/FFShDdAHAM+uZkI7pBdAOA6BbdILoBQHQjuhHdAAAHj+lSni9ENwAAILoBAEB0AwCA6AYA
AEQ3AACIbgAAEN0AAIDoBgAA0Q0AAK/W/wd0s7ZBR4TvqwAAAABJRU5ErkJggk==

------=_NextPart_01D4A28A.0C4EBBA0
Content-Location: file:///C:/51965904/Supfigures-revised_files/image007.wmz
Content-Transfer-Encoding: base64
Content-Type: image/x-wmz

H4sIAAAAAAAEC9SdD3xV1ZXvT8i9uQEC3EDAiwpeSIDAACYQILRUg4zWWrRAUbSPUWNQsVZFFMVO
W02J//qeViq26lhMpFrtRFs72kf76VNSrEbHP+Cfqn21NaX/7IwarbW2o+V9f/fsdTj3T25OlHzG
t8li7bP32vvs39pr/z37nPv8Ew/f7GXcwtjjw0/N+NpOLPGGel7pu5s9r9wbl1Sg/p9aNsqbnF51
7FFLShTklXgTnxFP6L+05737fehphXve56A/7d27969QOuZ5LwwnwLkXt3jeM+0lXvrIY4+StNIM
QabMBBxvIqCt1PMahnjeYf4tA4lf3FLuLXoh5lUSUgGVQ5TZS0K/4b+6Qz1Pt9T1QvJ+nIvR+CWr
rMY7P8Xzqpx/BHyc8yu/FdA6hCX/YwmG3HUK9KO8xd567yyvOYN55l9T3j+m/+uiWMkjie7XYkOU
n/LqhpqIG1P9XxepDMdXTzpGydcQ5nlv+7nhM3fhi+0x6ePda7bGLsH/zq9S3kmfOXiDrsuv3Rp7
i2vJSF5hw+A1L6e8N/7HwRsUHnfhykPOwhQuuhDZ+8sO3vDKe4rdF6+8MvclXnztCP+eSvMvFVNS
7YTLyS/+haMWbfC866+8kfDynzd5feZHvtuRUT6/gP/b0U3e93R9R5O35qKMirwpxFn9nIK/EaLq
MxwWcG9SiZcBrkAcJhI4y0PppkEqZDhegiajcPNT95fVcm33t3BsOwhXnhaONwhXPmYr8ke1FZVu
4LbCDXBh+8u1lRNzbGVlAVtpIyyqrTyLbDFbWU095trKnLevv/KsicnTVNbLSvZeZPYnW5Et92cr
KdkGaRfBZStJXRewFem7P1spVyFwasCSN2d1GbYVa4jW2E1G4eYP24rys/AotqJ8zFbkH1xbye4z
zA4y7Zv2qH6ljroI9yszuVZdUbSgX1lNWFRb6US2mK00FLCVA31badE9ZSvWB8lWdpFff7bSi0yc
tFXOVv6g6wK2In3vT1sxW8q1lbBN6J7qg9SvyK2EtkCHY3Qj4e3wNFw2aO5vGOwmLpRmqQU6zjCU
cWu4TjPmnOud553jnc7Yk/b+0VvASDQnM57VEG/U4PzKrwqqc9cql2RWQbXQmxT2b+T+aQpzBNfC
0VR+DdTsPQuZnSPWJ6apxN1K+kZ4LqY9hEXF1AyS5iKYVG4rf3+YaJeeMH0K7mO6AUxdYOoKsD8B
KLWL2citdHKdiee8zsRmZDdHwn4Y6W4j/TJ4LnZNmaJiP9/b0C924RcVwy5MmucI+5lwYe9MvARN
Knm2fFKJ1fudyEmXQ5E7z8mlEotLUokXkX2xKPbrkJctnwC/Cb4WDgucbHkb+WsuFsWWz8xC/stK
4TOsYV4Mt+z4CNIJ91fgfp3fXdJU3gru1pIodnwu6W4h/WXwXDylBEStyxY0WqxtGibl1x8m2a8w
fQPuY7ofTD1g6smqywbiZcf/08mlEp+gLu9F9t5AbhM6mkv8b+DXOrm2sgdL2sqORPbISDq6gnTb
uM+NcFjgVOctBETVkfqv9V7//VeKOxTTkTB9Ghnp6Ltw6ait7BEwLR7ybPniIWbvJyO3grgH4d9z
cr3xo4b0xnciuzMS9q2k+yb3UXpY4IR9JwFRsZ/urWPt0Dd2s48kdyiGXTYvWxf2p+G+fTwxpKm8
A+wdQ4rZfDvyasM/gP8rvBsOC5wwVZPhSEKWBqG+xw1He9dyaeNRC72AVkQXRMCVIl0yk7Z/fLJ7
4fsV3Mf3HPhKSp+FwnW7gXjZ/zNOrjd+HHW7G9ndgQ0sRF8XEn8z/BdObnX8z0NWx49B9pii+tqC
vPT1JHwr/GU4LHDS1yYKGNUGzqC/P7eIrlTvNY7kr3N+6U7hhl39/Y+4lo7K8UtHnYnbSzsTzeio
ubSYDWxBVph+B++AvwPPxbRnAJjOof6LYWog/ySk8ldBdc6fi0l2/TRxwnSgw9RU/mop4zeYuiJh
+jvp1ZcnSZ+LaUksej21UE/7qy+XDQvTtADTn8E0Kca4HAvX5xPIyZYPcnKdibupzzeQfSOwedly
B3Iav4c6udXx97Dlu5C9K5CrIq4duQ3wcU6uO/ZSaXfsr8j+NZLNK510WQuHBU42v20AuryA1ne6
13e/lybnJNSffcjmh0DS5TK4b/M/jXUmWtFlayyKzc8m3c2kb1Je3NOcMJXGo9vHGmy+2DgmLElI
Nl4F1UEKK2TzsnVhOs1haiofEWesB1NPUUy7yE/t+CjS/RrOVl4ephYwjUOur758I3HWl5/BfGwf
pgbv0GCVMYu2cJZ3NrUoLMJhZNd94VR8nZM37OLqL5NQGlJe1g7eBIPaifRxHlx13FQ+Fn0sjjOu
x01OtjAWUntpcXKdiSewhUpkKwM5tYP/Sx5qL8udXHfst7SDR5F9NHYKcY1QzHHYgPaelE5lmgm9
xD20B5qi0Ou4l+J2DT/cK6sQtcR3DW+JryBMcVSLtwVZWOCuIxyX+X8ldbE2s95rJuj97B1lr/W1
H1Dz8/ZYgtx+zH7ADPy2H6DrxyDtB0hGhVCY6sj2AxRe5sKVh5yFKVyUux9g8cpLabQfIK59RoUp
zUD2A3LzUx7aD1A+/e0HSN9md3gz676N8KHUVQd8A7wLThUGrhoFJAhXmZcGob7H5kKrufwUFrCv
d/NlTyU8DR0NLYJqHZ8CJ9vMfRQmv9lQDf5e6OfQshLPOwBSeRpjPdhrTzD+hfekEMnkrXyE0fKn
zMGepfKwcLxBONCC/Sn5B3d/6u2Sxvq9JVbvE7yPZPaeVHfvUo8fsv2pNRQrsz+luqmdvOye/b0/
JX1b35OpY90Q1+gzT/ve5c6vTkLy5qwulW4alIJU93LWoZiMws2vPCQrW5FbCW2BNIZonaSxfp2z
OcXLaVzcSSZKszQTsu8/awNSlo0hF2TNBefmjRdpZJNQDVQF1Tm/yqWwVVAtpHHgGEjjwNfgKntT
+RP07R2MAx3xYpi2IytMF5HucfhVcFjghKkawxtNSF+Y1hFnmJqZv6ynL97Xxm1kzMcnDEnI8BTC
WCgsjHsV5RXuW+E+7ufAXVLG2qfM5DSunQBp/HvRyXXHXinrju1Gdnegn3BfobxMb4lQPyDdWDje
oH+g2oP+Qf7B7R9OvHj7piZv3S2TYydd2uSVTBgyJPdZRzl9fXj/OsZ17v51A2FR96/bkC22f13x
cv6zjiPYv94xMfkQ6sj0D93kcRWk/uFOeH/715KXLv8TrmcdO3R9R/5zMclE7R/U6lW35qbgUXtV
vU6DVLp98X4PYTJhm9A9Jau0ciuh7ZDa0rXY2DPwdrjyNae2tClSW1rMGvHczOp3FrtRC7x6+roG
Lw3N8WZn/GoXM6GaHFKZcsN0LXkLD/utjagP+TyktvQTuLCyx13GHjdtqbnMdFAM9x2kE+7t8Fzc
ewaMez5o67x5Xhr0dfybnflfZY+KO4xT2MPXYdxXUl7hfgru474B3F3g7gr6EK0lr4DUh6Qhya2O
x8tXxzcju7mofu5DVnZR+KwAkTj6GHWi3rtfg572vAe41yOk2QWHBU42tAThSkKWBqG+x8aYdVym
PdnQafTFzd4srKYeO5rvLSTc1+QcZKSPsC7NdoxLZ2GSvK6Nyx/W43coq/QoW/L1eGyCtXuCtXui
mP3cRz7Sz89IJ8x/gMMCJ8zbBoxZVrMA5I2eYa4nR5V9f2L+35RVmPfCfczHg7kVzK0J043WXz+A
ZDsxSHKdiRsSnYnlyC4vqpvtyEo3r5H+GbgUI2ZOuimFRhPQvz2E+5RGdOO3rnm0rQbsI1c3ql9R
ynG7Nl4VCg/7w7gfpdzSzwGQj/ub4O5BPz2Bfu5EphvSunO8k0slXkmkEjche1NR/eyiDNJPGfQW
lIL4C5z00wKNI6Qv/Wwkzm8vvn4+zbzsTPaf/b5XNlRP/Dw0NJv/G/rUk+wqCZl+3q/epI9fQtLb
oZD0lkq8gT4Wl7OuLzf9bkLmJeg3UKOTays7s7yt7FVkXy2qt/vIU3qbCP0UqoP4C5z0thOqJKQv
va0jbt+873PeaVzZs9Z9s77s/sJ0U0Fa+augOuc3fRUKM8xqS8MoqHRzIuTb1G/LOxMd6KajPEo/
M5903dDREH+BE+ZqDktFxbyGvnX9ADALrzAWwlcozDCrP51MQYX5s5AwN5XPGso8dyjz3KHFMG9H
VvV8HLQLOhXiL3DCvAnMowkpXs8aT3zEsxhH1A7m0b+maR0LaRcL+mgXwisS9lwSZgsL+8O4Zf/C
fTHk454H7mZwNw81OdnEBOLVv57t5DoTr2IT9cjWB3JqL+9B6mdOcnJtZefRXl5B9pWgXZ2MzLvQ
g9CXnFxv/EtDe+NnI3t2URt7CEzS9xnQy9BGiL/ASd970Lfw9qXvC4nz+6NzMhb2WXqievTbyAiu
/9UXSef1aF35zIRqoAbHpW+1r770LlmlE8/1m05lcysouHSvPWBf96+izy5031XU5naQr3Qg3T0P
XQfxFzjpYMkwzxtDyEB0MJ+eYl4GdRrkjWhgLnrwsQxUB1Hwn0Khhf/bkI//z+CfNIz5zDDTk2zq
ZOJlew85ubayG4a1lb2B7BtF9dRJ2aWnr0Nd0J0Qf4GTnrahpyQhfenpc8SFxy5ZiqxD7XIBGprD
P2E1/Vidi+faRxSdfJkCSiePQb5O7h7GfAedtA4r1g89xP2E9R7oZWgHxF/ghLWUwxAqQ19YLySu
ULuYB8Z5mXahFiHMg9suvkrBpQPZtq+D+9FBDzroCexCY/i1xMsuXnNyqcTHhnPeANl7i+pqBzil
q4ehF6EXIP4CJ121oKto7cfWALILaWou/7SSVA+yMDP2Sudh+zC7MF5DfC4pjYWF/dYu1H98n0JL
T3+DfD2dM5xnE8OZwwwvZis7yFv4fwkJfy/EX+CEf+f7wN+QQa1Vpc3mtLbO7j+EyXAbN5xhHsYc
9ofxP0ihhV/74j7+DeDvAH/HcJPT2PUAMrKT0U6OZzPDOxPnI3t+UT3toqzS09vQn6By0sMCJz1p
Xz7a3Ne3E3/uu4wRZyE9iXYdtEaYi1/r7/y+xHQk+0lC0pH8Fh7WmfxhXYX9pg/Zza8BIb3NCPQ2
q4K5TgVznYpidrOL/KWPkaSTPtIF9LHpA+tDfetcdKHWk79mMtz7Ux+vO30sCPQxD300o4/mCtOb
7Ej9kezoH5wc5/Swo3pk6wM59Uv/hozmQGOcHOea6Jd2I7s7sEuNa1cjo7WF7o8oZ4a+ybi2GNnF
gZzmSkuI11xJ6wjJ9cavYK50E7I3Bf3hQuJ/C90MXerkVsdHsH/yZWS/PNT274jG6nxnPMq5dqWT
LqR3lfcSAmQ/jVCMsFTF4WXHZWhTRapiU8UKwtYho7jBfbaYv1erZ3MJ7qvnO3q2WM6+pvZqda1n
i9qrlQwiwbNF26tVOFtpmXDlIWdhChfl7tVavPJXGu3VioefLQ5krzY3P+WrvVrdu7+92kxdqAyQ
3EqoDTqIejqSersVfjqcv8CdjfA3mDPz1+fc4FTijst6tngordN/pqi4tPMvgtdCYW59iu6pOJXN
7KkG/1gu1A42QJNc2R6PDcV2hwZrgfCzg3goH+G1/NF58LxA97JwvEE48IPnCPIP7nOEt0tOPLT4
c0azzXepY71fI9v873iOwDsTp6OOzHME1c1nJi8bt7+fI0jf1g+pfqz/MT7Q54yqezn/KcK++lb4
Kki2VQWYrdCykG11x97g2dTQYD36OnKLnMzP4SpnQ+zseEPsVeReLbMyy+6srMaj9J1Kp/LMhG4k
c53LeAZufeePRx7uvZmhTRU/Hrmv76Qog9x35tun+h71XepzPkx9Z1T7/CB9p/SdgtQ/ya2ENkIP
UVeXE5nGsG6Hy3bNjRpF30nHLJ0ttUDH7XnBaq737dutD/rNRYTXQsbNb/2W7qOwCshsSDYte9W5
jH+gLBe78jRwJqMh1pI5aySZf4c+SpxkNjqZb5WeiU2f2efzWLsX4kHfCa6g7+yrT0UtQZ8q/2D3
qdtnF+9TT3TjvfWpKwv0qRrDoz6bfRbZYs9m+3oPjWezP0UdmT5V9Xfo5GUfU5/6Dvn192w26nto
0rf1T331qZIxp77NXNjOphGYglT3YWcyYZsIj8XK22Si2IryWQGtwyP/4NpK/jupuc/xPyy2Qv92
BurI2Ir4YNiK9N2frZTr5ri9UH+2YnYlWTmzg7BN6J6yK/VhciuhLdDhGOtUbqC9T42Dsl1zWlfv
IYHSLLVAx61PXcO1PRvJPv9a/BxMFenqoBpI5RJfBdVCmitoj0Br4yvh/HndsY4R3bEu1oJdwdq4
GKbDSKRz7MvguZiW0HCiYso+x56PqYGyJSGVvwqqc/5cTFrva50mTOvh/PFs49gR7LOOYJ91hNVZ
MUwnkEjnsdbCczFtGwCm7HPs+ZiERSQd9YdJa3VhuhTOH5iOB1MrmFpHWH1qzT6fSK3Z9T6/5Hgu
PILnwiMinRVY758V4BlyJD2dyw22cq/L4LDAyZ5LeYklat1nv5eRryfpxnRVTE/C/wnKIj19A84f
+L8J/h701BPoSXsWRxOpPYubnBzPh0fwfBjZmyJhv4J0spEb4bnYWwaAPft8fj72NBiSkPAXwy5M
J1MWYf9ugOkNMC0eyf7oSLMR7Zv8E/Faf+5wcqvjl49cHX8V2VcjYd9Kusw7WfBc7DsHgD37nax8
7Fbnwl8Mu/aMvkJZhP33DlNvfNKo3ngH2DtGFmvz7eStvvkHpMu8k1UAU/WoD/JOVt+41HcloTRU
DJ/2zm5z+Mpjvl23ld0+qq2sZBR7mKOK4dtC3sL3JOnb4S8XwLcJfFHbavY70PnYGrhfDRSlT/uR
wzTEYeJ82Cj2IcHUHAnT70h/G5jeKYBpzwAwZb8HnI9JeIyq8Ne560JjzyMO06gA0w1g6gJT1yhr
g+qnHkZO/XSVk2NvdRTvQCO7ORL2v5N+G+mTpIcFTn3vkuTA6nM9Fuiv1/KxN5BzDSSsVVAdZNfi
YUwvOuzTYtb3vgSmSUnG3aTJqZ96ATn1vXOcXCpxbJJ3oJF9MRL2caS7lfS18Fzs25LRsWe/+56P
vQZ8VsdV+OugcJhhUn3KhtX/LIMDj3Hnp0nejQJ7a7JY+7wOWbXP2aS7Cd4Ez8VUWvn+3uueS95V
UE0BUnidCzeMhkdzqAMph/CcBhce3ouq5JkkeHqK4tmCrPAcRTqNjyfCc/G0gCdqf5P9XnfhOqrh
nlH6G9mlMJ0H9zGNBdPiSsbHSsOuuhxLvNpmi5Pj+Rl1WYlsZSAnO/4LmciOlzu5VOJ47PhRZB8N
7F199xPIabyd6+Tayu6m716O7PJATmNYJ3J67jHUyfXGpzOG3YXsXUHfofH7cuT03OMPcP44N3oN
4/cUZKcEcprbLyVSe8xdTq47dhdz+6uRvXrkKaRrhJReXM54lD0+pZPOZkJ3oINKAnrg6yg7f95b
w26tmDFc1FL51rCWyhWEaQ0chw/u85H8NXDuHp+tgbXnp+cj2i+RDEULno/YfonC9RxCsgkJ4CxM
4aLc/RKLtzTaL1Ha8PMR992eSGvg3PyUr/ZLdO9F8GLf7ZG+1b7VPuRWQhuhp6mru6mzwyDZJ5eB
+zjPwhcwfqrMS4NQ32Pr0dVcht+9mutkT4WnoaOhRVCt49YH6j4KU3m4bcaGauDav/skAcuwkatc
eb5Vejv2enswJw3vwyAW5COMlj9lvszy170sHG8QropeAcke5R/cPZm3S16o+/9j/449mTNRR2ZP
RnXDu1ePfdj371T3YWf1rfBVkGxrN3QEdb0Xbufn2ktPj7eXtmXO8pnMJzEYybQ6+2svvWpoe+m3
g3VjJ3Em8xQy0lFFac/IitIrkLsiOJsVtlPZl5Upim2q3Gab8g+ubebv8+buF15G3xh+7+cLXOc+
r9O7p1H3lt9Fttjecpvr18Lfw3vs0ev13s/DqMPtFya97uN0df2VaeT721tuQka6XANXX9mo6zs+
2Hs/shPVvzmrY/U506AUpLqXk6ycyYRtImwrKqPJRLEV5WO2Iv9g24pQ5dadxqB3GY8+ZO+QrqVY
GVvRd878Vfb+/caZ9H0K1AipzsXljIef7coC+rMV1b3vfGsxOwjbhO6ZgjR2yq2EHoc03z6ZyP+A
r4OrPOa0HtxZyZyWgKUW6LiN5Ru5Dp/53Pe+Qj3ntOaCqYF4/8RWA7JV0EyoJocUlgyFqay5MrpW
+jCXX311LaS1xzExf57+Nbj0xrunzL07mKd3VJpeiOpTFxcRKV1cBc/VRfXoD6qLeU4X8zg9Pfi6
WAUGrVluhfu6eA5dlIxm32e06UxrlhOI15rlO06uMzFrNOevkN1dVGdbwCD7uZZ0t8Lb4bDAyX42
jfZtri/7WYP0vmcT4XcY5gV1XYNMmGQbVVCdCzdbMUyyg8/HfOw/gfvYrxnN/hDYm0cXs4Mt5ClM
d5BOa9Dt8FxMewaASV+cPQ2E/h5JYUwVDkcVvM75C2G6krKoPp+C+5huAFMXmLqy6lNrVNXnTifX
mZhHfW5GdnMgpzXoucRrDdrt5FKJ20enEvXI1hfVUSdllI4eIN0D8F1wWOAy+0hj/PbcV71/Dmm/
37AzwQvoLeroKdL8P5v2MT+vrzCdGK8hD6Mq5zeucLMHYb0m5uvu93DpLpW4G6yTxrC/NMb6YsSC
PrgRf8bxPj9JAqe05syOlE73mgn9DkV8ggSTEPwDXGnfGn5p5YwK0ZIxbw1fMmYFYVo/KK/BXc9K
U9njrtaDCUK1DvyQfUtkLcXqd9wttJ6N+i2RTL1zjwrdCLcSOhHSc8zLqaiPwm+Hh2354wh/Y7Qf
tlSJQs7GwGWE6bzf0fBTIbML5VML6X5mIzX427j4X9xH+zqPuvtdVXYX9nhX0O7CcztEgnyEwfKn
HoN1qe5l4XiD8DgXKyDZm/yDO8/LPyOVuyaoy1kTzCywJlg9gDWB1g+580rh1LxS80t9u0Y8vCZw
3645i+CMvaluOENwjNYEu8ivvzWB7E33iPLtGutbVD+NkJzx8DxPMzfVrbkpeGQ3SjcNSkEW78/y
9tV32CZULskqrdxK6BZI/fXPMKRtcPVLytec+uttYzwPm+tznreWOBunc7+rMY+4Kqgmh5JcqywK
V3yd81uY+sxaSOO1xmmNbcMAIDxN5XeP4Rk1/XPrGNNFIWxbkBW210iv8VoVk4utlJtLH0uhsLP2
u4ZAw5b9HZT88TqNbBKqgci2KCaN08J0QIDpfjD1gKlnjGHXHu89yGm8Hu7k2srqx7SV3YvsvRk5
3Uty6jO0x/sKXBjZ2x3dVjY9yIsNF+9uJzPb5dVe+rGq9tJZ5Dcrkh7LSPcvZJ6C6x7mZCMtVf3r
MdJZgRX+WQHTefb3y/J1zm0z+pbdyF8Xuq7Bb7qUHb0Z83X+EYe/qfycKvbpq9inr5qCrOyAqLw2
soUw2dFEInXOpg6ei38nN49qR9nnbPIxqdxJVw6yLYppb8zH9HHK5LeNDWDqAFNHlWF/nTz+jpzs
6AIn1xBbMbYhdj6y50fCPp90akNHF8BePTY69uyzK4WxC7902R/2yZRFbeizcB/7rLGsYcayhhk7
xeVBVJ/1eRyROmN0KhwWuMzaZGx0TNlnjPIxNZBzEhKu/jAdSlmE6WK4j2kemJrB1DzW6lPrMrVh
1ecXnFxnYsNY5ubI1kfCfgbptpJ+IzwX+56x0bFnn7HJxy68wt0fdmFaTFmE/atwYe9MfBFMXWDv
CrDr+VMT8VqbdDq57tiCcd2xS5C9JBL2L5FOz5aug+diXzIuOna99dzi9b1+a4iIXX2TbFjYv+8w
cbZsHGfLxrEGGTeFfPrrm75OOrXPO+G5mLYNAFP2uaH8+kxTliTUX30Kk2xYmB6E+7Z8PJhawdQ6
zmxZzx0vIl62/JKT41um41bHlyO7PBL2e0inc0M74LnYSw+IXp/Z54bysZsdC38VVAcprNCc5WbK
Iuy/dph4zn0A4zvYe4piaic/jTUPk+5f4S8UwNQCJo5D9TlnWUucjZ/533LuG5dwJDNp+8f3bYfv
9QDfWPAtPoCx9ACrWz17voN41W05E23ZQG/8jgN645XIVh4whev+7PqXpNdZnF44LHDqo3cOoG6z
z+L0rYModv0YZVHdjnaY2EcETwfYOyJhepv07U4nuZiqqYSo84jsM1P5mBrQlvBEGUufd5gOCTA9
B6aSFGNpyupT88yfIaf6nO3k2soOT7WV7UZ2dyTsI0l3K+nT8FzsmwaAPfuMTT72cLusQgd1They
ccUZJu3//M1h/6TDxLvvqVSiGezNqSnI9mejU0mnvrexAKY9A8CUfSalMKYo9amxVLYpGz3VYepM
xMczloKpKxKmw0i3jfTLCmBaMn5gNrre63+MVL0UqyeNJzMcpvUOE2PkeMbI8YyR44vV03XkrT71
BNLpLNTaApi2gYnjCX32qWuIsz41/BsX8whXuVUvuaTwOheea3fCs8DhuTTAczx4WsHTOt7sU3U5
hXi1uQucXGdiBHW5HNnlgZzsOEm85kXNTi6V+CF2PBTZoYGc2vCfsHftLy11cm1lH6cN34/s/UFb
V9/9BHJaUx7q5Hrj99B3L0F2SSCn8fs25HRuaKiTWx0vOWB1/DvIficYCzRvOx85nRtSn66xoDt2
OPO29xjr3wvmA1qrNBK/DLm7nVxD7DOsVT6K7EcDOa1n/xTz38u60Mm1lx7JevYEZE8Ye4rygRAJ
9lR0nXER9m2VTnUwE2qgsNq3PQ9+GRgVN3PEpZWnZWjb+Jkjto1fQdg6yszfIO/b5u+jfYj3bSPt
o32QfVvpW21LfbTcSmgNdCp1tRy70Dl82R3NInCXspn1yFi/HpcGob7H9n2Ujz2XORr/IqjW8Slw
3U95Kkx+2YTspQa6A9JeQxmF03pOcsnSxdjmvn2G8B4uIkE+wmP5JzA3y195WDjeIBx4wR6u/IO9
h9vf954vY//zQ3Ku4xHUkdnDVd3UVC+r3N/nOqRv62dUP42QnPEo5x2VbhqUglT3YWf1rXCzrU78
OrP/c3gthqP0FaW/5azQkmC/R7/baTItrk+u9erH13p7kNsz0vIN26CwWHgUu1OZVkDW5w2u3eWf
vcx9dvBhsTvOun0WtWTsTnww7E6678/uynXzjOv/jIjq3nd7M8zsIGwTuqdsVH2d3EpoB6R51bnY
mL7porFR9mhOa7TSA6N+/2nfN+T0vb55zJzmePo62Hye+M7l2p9nzYSrj21w3MokrvBcqgqFhf1q
T7WQ5mGfodyaK98GF2bW6geyVmce1hPMKwvhvw9Z4b+CdI/AbyyAvwX8lcgthcLOxpl1BGY/664H
sb4a10h4XQZ7PTIqu2GvwW94jSssTJLXtXH5w5jPdJi/G2AeC+bFB7J+P9DkNPc8g3jNPe9zcp2J
4w/kzDqylQeanSCWZxvbCZNutpLuSfj34LDAZdbv6GY0If3rZp9tyBL0hdOwZQij6aYBv7BKLxWO
6zpMVaHrsD+M+xLKK5t4JMD9T+DuQD8dgX40595IvObcjzo5ntMemEqchOxJkfTzA9I9TPpuOCxw
0k/1QVH04/+GpJ0luSDzCyPr+br9LDd/qc+yAdODdCO/8KedX9fSW9LxOriFiZt+hPtayiv9/CrA
fS+4Sw5iv+Agk9Na4xritdZ4w8m1lX3yIN5TQPbuSPp5knTPcJ+X4bn62RRJP7nfKFfL0kkSfV9N
38ZamNe2hDWM266NV7l4XYf9hlt9yo8or/QzJGF9yjUHsY+PfpoPKtZuHidPtZvfkV5nzd4pgHsP
uMcitxQKO+tTNhJY+NzdAvoWfU95H/pGZIVhJiQ8YVJYMhQm2wjHy18VCgv7w7pQG5IuRgW6uAFd
dKGLrsBW1Nc8jJz6mgOdHN9GPYizSchuLqqzHZRBOvs76dXXJEkPC5za0pKDo45D+l2Is/gdQn1b
Wd+X09kj+5LafCwnW19JrqUX8bC+5A/rK6ybsD+spz86Pc0J9HTswexvHMz+xsHFbGY79xL+caRT
X1JbAP828I9GbikUdmYz6wj0bcbHPwtL8b+eq7airzHqe5V+XyJsNVASMuxhrIozCmMN+8O4/+Jw
Hx7gPh7creBuPdjkZB/qa2Qfc51cZ+LP2MdyZJcHcupz1KeqTz7IybWVfZo+5w1k3wjsTfsb9yOn
/Y2ZTq433nhwb/xTyH4qkr3NJt2L3KcJDgtcZt4zIaq92Rk3fTlX7bOOfzoVq+/GNuTZm/RqujZu
ug7zsK7D/lWkr4WkT7Uztcu1cM17OhNTJvBOO3rvKWpv9yErezuKdJr3nAjPxd8C/krk+rc3w69T
ffpSoY890lmBOf5ZAZ0IbORewmm2WYPf9GNcYUaSLeRfRbj0oz5c7VD6+TzcnxeeM4E50gTmSBOK
tcf7SC/9nEw66WcdHBa4zNxnwPpZkGmPao2+begLw/sfs9qgMF8ZYN4A5g4wd0xYxf2kG9nOLOLV
Fv/ZyXEuGNs5H9nzAzm1sTddWzzLyfXGm2hj05GdHshpD1HzA+0hftHJrY5fMmF1fBGyi4ra4g7K
I11fRLqn4FfBYYHLzKMmRmmL/c+jTiPXsN2Y/VQQLr/i0s6va9ld0vE6uIWJi1ZB0qf0dBrllt6f
gMvWeuM/mtgbL5nIfGpiFFu7lnSytXZ4Lv5N4K8kz/7bon03Xb8loG8V+9amL6o2kr4KCrcvwyOc
hinMJa9r4/KvgoRZ7UvtSph/Avfb1zUTmSOBubko5u2kV53fQbpH4dvhuZj3gHk0csUx+3Xuo07z
e7f6db7+587CIczClYZ0bWFJ/IqrgyxMfBVkuNW2hPspuI/7BnB3gbtrosmpjV1BvNrYs06Od/kn
Mh9CdnNR/bzAvaSfB0j3JnwXHBa4zHzoEM6eEdKXfr5AXHg+sG8+pHFKqzCtzNUX6f2N+Vxn20eS
a+lBXDYjLj3Ir3D5C1FVKDzsX0W49Ce93AQe6e/3cOmP30RHL5MOYZ50iMlpHnAj8ZoHvOvk2sou
PqSt7EVkXyyqv8fJU/r7Gek0B/8DHBY46W8b+htLyNIg1PfYfGojl4Xn4Pq9F73joVmVftGkHp6t
u7BewrpTeCHdhfUU9q9CXjpTW1Mbk86GUXbf5u4+hDkWOms9pFj/sov00sVrpNfvlugH7MTMSRel
6ajfbi78uyW2nm/IzHgG/3dLpA+1PenjgEAf96OPHvTRE9iQ1rlPIqc2OMXJpRLj0zwfRvbeonrb
joKktzLSPQlPwWGBk95a0lH6KK1f9+1/6Pvx6p1lP9KXWqLqXHYi+2hwPAWvgMQVnktVLsy44ldB
tZDa2JtOP02U029jl6c7E4vTzH3SxexlB+mFeyLpnofXwXNx70xHGY+zcet9MX0vX+gN+RzupfIP
FLuwGm7jCjP8sg+1E9nHCoefMx5p5kHg74iEf77Df3QB/NWT3g9+7Xvpy/Cqea3G9Bsbg4df7UL4
TwnwPwf+kknMRyaZnmQnceLVPj7t5DoT12Anu5HdnTY5taM/Yk/qixc7Od6voR1djezVgZz67C7k
tF801cm1lV1Knz0B2QmBnOZLX0NOa7f34LLP3vhPmC/9M7L/HLRfzSuPIF7zSrVjya2OtzKvfADZ
B4KxVs+mFxOvZ9Oj3X27Y08d0h37IrJfjDTXP450mn+dCocFTu1806SBz7+08qtzo0Sh/W/Zqyjl
yK7DvMrJGFfcKqgWko1/hLKpjr8M98eEayYx/6KOmycVa+P3kV5t/AzSCfNGeC7mPe8Ts1BrZJR9
z+U+Kru1b5VflHJk12Fe5WSMKy6M+eOUVZi/Cvcx3wDmLjB3BXYt+zqKeNn1nU6uNz51cm98M7Kb
i+rmBe4n3XyJdJp7XQeHBU72sGTyB5l71dHu/f5f+zH6lcVGchde01MSfwoSV5i49CC/wuUvRMrD
wsP+sP4+S/mlv+/Dff0dO5k9qsnMvSYXs5nt5C29fJ10u+DSKyxw0su2yVHHQ9sz8H8tcC4aWYjV
1KEN7Z6o7KYL4UlBYS5/LlW5MOOKD+O+mPIJ94NwH/fx4G4Fd+tkk1P/dRHxspsnnVxb2YOT+SYP
ssuL6mcH95N+7iHdU/AdcFjgpJ/S6ijjRv/r2GZyDeMUVlGF44pLO7/CU1DS8Tq4hYmLDL/6+Zsp
p/T0HyovcbwzWp1K9KCnnqL4H0dW+B8m3WvwF+C5+FvAPxa5pVDY5c+5/flSeM0iu2gAlb/rL7vJ
bjMNXBsu2U7SXcufcn7DK14VCgv7TRcaG9VGpAv9IIB00Zm4vJo5VDVzqOpibcV08UvSa/3RW0AX
OyPrInfOPQdN+L+w6euikXlFti7COMO6UPj70YXGmsecLkY7XTCfqmY+hS46iupiB/eUXbxNev2+
UDnppVJzahfVFGwMAUst0HGziwu59tdifr+xzy4WMJvUe/dah2k1lq8HwxvWg/wWbrqqIkx+4/Kb
LQj/85RTtnBIgP858JfUMJ+qMTnZzE+RU/8xJrCZa7CZ3cjurjY5tbPvIaf5VImTSyUW0s6uRvbq
QE790fXIaT71n3DZYFvZI/RH85CdF8hpvDuHeM2nnnJyvfHZjHc7kd0Z9G+aJz2f8OdTdzm57tjz
zJNmIDtjsp1JiHOfRkjOeJSzMEonjNLv62A7iT1BfXM3DcYYYamKB8cfl6HqmlRFdc0KwtZRJsUN
7rvS+edPcs/c2fkTvTutb399gXNQkqFowbe/9D6qvmejcKAV/fbXu8iG313NTaPv2VAVWd/+0vds
op4/yc1P5db3bFSu/r5nk6kL5CoguZXQVZB+G+UuCnUX/FE4VRg4/TbKNPZMhhGyNAj1PdZOT+Uy
97dR9JX/owlXXBqSfxFUG+Lmn0KYyqT7Kkx+s6ka/KMh7eksw2bGlPtyO7xnsN9ngrX8CI6xWFrE
gnyE2fIni0BG97JwvEE4KgjOR8k/uOej3i7p71v+Zp9691m/jyL7/G/63lI36sicj1Ld8C0wTO76
K/fn95akb+uLVD+NkJzxKH2R0k2DUpDqPuysvsM2EbYb3d9kotiK8lkBWV82uLaS35d9iM/SnS29
+99aGhxbke77s5VyFQK3F1LdmrM6DtuKxUtWzmTCNqF7yq7UP8mthG6BNM8ZyVh3O1xjnvI1p3nO
ppro7+FfwPmFc+kx/TPM9V4zGVVBZBFQGn/SXSuuzvlVNpNbhb8W0hxGZdAc5gg35+C7yjXsFzCH
aa4xnDFklb4Qtqmk20b6xgLY9nBD2lCfY8Na4uz9i9xvDNQTp/JbmY0nCVNZdK34Oue3sDC2BGUS
tk8F2G4AWxfYuoL52XzSlxGv+dkfndyykrppy0o2I7s50EG4L4iRxnQTpS+QnayA1BfIP7h9gb5h
lu1y+4I6xonwee6ZBcaN1YRF/U5fJ7LheY3uF6cIEb7J8TmVVH3BdQsf8rZC9k2OSGcFRvtnBfbX
9ztUN/uz35CdyOX2G2H70T1z29YWwtRvHIY93gZfBocFTm12CQao9rg0CPU9Nu9aw6W1rez3JAuf
HaxBXlQF1Tl/oTY1g7KoTa13bYX3taawVzSFvaIp1iaKYTqBdOov1hbAtG0AmPSe5HoQWl+ochsG
8YYQBsXVha4VH+4nFjhMlwaYjgdTK5hap5ic1nHziVc/0ebk+L2MKZxVQnZ5JOznkq6d9JfBYYFT
fZZOjV6f2e+I5tenYZd9FMMuTJ+gLKpP/cah6o3fwABTD9h7Auxamx5NvNamtzm5VGLEVH4DA9mb
ImG/gnR6n/JGeC72lgFgz36fMh+76lYUBbtsWNh3OEzs5UxlL2cqezlTo9jyVtLdSvrvFcC0cwCY
st97LYzJ2mKx+tR4/hWH6WmHiT2ZqezJgKmjKKbr0Jn6nB+Q7iZ4dwFM1dPe3/uU9eStclvdhHl/
eGSXqqNfBXieA0/JNPZYpoXb5uXEq20+4+R4ZkVd7kZ291STkx2fSbzsuMvJpRJjseOrkb06kNMe
yxnEa4/lcSfHu5RT28oqka0sqsctTo9Pkk7fL3gZDgtcZs6HHqP23dnfLyhsG9JnEiqmS2HaTFmk
y78EmP4PmJrRZXOgS+0bXUe89o1edXK98YXTeuM/RPaHRbG3UwbZ0O9Ip+8cvAPPxb4H7O//Owd9
41f7SEJpqJgehO/7lEt6GMXGhfq83vhi8HWhh65AD3rOeC9yes5ocqvjO6etjn8M2Y9Ni9I//J30
+hZNkvvk6mFJbXQbyP4WTb4OGsCQhGQHxbCrf9AcV9jnOOyM37WM37WM37VRMI0j3VbS1xbAtG0A
mLK/MZOPSTiEJwom2bMwHR5gOh5MrWBqrbW2r/p8Fjn1EXOd3Or4v1Ofy5FdHshpP1R9iJ4bm466
Y8tqu2OPIPtIpHqfTf4a65oK6Kh0evR6z/5uS76O0ugnGUFHwqS2KB2tcti7YyeCqQcd9QTYXycv
6XIZ8ic5uYbYH2sbYiuRXVnUPm4hrdr+UaT7FvzEAthbwB51PZj9jbB67zTyD9uE2YW42r7i6iC7
FhdZ/Wuuo/qUDi5z2BjvpzPeT2e8n17M9g3byQ7bugLYdn4AbM2UU+W3MovbdRRsatfHOGxfc9gY
96cz7oOtoyi2LdxL9XYR6fQdtKsKYKueEd1ms7+Dlm+zwpaE+sJl9SVMslXV161w9dNN5c+BqWQG
Y/8Mk1O9Hkm82vX1To6xn3rdjezu6SYn255IvMb+VifXEHsT274a2aun27qP7II9xUb8GTdpYN+E
1XeoptOO9Bsn7dwrRiZvDdtbM2O4qHrGW8OqZ6z4f9VdDXxU1ZV/981kkkxIGRDaWKwdMLRByGTm
zUcmrfsD1HahQBshNmBpTRAwsYAYwKJNd2HVFrfdNq60xe6uzQharF+wq13cSoVCs3xUBWtXum23
ULENjm2jooLitv/z7se8N3NfMvEXNB29vJkzd/7/e84999x7z32ZgYzyASW4nt1zjsJ8AJ0TlIKX
zgeG2XfCLkOztPkA5x6f2h8Q7Zd69CEHQbJivqOTfI/WX/RoQlmM8jT66jD6rAKO9hKueKke9Bsn
//1h3o+zlZQ/kfttwpF70Rl4fhFKjbjK2EKYJCNu8jPyzWqUhSgfgJ/Q7xFfgSvV62V/hG/+UcVc
Z/6JxoLEIf+R+LDFOiknDCnHUyX348VcFPI9en52c1GF32sxXHNR+M2I/TCH7XvUN9snNCZlLsrp
e/m5Lcpxke9RPwzke2RvGWeof9Io9JDXwX4/LHHS48/8ovqb5BNRyM+cfkP8Ul6MrxCO9BV6fnZ9
ZeAzjGGUt1wOc6gzjLPhK2TvofQV6nt65PuK0yeIswqF/IYeTSj/ikLrg68jLtEZBs1n5LvyYe9n
Lyx+XZd/hrEIQGNQqh0ljOch8Zrei4rn1DZZj2JnDco6lBvRJlonPIkrxca15s4L15qtWCe0XjgR
r/PHAekp5cWMAz/qz0V5Z2Jm4XydHzPLEG+c+Xs/XlMdNNHOucMMRgKyYvP39Ptl/eXvRxwt/E7t
i1+z70tYQZz5+futwBsoZu5DHeqHF3Gl39nZRa/vKfydHVJqKMcBcdIjfxw4fYI488fBRshoHNwD
49LebgeuuKgHjYPnLuS+NltJ+RO5RliMlzIn797b8b+PqMb7soTxPCRej8E1Kp7LMSD9/27Iac1P
/v87XMn/R/jOnzzCtxv+v1v5vx9yL51+hM/Rnv4Qrvk6XTK5eJ3ce/pCnUgPqV9/Oh1Ave+jLaTT
/+NKOnX7/n5yt2/8ZOQpJk/EaxrT/en0P/gc5V56cc3XafMgdHLnXgp1SqAdIRTSqz+d/oT3fyx0
eh/Wk6RTwn9scsK/HjqtL0qnP+Lz5Hv0pXb5OvmmFN9P7u9rLtSJdKFCNu5PJ8or/K/QKSp02uf/
2BTkFaDTsaJ0CuBzlCet0uh01SB0cudJvXUKDaAT5YleFjp9Qui0sOSBKQtLpk9BnmBKf77XDWyK
Eefjc5T/JJvk99Me6PT285/eetHYDqGEUfrrM8p/BtEuGltLhX59JefX9pVkoF+mX/02Apv0S+Fz
dC45Q6PfBbXF+6H7XNJbN/LF/nSiXMEEodM1QqdpZbW1yBXUIldQ21+fSZ0+ic91Q6cWjU43DUIn
99lcoU4J6EL6DDS2SKc6odMXlE5J6NQKnVprZfynvH4E71P+48ui3s2B79biNwVQN9av7l1oB/Un
+QGd+azFFRf1sOc06A5xUefMzu/QJD3HoJCu+YXkUSHPn8/ojGYuCMk/N+NKcRJnLpGq0t3Qe7dW
n43Yr38oMNI4/5zmOR+/BAB48H/575KeGW2LjDNP82sTLhtRSPe/A8dmXLtwxUU9SPdLIsX7svs8
2rvfSd/+9Kd8Fvkw6b9D6H9/6ZII/hY2grkvUowvfwufo3liq0anzYPQyX3WWqhTNXShUowv/4PQ
6YDQCb/3EUGOHjqtL0qnB/G570KnXRqdfHXF95P7rFWvk/TJ/vqJxuc3hE7PKp0egU7HoNOxiByf
1J9fwvs0Pg+KeveXLkd/bkfd7aoe+X0b3qf85KOiHv4uFX7fjrrtqh6N91l4n84mt4h6Nwe+h/E+
FnXHqnoU5yfjfTrH+4qoh793QpzfjLqbVfyg+W4k3qdzrqtFvYUlj2C+m4C6E1Q9mutfxbxI5yLE
T+Nyn38O5vrtqLt9itSX1jm/Qr1G1IuJegn/CaxzZqLuTFXvAOrtQT3KeVWJet2+r2CN9zzqPj9Z
4t2NevehXgD1/owr8Y7wfQjr25tQ96bJV+J1GoXkdKWHvBZzTyh9jrgwLdu/H3AbOChvewRt8kOG
36a+EL9NjeKrOxn01c2FbCXagv/f9byt3AdSHpfuT6d9IOVG0TR1f7rcB5LcmTOlOlJGcir5+0D5
PuGX4n3aB9LV+dvUg9kH5uMRLu0DiXugfSDZm8YlxRp6NKEsRqG87Xj0FeVtp+OKl+rxt3hdivmL
DDJbSfkTuScjHJ63TRTchy5jLWHWoBC39JdqPF+PQvuUY7j+Hleq12lOgG9OUGvfSsOde5U4pI/E
h01VfpYwpBxPlbwEL+aikO/R87Obixv4d6il71H+k+49J997N3IQyNsegDnsHAT1zRUTGj9Kedut
aM9Q5SDI3jLOUP/I+CKvg83bUt/T48/8ovqb5BSLyLfWodB51mO4St9aa/4Eea0JdmykOgtRaO9P
dZ4S/tfLdqNObt/v9D/SYyIK+XExPkftkT5Hz8+uzxXmoPLzXsMo/3stzCHyvyGjex+9GtrfkiN7
D6XPUd/TI9/nSC597jN4TudQ38aVfI98/TjOoY6zn9nnqORzVIfO9qmO9Lnj7JeTjsPvCIfiWwqF
7omjOhtRl8ZlI0vjnupnUe9Zddbqh1yOIXktZs6mzxHXFBQ/wE+XYS2Pq5yzl42YWn2XXXx1y0bk
5mxqx9k9ay30YZrzSsFLc90wO2styod1czadd9GcPdB5F9m7CoXiDT2aUDagRPHG5fCLx3FdI/yM
3qfH46j87KSB/6bsU/CA3N2/dbgXOGHP8S3ACKPMQLkIpcZxlc9lDCT/Jhm1T/pUNZ6PRnkI/tuB
axZXqrfLSMB/E+r+H2dcpbEqcUhniY9+XyflhCHleKrkNP7morxT8/pf0Xe9H4RZ7BhLfYPf67yc
YuxQ/k0Z2X6gGEvc8kF9Kx+yL6lfP4xSheJ8n+rJOiSneEW+RfV+Dcf4OK6vl3Hfesw4/MHHjPX2
3+7KOgfwHtU5LvzvMeOWCx4zUur+RPo++BQGIdU5hbrEUWMkz60xbkK9m9TfXxfjg/RZ2VanX5N9
qL1y/Pbnp4+RIUTaZQ6+aTWMQt9asMp+RvfqtxtLUSGEsU0P/+kq48Fpe436caFJjXi+B88Potws
jLgYMscjtPdIt5/ypgvfuNN/GM8Xv87PwOj1WpQWvKY69BmSvR/XLsjoDIzk0MuWEwY9pIzkVI6i
rvMMTL5PWPSZtlNVdt6W9j4ko8+IR4iu0OND/9b0xvXTXnoLU+ztX/GjvnP9mY9HGNWoQzgzcKUz
sPNwLbmn8Awsvx+cfeLVb9TmMdQwPEIo9JyM42Nl9v6hwu4vQh5h/rSiwU/vmYzZ7zETzmXX9rNK
+xrBp85DjTfNP4kFRBcFPSrG9I721mXG1Kq6qdOnTp36XqPM2IdXU6eOMKZONdjUKkKuRU04qfEG
WO0P4TmXM3tHeYZ7j5Kagq1E7Oe4dzHTnDDvhlWrlyxHRY8HR/XZ6H0OVlldtoaufdAX48MgdtI4
1yb+rmyFl87GADqbSmdSL4fvz7FCLllLhEVk203xmr/fx/zKYrx1JQP0yNlpnWl7CGWpDONcFCs4
HnlUihDh1hXXLl+yLHxpfYdVYpTb/1XiXx8+MQLXAAome2Oiz2eEzAtQqowkCu+RQtwGB25rR6sL
l6PpcCcCF9/FhyK5sixpZFk15NWeXJc5uK5bk89FuhRyZVk9cGeAa4bi6mGNRg9LQZ7ScNG4tYLt
4KoQ9rqaUyl76ZlC5ufR+hYwtWhQeS+sd2hw1bXuXiBUfS8sB+5a4K51aDAXGiyDfJmSZdhKI8Mu
g/wyT/47HPzLl3S4eou8IKCxYIZ1ALcL/F2Kq5P9s9HJroP8Ok+u7Q6uJSvbXVykq1/DFTL/Azpt
BddWDS7FNiu4H7gUN8mTr2rraF9VgBzAZyl+FvrzI0DfBfRdDk02QpOHIX9YyZrZTqOZ3Q757ZpW
8J485tBu6ZoVrjbwcVXIn2Un4HNHwH/EE/e0A3d5uxuXorzOx0Pmm2h/H3D7PHFHsdz4v2pNsZ73
FnDLWBIlN06z0OEM5Gcc9noc9noB8heUzGKvGxb7EeQ/8mzTJEebMF+4bFjmoWuWxViWhdGmMGIt
zVmFMWm6A3dxu9vLye90Xh4yL2EhMw3ctAa3xva8BcB9r/C8pa02bqKOAmntsvbPL5HRlK5Ohpwf
BDC+yTOdEfZjYG0Ea6PDwnFoeCnklyqZxU7DmhbkFuZ43QwdsNd/E31+fFdoyDB9VBawk+YCxlcE
zxesCJpa265d3jrQ/FOKccTPO/iOywr+2Cj30Xz8qWa7w/D9P1hDYTc2En0/UvQ1nwX7WADv0Fxi
Gu9hp6DBKfG+e/bsY6VCPtxn0escnrWKj8647Hcvjw2Zq9CXbejjNo1nTYB9rOCtwB2NZxTTWld3
XGtbllxLoXO/dY7+nF/JsRky14BpHZjWOTznv+AzqyFfLdjdtqc1H42js71yoZUVH6+5dZVztSXX
Vc7RzG2TkbaZvmLFmhW18fpYOhFOWJF0ogRn3jST0H+0bpH/yfhLr3O22QwbbIJtNnn2wqNuplQi
mgzHotFINKpnkj3Przmmu8G0DUzbVC80M2Y2sy2Qb9Gwj7d94DDYR5EPTF+xqKO11orFUw1hkFum
ZCcd8/XM5/4ZOPaBe58nzwk3Tyxab6WJJzYonp+D5yh4jiods+x5xKdnIH9Gw837kpnCz2Vfpi2Y
OBlJwM+L78ss+z2YToH9lGLvYW+wHvY7yH+nYefx+1yw2/HbZp/XfvVKeFO9FQsn45Gky5sq4KvF
eFUPOwPWkJk0Q6bs/wx7v5lhb0L+pqYlvK9jaInd1zTely3KDXcmfYrWgv2P9ixrMLOsBtw1ZuFM
yHlmOngW8xnLssMK+lqOFq/ZSuoTMmdBu2ngmabh4f3amutX0NQ2JBPJ+rDVEKl3WDVQ4Lukn3uM
zgHTfDDNV9bMso9Cy9mQz1ayDDsPFv4I5B9Rsk7WYnaycZCP07SS9t9W8Aa0cgwfYctbO66pjSXS
qUQ6nGyIxOq5//E1sM/VUtnK/LZ+EW1aibau1PBV23y3ge8cB18qmozVh+vTkXgDNCd/1/Fxnny2
L4FtA9g2KI0z7G5o2wl5p6YFH7RbcC9aEOItoNgZSzaErfqIhZ1M4WjT894H/G7wdms4uFV3F1g1
aSXT4Rh43oZVHwDfDvDtUHr2sKfMHnY/5Pdr2sAt/YucpSl2xpJJKx4PJxoiDVFhaR45ndHTq19/
CaZDaMEhT7aX8tgSiYZElIJIvH7QbL8GWy/YepW+WfYKPPtXkP9K0wIeycp9KpJBX0SyxtoGTIvJ
cDyGCUP2LmnLI1mFy6P1PV3hC5mGL4lSGE0463g9a0M4Ho00qAg+ONZKsFaBtcon402WvQr9R0A+
Qsl62GH4wEnITyo7Zdj34P+HID+kZJ1sEaLAPZDfo2TNzIe5txXyVpNWo4XZrdzaOeDrYmPsMt4X
8I33Dd3aeaw9Hpea43zlePZJvnauizeMdq2e+1tBx5FYa0bhveNexQ2/FTRZmtb9FnsM609T9UYl
+wyrZD+E7IcD7mQewi5mp13G+x4a0t6gtbYVvIfttXcytIWr64irPUyw351MJXYxlWyB3XrS8IRx
BTS6Qsz1716/MOhED+4fzlV2TipX2e5WvlN7gGJzq849AM+2NCDyyOyl2NHn7YwKd0MWa/NZLIrY
EtVENI57mQNXZFsUrne2ZR5i0wzgzvDEbXfgimyLwqUVjz7PdzlwW4DbouJeli3xZVkT5E2eXOsd
XCITpbhkpM/PhGXZ1cBdC661iquH3ejrYUshX+rJdYeDS2RsFJfX/reHdQK3C1xdiquZZXzN7IuQ
f9GTa7uDS+QPFRfZUJc/7GT7fJ1sK7i2anBF/hC4BflDF7JX/jDDTvgybBfQd2nQRV7Q0WqRZ1fY
3nn259DDR4B7xBP3tANX5L4VLl/JF46AkPk8cPuA26csj9kVPXwc8uOeXKP8udEmssSKyytLnGWv
A7fMj1yhX87kPewcfw97DfLXPLkmObjE+YHi4mu2Qr2QA/QjBwiusH0i5s4BViHcWcHpwHXn7+MO
XFr75Y8JZAD9yAACNa1B5b27wNFakb93oerH9ceA2wjcRmWZLItDg0shv1TJethYWMuC3FKyDMvC
48ZAPkbJOtkB+PgLkL+gerWZbcZ42g/5fiWz2DWIf3dBfpdvoHXPTrPGd9AuC/w7zQX+oVv38Jn2
Sd/TZi5nGC8yZ3jCaIcG7cJ33HPWO7niKW5mlSueXmMB6zX4WpPWB73GIrPXuEb1yx5jh2+PLVuk
XcsNt9nYbfd3qnVvJ1/4YXvkX4cxSqtt5NGw57WzPLFYHDlDbI0SKsdFMdMry5O/916FcdqG8dum
iQuc81Y9J3JbkWTKL/djg+FcA8514Fynxn2WfRWxYTXkqzXt4PEp44hPIt+T5NrwOcJ5LiGjdMjc
DMxN4NrkifuoA1fkqxy47kxVDvdu4G4D7jaHDv8EHbZAvkXJeti9iG9fg/xrGn6exzgM/hDvU9rf
18ejMaQsUylpWdpz5vb2pLG7D3vYfeDYh7bs8w8UC98yW/wVPiqH/W+Zh4cwFpJlsOvwj0ZUoD0g
7f3kap2uzvOSu9j30eLvC4u4x+A7GfuopW9n3T7O1vUE+o3unXGeayQxHrg3Fp5p5HwnCx85iv46
qvEJ7uusJLdKEWcxyie91qIh8w/APQXcU8r/Muyn/gx7EfIXbd+gmJ2B5TPsgKrTa4ws6TUOQnbQ
sz3nOtojTgdVe0hj/dgbVxIyQyXIH5dwTyjc+8QcuGLvo3C9TzM/ANwa4NaUSJtWsstLKtl5kJ/n
yTXTwSX2LQ4ur33LLGBOA9c0T9xWB67YZylc733WHODOB+58pUOWfbYE2WDIZ3ty3eDgEvshxcU9
r3Dtl2VXAncluFYqLot9vcRin4P8c55ctzm4lrdeRXl8xUUrZf0683a0fwO4Nnji3uvAFfsshevt
298Ebjdwu5UOOH0vaWYbId/oybXbwSX2WYqLNNDts0LmHmDuANcODS7fZ/0CuAX7LBey1z4rZP4E
6IeAfkhpghVvSSfbC/leDSOPCC85NBF7JBefvjdeAWYvuHo9ccsDuUgj9nQK13tP9ypwjQDyqQE5
AjMsFMiwk5Cf9OQa7+AS+yHF5bUf6mFTAj2sClxVAa8o0uDAFTsXB65+ZGfZ9ECWRYEb9cS9zIEr
9ooK12uvGDLnBZBBAe4MDS7fv7UD171/Sypcr3F1OVBbgNqiLJ5ll0CDJsiblKyHRWCtiyG/WMky
bDR6phbyWiXrZC/C40ZBPkrJmtkujKcs5FnlmRbrQpx4HPLHlaySNSPWfgPybyhZrzEKc8inIf80
/XRjv3noWVh/LLBLe2CWrz0wdPsxmo2tYEdJi72rong10J0be40Q2i3np3dvJTK4Xdge41HsskYp
6weN2ehFkj2q3U8O531Ntd1n6zEinKeJyfpk1ApbqUg8KU6d+Hhzn17KGY/GjIxDIfMmjIi1GClr
NeOPnxzfAbZR4BV3I8RS9Wm6SyA+uLsEbgFPF3i61AjKsm9i5N0M+c0a7gm2ptvBTXkDcNvntPFk
Ms4V5ev9Qj11WmbZt8G0FexbFTtW1Bjj34L8W57s+yW7OJtf1XZtx+pajJQYZyFL8h0P3clFMZnu
KMvPJuHEEky7wL5LsWfYzxBN7oP8Pk/2Y5Jd3SGRjoUTOF9rkHsdzkn/8v90uofM52DhI2A/omHi
e9bTYMrbJ9en0pZNlg442Qr3yXrO58HZB84+pXGWvQlbH4f8uKYd3K9HlSq/Xt3Rbp9l1sfpSDEV
E35N9vXnnWTqW3BOKe5XLEUOsrRwHuS+NQlswrfAVpvCrQqxsBWPWOhdOhPnXLm9pNxJcr7cCBoL
pjCYwqVSlmVvQdcxkI9Rsgz7OXr8DORnlE062XtKO9kzkD/jaZPpOZvY59mJ+lQ0Go6lIwlpE74W
cLZT39Ism1maZWm0NK2xCR/rC8DmGOupVEOcuFJplS0p3F9LNql9yPwMNG8ET6Mnz3VunvqGZIx4
kl4xRd/HnwVPG3jalJWzbBZ0XAj5QiXrZCFY+ROQf0LJmtnnSpvZSMhHatrIvfFWafmC0b9I5BRo
1HmP/1yU7WQPgWkdWrpOw8Ytn8lZhO6bqbcsMkkkmrM89bOzl8km+b64GZpvAs8mDQ/3+kfBY3s9
tKK8kC6mEVOJfXeqV0wLmXeDaRuYtimbZtkjsPEWyLdo2C+04/lhsL+Px3M5wmOJeNJKhWOxSErO
XrpR3l+My7L/BPM+tGafak2G/V9phv0A8h9oWsPj3gm0Ji/uxaLJVNhKRmJW6duJe1lofxTtOKrh
rLEtwMrU/RoyJ4k7z2hWS0QSjnukvHOShb3+B7CeAusppX0PC5T1sBchf1HTEu4J56IlIv7Zc2sy
XY9+SGARwTUvnFs5s9vnsmx8WZaFypC3KCuMtHwkxcDkXK/E4lZ9up6oLPiZ191POraQGS9DNgNs
NZ5sM/PZkslEIhWOR1KJQbMlwTYNbNPKZHTLsgugbwLyhJL1sDJYewLkE5Qsw47C/0ohL1WyTrYd
ceA3kP9G9VQza0Ek2gZ5biRZ7GSpxa6E/EpN7/F40QotRaS240UiFoXjovNw36C8o2vgeHEV9JgP
/eZrrMl5bijgiUXBk4qrGaGYuLQEPCvBs9Jhi38s62SLIV+s4ebR4jZwF0SLaAJeasUi6bTozcFG
i5B5O1g3oDUbNMx8bNwLZjE27Fk3noon7Ftwo9K67nmQopMuHn8TTN1g6lZ6Z9i2sgzbCPlGDTsf
L7vBbo+Xgpmn1WbhsbCYmaeH/RQeuAMt2KFh41HwF2ATURBxwF514VZn3FgdjcTiZc7xWXgHGY8F
+RHhGEbCIXAe8uR8Kccpo6AVxU3O4EwnBSfXstgV5yuwaC84ezWc3Krl5SoKyTvlEHjDyYgl5x3y
ZBl3c/fJ6fr1VbAZ5cjolOfiwnPQ+iTkJ1Vf97AnYf3fQv5bJcuwf0f/PwH5E0rWyb6GsbAd8u1K
ZrHXEAO+CvlXywbKEQR8KwNj7FJeHvCVlw9djoDukbaCB0rH2WeW8l61jnj+vWr93a0WNV6FJq+K
SDbcswZ8DnO38p3KCLz905Xx8G15uiJOQGKtWMHwMZSfJ86tTPF3neW46xKeXFXONXeeOvCTmwYH
tvyLlJjC7u/kZiKwo8COqlHShN9najKqIa8WfH89luaZ5ctgjRG0gkVsFpllRzaAzwP5GQBkOaHx
DFhihsbKHLfdgSuypwrXO3t6OXBbgNuiLIz7xMqR54S8yZNrvYvL/gtAF5fu3hXcJwbcteBaq7h6
2E3luE8M8qWeXHc4uES2WXGRtfRcGWB2gavLE3e7A1dkxx24FMcLz3bwN6Wwy1bgbtXg8mzzfuC6
s80xB64e9RGg7gLqLmWZLNsMDR6G/GEl62G3wFp3QX6XkmXYA+UZdjPkN2taxD3jmENTcSrjapHu
VCbDHgLuEbTpiOLqZE+Wd7IHIX9Qw8VPak6Dq+CkxsXmdVLTyQ4BvQ+MfYqxmb1U3syegvwpDSPX
blQwN57EeaDi8z4PPCeI7E4Q2Z1gYdTiuJMcuOLsT+HKVUvhOB0L3DBww0E5rzezV6DDGMjHKJmF
1xZ7GfKXPfWa7uAX53aKPz8eSy6LvRe4afCnFVcl+2iwko2FfKxGVx6hF4BLRn9x3hxbpNhIW+eJ
cy76Z1lrMMsawdfoiX2dBru1CGz8rSNs1gbsNg0276NbHTYS59kK2fs8ew1w1wF3nbJRll0FPVZD
vlrJKtnfwG6LIF8UHGj9tNOcVn7QLrcGd5q3Bodu/cTPWF4uf9q+v4syxwOdsdxoXIR2XyRs5p4d
h+vdHu5WDv/VUsbh03K1tCg48GrpTuOh4J3GJvjeJm3/DGfN+Yh71DHiRFRCzkm/SpRRaY+xL7jH
2Aatt3mO5MMOXBFtFa5XtO01jgZ7gY2snSfuCQeumB0UrtfsgL/KwAg6CtyjnrisIjfriLtbFK7X
qsRioyrwd+vAPeWJe64DV8zVLlzdXN3MJlc0s1AFMmgVhbMZn5djwC2Yl13I3vPyjIpOVgP0Gg06
94qZjlaLNa0LW7/qmVWB3Bhwp3nitjpwxd0SCpfWtLq1X8icA9z5wJ1fIT0ww9oqMmw25LM1XHzd
dgO43Os2yqZyz6Z/C1eDWHNV9LCVYFqpQeWWuc2lAf+eB4nqtSrPsjsqsmwDcDd44t7rwBWrYldr
9Za5DxboBm63J+5uB65YFTtwvVbFDwB3B3B3KItn2b9Ah/shv1/JetiXYa/vQP4dJcuwa9Azt0B+
i5LhrAUe1w55u5I1s1r4+EzIZyqZxc7BeJoC+RQlq2RvYOyOhny0kvUav0WcOA35aTW77zEOICYd
g/xYEbP71uBBk8ruip0oQz27X1yhZvfEQLP7d439aPd+ET/c8+bwm91p3UT3QN5pbMe8t9+2NL2+
EbPBnSjDO1ciW38DVlQ34Hsrc6+/gNfblC81GU8iJ3E9ZNcP6EvjfKHySXbZXTHON5S+xDNt1wej
dqaNf6NKrK4j4f5Olf7/HjFqPAFNnhB7knfPuxj8hh7cP7z+/lD2R51xsrTOOGpnOcm76oxjZXXo
Exn9g8YcnJiT7JjI7XJk3feU5HtkCVrBv/uMj3r5zXD299PZzZwzLzyvdcWq8LwlHe1Ljamoj+/C
24svxqN/904VOjizYjnMfDYfKW38BToSv9oOJAEA

------=_NextPart_01D4A28A.0C4EBBA0
Content-Location: file:///C:/51965904/Supfigures-revised_files/image008.png
Content-Transfer-Encoding: base64
Content-Type: image/png

iVBORw0KGgoAAAANSUhEUgAAAb0AAATeCAYAAABddvoXAAAAAXNSR0ICQMB9xQAAAAlwSFlzAAAS
dAAAEnQB3mYfeAAAABl0RVh0U29mdHdhcmUATWljcm9zb2Z0IE9mZmljZX/tNXEAAICuSURBVHja
7d2/juPWuqbxuoC5gDNAsSP7AlySQ3fUUGsbExsuFzrajQkKAw0OJm7U3tkBfPoC3NnO2oFjB+50
J76DDnwHvgdPLUpL+riKFMUqqfTvFzzokkRSEkWupz+S38uLf/7znxcAAJwDVgIAgPQAACA9AABI
DwAA0gMAgPQAACA9AHjq4HZx8VcX1s/5rjM/NICaf9yM/tfo5h//K/39fybV/1sNeKM/3tzd/c8f
Rhf/Wj43+uFfeb672fSr6uLiz/R8nv/QB3a/9/muMz8ocMSSyhK6vLz8d/47iWclourP6ezuq9lk
9HY8rj6mx5PJ6F2arhqPP8ZpovTS9Om5/D7V5P/8v/y++bUfRtX7qhr/mpaXHt/dvfmfk8nsOwM4
6ZEecMbcm+ivp9C13Nns1Teji4s/5rKbiyvJbjSZvb0Zje5SdZZENBrd3KXKLYmrluHoh/fp+cbh
q/vKrUt6eRm5qkvLT38n6eVp6teur79K72kAJz3SA85certYbhbbvOJbL70ssfT69PruZZZelNQm
lV5ebvl3fegzHPI0gJMe6QGkt1Wa592a0ms7vFlKb1xVv+ZzcUlqfef0/uu//vf/mIwm7/73f/3X
/4jS6zrXZwAnPdIDSA8GcOuM9ADSgwHcOiM94GDEtYuLUWAAt85IDzipao30DODWGekBpAcDuHVG
egDp7R+JLCA9gPQOSnpDElnitOn1nKby5s3obXw+L7svkSW9Xz3/vQyX7RASWUiP9ADSO4REljht
ElhOUymfb5NeWyJLmcZSvyaRhfRIDyC9XTEkkSVOm+SWH5fP91V65Xx5eokspEd6wAGK65TaDoYk
ssRpo/TK59uX/TCR5UEEmUQW0iM94HSqNVdgGsCtM9IDSA8GcOuM9ADSgwHcOiM9gPRgALfOSA8g
vUPjVBvUSY/0ANI7Quk9qjm9qj6nqzvj/fXSffUe06CeXstN7pPJ6N2xNKiTHukBpHeE0hvSnF72
40XpVePxx8c0qKe/yyb1Y2hQJz3SA0hvg3n3Rddnekxzen49Cy3P+5gG9fLvY2lQJz3SA0jvCBnS
nB7PuSV5xcOd+fmhDepResfUoE56pAeQ3pkQD00awEF6wBGIyx3MYQC3zkgPqjWVHkjPOiM9kB7p
gfSsM9ID6cEADtIDSO8cOdUEFtKzzkgPpHcCDElkyUIbj8c/pdfjvFlap5rAQnrWGemB9E6ATRNZ
atEt0lRS5ZYkF+fNcjvVBBbSs85ID6T3zJ95n4ksUXqp4kvSK2PJ1lV6x57AQnrWGemB9I7kM69j
SCJLnDZJLz7OcjvVBBbSs85ID6R3AtLblCSu6eXFp1pQl9NPWWAGcJAeQHonJz2QnnVGeiA90jOA
g/SA05beod0eCAZw64z0gJOqmkjPAG6dkR7OWFrnVjUd+mdO7QkxVeXUk1lIj/SAoxEA6TVltWki
S3kT2fh6SleJwupLZknvlVJZkgzztMeUzEJ6pAeQ3hFKb9NEltSYHkV2e3v7ReP1+2V0Sa8tmaVM
ZalfO6JkFtIjPYD0dvyd95nIUkovztsnvbZklpjKkji2ZBbSIz2A9I6QIYksWW75nNy6w5t9ySwP
osiOLJmF9EgPID0YwEF6AOnBAA7SA0gPBnDrjPQA0oMB3DojPYD0YAC3zkgPpEd6h8mQZJbEsaSz
kB7pAaR3hAxJZEm9d+Nx9TG3KNTJLOPxxzhNajrPSStp+X3JLOU8x5LOQnqkBxyV9M6NrnUxJJEl
VW3L+LHRD+/T86sqbl61lUkrfcks6e9jTGchPdIDjkZ6WPGYRJb0+vT67mWWXpRTmbTSl8zSNs8x
pLOQHukBz1ptWYfbYUgiS5v0xlX1awyhLgXWl8xSSu9Y0llIj/SAZ6vWSA8GcOuM9EB6gAHcOiM9
kB5gALfOSA+kB5CedUZ6ID2A9Kwz0gPpoZXUjtB3P72uKzOPJYWF9Kwz0gPpnYCsNk1kaWthqKqL
z2n68Xj80yZ3To+v5SSWlO5yDCkspGedkR5I7xnX174TWcpKLVVztRwXd1Tvkt6mSSyHnsJCetYZ
6YH0jmB9rWNIIktX2kqf9DZJYjmGFJZ1A3jzcO68UT9LvqqmP+dG/Hm1XH2O/yG4urj6La7XeLg3
Vt5d77Wukb9cVqy4SY/0QHpnJ70hiSxxAE2DZ5y3PLw5JInlWFJYugbw+rteTj8txbb4T0CdU1pI
LU2bDiPndVVKsVuUF392ne9M669LZvFc6/yzVL+XOaekR3ogvbOR3lOI1dy5kQfwLpFEccXDuLXo
34zeZkmV5zs3FWGzkrv6/WY2/Ta9Ph1f/JL/k1F+5vSfjmlV/Ux6pAfSIz08TnpdMgoVXr47Ra50
Z3fXX45evP4wF+LFv8oKrlV6LYdBY5XXVw2u+6ykR3o4Aum5PRCORXrLWzEt/k3ye/1i9OH6bvZl
+rcU2abSy1Xe8j3WCG3fhzZJD6RnELe+TkF6GxzeXArrzehtrsTmh4Zvvs0VX6/0Wp6L5/LWSe8Q
hEd6MIgbxK2vE5BeYt2FLCtBVe/TBSzxitb0uO0ClAcXsrRcHRurvLUVZ3G1KOmRHgzi1tcj6bqQ
pUxniZxKUktfy0L5eR+Icc05uIctC/OrZ/Pr9QUplxefojC7pNfW3rCvtgXSw0kMxM5RHbf0HpfI
Mh84YyJLmialq6x6/toF0JfUUlc/i+XEPsBDS2rRnE56MBCr9I7wPxhDElmisG5vb79YJrLcT5/m
jzLrqnj6klrKlJb6tQNMaiE90gPpkd4RMiSRpTycuazEaulVf2Yx5cOby8owHLLsS2opU18ONamF
9EgPpEd6R8igRJbFBRX53Ns66W0WofUwqeVBNNmBJrWQHumB9EgPBnCQHkiP9GAAB+mB9KxDGMCt
M9ID6QEGcOuM9EB6gAHcOiM9kB52T2xr6Jt2SPJK4pDTV0jPOiM9kN5Jiaw/keXVbPZNir5KAptM
Ru9ia0MUXDNQuTt5Jb2WGtGPIX2F9Kwz0gPpPfI7H9ptiYYksuSm89ifl6YrH5fSa0teSX8fS/oK
6VlnpAfSO5HvPCSRpZReruD6pNeWvFL+PZfgYaavkJ51RnogvRP5zkMSWbL0lodEq+pzV6XXl7xS
Su+Q01dIzzojPZCe72wAtx5IDwZxAvCdDeAgPRjECYD0DODWGemB9KwvGMCtM9ID6VlfMIBbZ6SH
05HeOXJq20C+orPr9SHJLMeUykJ6pAfSwxGur00TWVJLQmpNGI+rj+lxSmXJ86Rp21JZEn3JLGn+
Y0xlIT3Sg0EcB1wZdy13SCJLEluSVi3D0Q/v853U21Ja2qTXlsxyrKkspEd6MIhjx9LbxWcaksgS
xTa9vns5VHptySzHmspCeqQHgziOUHpDElkeI72+ZJZjTWUhPdLDEQ/ELsw4X+nBAG6dkZ6B2EBs
XYP0rDPSMxAbiFXVID3rzA9Kejjg3wkGcOuM9EB6pAcDuHVGegZTAzHpDadMZjnVJBbSs85Ij/Ss
xyOW3pBEliin8o7p46r69RySWEjPOiM90rMen+l32nciSxTZ7e3tF5tK75SSWEjPOiM90rMej5jH
JLKUYkvz5gzOvkrv2JNYSM86Iz3Ssx6PmCGJLDmBJZ+TWx4ararPZaV3qkkspGedkR7pWY8wgIP0
QHqAARykB9IDDODWGemB9AADuHVGeiA9wABunZEeSA/74e56+rLss4tIZAHpgfRwcAxJZGlIK3E5
/ZSa2+M0ebkSWUB6ID3r+q990fWZNk9kmf44vbz4tBTiotLrqt4ksoD0QHrW9cGtryGJLFlasbIr
k1X6Kj2JLKRHeiA963pvbJrI8mo2+yZXeonxePxT8/DmPIS6fbkSWUB6ID3rGgZw64z0QHrWNQzg
1hnpgfRIDwZw64z0QHqkBwO4dUZ6eAbpYTutA8dEuhoztS3kf8vXT70xnfSsMz+o6gNHuq6HNKdn
maUrN7P00mu5yTwv89Qb00nPOvODGohxpOt60+b0WnSLXr1UtUXplU3mp96YTnrWmR/UQIwdr+td
HVbdtDk9Si9VfCvpzQ9fdknvFBvTSc8684OSHp5Berv4TJs2p8fDm+nw5DrpnXpjOulZZ35Q0sOR
Sg8GcOuM9AzEID2QnnVGegZikB5Izzrzg5IeNlzX597jZwC3zkgPpAe/kwHcOiM9GExxSL9TV19e
yZBElkS6svP1i9GHfEXnzXT695tpdffUVJeYHNN2lakBnPRIz2CKM/udNk1kWd1P714eb0Zv43Sp
2TymsvQlsszvuL6aJz2X/87JLEOWMZmM3rWlujyQXvrcl9NPqW2ibMcgPdIjPYMpzuB32jSRJTWm
Z4nEeZKMyoSVvkSW9Heep3yv5XsMWMay4ru+/ur6bvZlLed0g9ubr79fSa9ZHT61P5D0SA8GU+z4
d9pnIkuUXpwnSa9MWOlLZIl/Nw6F3stnNpl8FzM5N1nGUmKFvJqVXvVnqmTzMsvPTHqkR3qkhzNg
SCJLlkicp016fYksbdJJj+sqbXrz96HL6KraNju8Of8OpEd6pEd6AEjPOiM9GxNwbvtXG9YN6WGP
G5OmZwCkR3o2ph5IDwDpkR7pAQDpkR7pAasrI7teH5LKsmqQ325qCkiP9GxMpIcH8tokkWWegLKS
Vn0n9aJ9IUqwL1ElvVdOYbm9vf0iPZ/eb3p999LvYpwiPZAedsLmiSzTH+cxZHO5lckpMSmllF5b
okqZprJpridIj/RAemfAISSyZGnFcOdNpNeWqNKWiBLfB8Yp0gPpnbn0drHcTRNZVoHTzcObXdLr
S1SJ0ltNq9IzTpEeSA9+J5Ae6YH0SA8gPdKzMRlMSQ8gPdKzMW17MH3qxRUQFwfjFOnhqKRn/av0
ANID6eHkpXd3PX3Zd7XlkGSWeplFS8TNdPr3m2l1J92F9EgPpEd6T2ZIIkuc9uub2ffLFobq6ve6
n6+YPi2/L5llnvRSvc/pLMsWiLs3/3MymfzfyWT23ZBlpNaKLE/pLqRHejYm0jti6e3ifODmiSw3
d3HaJJ5U6SVRZiG1NbP3JbOkv8t0lnkVef1VutN57AXcdBnSXUiP9GxMpIdWhiSyxGmz9HKFton0
2pJZyr/nArv4VzpkOZtMvovV35BlSHchPdKzMZEeHrBpIkt6Pk6bxJMPd2bZtB3e7EtmKYXVOFd3
P/3QZUh3IT3SszGRHgDSIz0bE+kBID3SIz3SA3AC0qsPuVfTn/NhcNKzMZEegGcdp2IvZtsNiJvn
cNv7ORtSC8uK7Sx5WeVz9XzpQqflVcvdyyc90iM9oNj32rBueqQXqq8srii+SLq4qU1ciXwz4yyy
q4vq93gBU1s7TDlfuihqWlU/D7nwyQ9Kejhi2gaLpxKTUa6uLn4r/0ddD3SjH943/7e+ujLz9YvR
hzJRJT5fJrc8/J//+mUd6v54jtLrem71e179fjObfpten44vfulK2ynlNd+ur37rmzdPN2Qb8YOS
Ho6YdAgo3RQ2CSkeWkoyKR/Hm8bGw0rl/9Jvb2+/yINWTkbJ89ZCrKrPWXrx+fwesf8vE59vJrfM
vovTbLIs0jsw6XWIJ1d5fdVg23Lr7ex+m+6at5ZknSo0PLLOD0p62Plv/LSbNHQtd7Xjz6uyyWT0
LvbqlXdGb0qv+pz//np685/1ci6nnxqDTtH7Fwe53Dy+/AyLASo2xscBrfX5lNwSHm+yLNI7Dunl
Km9Z2a+5IKX90ObFv5ZxegPnJT3SI70DkN4ulhvPbcyruqakuqS3TmjlgBLTXNqkl8+7xGzP8uKC
xsUNi+dzckuzMuhfFukdoPRanovn8taJq01a8VDnJldwZkGSHumR3glLr0w1SYNHOgyUDye1SW8p
k3R4MlR6pfRiMkoKgY7vU0pvJahVikpXdZafL++ykOU9ZFmkdxjSy1dSPjw3O6/y1kkvHnF48Pxi
+rZ5yzxXlR7pkd6ZVHogvb1Ir9Gy0IyMy4eo4xWbXdJra29I88VWhbZ5yyMBQ6o80iM9vwHpgfQO
ar0MPVw5+Lv4QUnvMYM4tnMxCkjPelnxmBYE0iO9Z5Ge3876sj9aL0f5XfygpGcQJz2QHumB9Azi
By+9XSSylIkp7Wkq86bgtekqHakt5eOH7zv6o07iaJnG4E56pEd6pHfG0ttFIktsE0jpLDEZJffS
xTaIcv4ytaWcp3yc54vPp8/V10docCc90iM90jtQ6R1LIsvsH7P/eD168WFZvU0m72IySv43R4iV
Yo0VaO7lK+cpH5eynfccVp/bpjG4kx7pkR7pnSm7SmRpyif0ZN1Xk11VWpRc+VilR3qkB9LDk9hl
IkvbebqlCIvzcTG9JZ5XjNLrO6eX5e2cHumRno2J9ACDu/VCejYm0gMM7tYL6Z2d9J4C6QGkR3o4
i42J9ADSIz2QHunB/mhdkB5Ij/QOkXWJLLPJ5LshVz62XbUZk1VWt3SJV1fOp227F15zmZukrwy/
TYzB3XohPRsT6Z0R6xJZkvSuri5+y49TH1ydrPJm9LatoXzZ4rBoCC+TVVI6y0pYq5uEpudjb1/s
19ukJ2/ZPvHMjeikR3ogPdLbyW+8n0SWJMG6/20hoiya2ezVN+lu1/VNO6c3dzmNZdnzd3391fKu
14XEmr1+bZXevIk9T79J+kp+Pr6vwd04RXo2JtI7YuntYrkbJ7IsxFVGiaX54x2u5xXYxb+itErp
5efSl2qr7MplblLpzVNamu9rcDdOkZ6NifRIr1HlbZLIUlUXn7MMs+ziYdCmoO7FU1RrUWqN9JWb
6d/bK73uc3dd6Sv5EGxZJRrcjVOkZ2MiPdKDwd16IT0bE+mRHgzu1gvp2ZhIb2vi2sXFKLA/Wi+k
Z2MivZOq1kjP/mi9kB5Ij/Rgf7ReSM/GRHqktznbTGSplxcSWMorLxtXdxZ9epskr6x7Pr6vwd04
RXo2JtIjvVa2mchSJrB09dilVoj0njFFJd6VPS5zkz69cVX9Gt/X4G6cIj0bE+kdufSOJZEl9uW1
pqYU8sopKsvPUvTZbZrI0tYEb3A3TpGejYn0jlB6u2IXiSxRPm1VWp53/voqRSVP+9hEFtIzTpGe
jYn0SO9iXZW37USWUnrlebf4nmV6y6Z3WWhLZGmLMzO4G6dIz8ZEelsQl147kB7pgfTORnqqW5Ae
6YH0SI/0QHqkB9IjPdKzP4L0QHqkB/uj9UJ6ID3Se07WJbI8lnhvvPJed61JKjmZZTJ5F1NaGp+z
Nenl4XTpCtHXL0YfVg30zSQXgzvpkZ6NifTOWHrrElkeJrQs+vaCdNrEc3t7+0WW0/T67mX6O89b
Jq/EXsBpVf1cLmsp0ZC4Uqa2ROZtFuNfX81m35SfweBOeqRnYyK9Z5Tevuj6TH2JLFFy5ePqovqc
//56evOfMZVlVe01m90b71kkr6Rklr/9rfrvLpG234G9OV1+n9g8X/b9GdxJj/RsTGclPb12zQpq
o0SW4nGX0ErKJJf0XFvySkxmKQU35Lkow7y8525aJz3SA+kdnPTOrULtqvI2SWSJYlueq6vvkLCq
9ErpreRT/ZkOM8b3KZNXGsksSx5WZ+2V3ny68nBnkuyqalTpkR7p2ZhI7+ylB4O79UJ6NqaBAjjG
w4SkB4O79UJ6NqajEQ/pwf5ovZCejYn0SA/2R+uF9GxMpEd6sD9aL6RnYyI90vvn9hJZ6qsrF3dT
77qqch0xxSW1N5T322s8rq8ebSayxMSW5WcKTfR1A35LQktbussy1eURSS6kR3qwMZHeAbOtRJb8
WpbGbPaP/0giu7y8/HeWTp5ufmPaZmN5W4pLIi43P07Lyikuk8nsuzKxJYo0v0fX8tvEnFNdSI/0
SM/GdPbSO0a6vs+2ElnSa81lzSu9WpqX00/pvVKllkVa3/m87rub/hiTXMoElbIH8MHj6+uvspja
mtBLabcltJTTlKkupEd6pGdjOlvpnRrbTGRpE1CUXpZdzNpsS0qJz5fiaSa79Ke4tL3W975tqS6k
R3qkZ2MivSNn24kss5uvv18d8lyd08uHN7sOmT6suObzlp8vPi7P9/VXetWf43H1se18Y/m+bYIl
PdIjPRsT6WEjsS4PeS4OYZbn6OyPxinSA+n1zCs0GvZH64X0bExnIz2VHuyP1gvp2ZhIj/Rgf7Re
SM/GRHqkt23q++FV05/bLvZoXAHZ0Wyepy2bw2+m07/fTKu7TefPn6Wt8dz+aJwiPRsT6ZFeiywu
/iqvslzJaHW1Y9nzlqR3dXXxW3klZrxYJd4sNr+W3is3f8cWhslk8n9Ts3nf/PP78FXv8zK6Gs/t
j8Yp0rMxkR7pLZnNXn1TRoeVzdm5FSBOmySU2xFWjeardoEorUaP3GLZ+e7p8bPUfX5vRm/LdJe2
+dPf5TLaGs/tj8Yp0rMxkd6epHeIiSxZbG3N5qX04rRZeqnSams076rU8jLKHrjcaD6bTL6L1V/X
/OXfS3GuaVC3PxqnSM/GRHpH8p13RfPcW5GwUhzejNNG6c1zNLujvfJ5tthc/iBZJUy7yfyl9Loa
zO2PxinSszGRHunB/mi9kJ6NifRIDwZ364X0bEykR3ogPeuF9GxMpEd6ID3Sg42J9EjP/gjSg43p
UKR3aK0Dx0TbncbbeEoqS3puaDLLoaSykB7pwcZ0UNI7xu+8S4FtmsiSJTYej39a3YV81e6Q01Hy
sh+fyjL7Lv87ZBmHkspCeqQHGxPpHejn3jSRpRbdouk7VVp1akpj3ou/yv64R6eyLBrgN0lmOcRU
FtIjPdiYSO+f+72HYNdyN01kidJLFV8dDF3MWx5SfGwqy3zezZJZDjGVhfRIDzYm0jvQ7/yYRJac
t1nOW8rn0aks4+kv0+nN34cu41BSWUiP9GBjIr0z/c72R5AebEykR3r2R+uF9EB6pEd69sdDoT68
XU1/zgHf1gvp2ckIYPDnPvcev3PaH/M50dhmEUVSSmU+ffU5Xq16dXH1WzxXGvsZY3tJfr15DrT9
LvNdy4qfMy8rPVdfGBSu0u1aHumB9EjvINYX9ii9avzruKp+XYosSq+QWpJMvkioq9JqF+XFn11h
AekCoVJmmRgyMP8s1e/xAqDcDhKnSxcRTavq58dcKER6ID0COIjv3DbgrRsg17FqWF9dCVomraSB
8/WL0Yeb2fTb+NqmaS3le+TBvZw3v89zp7M0pTf9eXbz9ff5M5XSin2G9ZWob0Zvs6TKZvxNRdhc
b1e/1+v5/vXp+OKXrrSaUmZtVea650kPpEd6RyO9VGGkPrw0MMfDY7EtYdMUlvJu622yTL139Xz3
A3ybSGNvXnycU1rK9+iad/k+e5ZeklFu6C8FlQ8h5jaM2d31l6MXrz/EeXql1yGiXOX1VYNty61/
5/Afj1qKlxefnhLxRnogPdLb+3deDWbzPrjJZPRu1as3ebdJCstyGZfTT3VVEyquUqKx8f1vf6v+
uzwvlV9vHZhDWktXRZjnLRvs9y29ZdV3v/4eHJ4c/fA+/5ur0+u72ZdtVeqm0stVXv2fg54LUtoP
bT4U7qZHBUgPpEd6W1lfu7gIJlZic0HFBvWV9DZNYYnLbVzAsajKGhda5EN+oWLrklRMa+l6j/ZG
9cdfeLFN6S3X4f06bUgvCytUvfNq9ebbXPH1Sq/luXgub5302iTWd96uS4ikB9IjvYMmJpvkATBf
bZgrpaEpLOWdDrpSUpqV3vy18vM0hBcE1niPhSy65j2USm8p91Ql31fETUFV79P6jXFrdZB2ywUo
XcuMEopV3jrplVeLdr1HmX+q0iM90iM9oFd6y/8UFNKr/2MQnlt3Du5hy0LzPxP5UHNXm0RcVlt7
Q5ovn2d8+B+Zhy0SpAcMEJeeNfhP6OHx2MOXpIdBG8NTOTdh2m5AetvnKS0JpIdn2xhIDyA964X0
SI/0AIO79UJ6pEd6WPGUK/JKymb03H+WH8eUlNVFGaM/ynSWddN2ZVHWDfYd99OLn6Mr+cXgTnqk
R3qkdwasS2RJl6uPx9XHJJLUuJ7bF+I06ZL7nHwSpVdf9VdVn6P0YkpKvhR+fnXgSma3t7dfrJs2
SjU+7kpqafscefm7uNks6ZEeSI/0tvCdd3G16/pElnmf3jLKKiWH3Aul7tlbpLKk12J+5PLy9sUl
+FFAZUrK8r3H019ej158iJVe57RFZRYlvar0HlZwpQjXJb8Y3EmP9EiP9E70O69PZJm9XeZe3j+e
Xt+9TPJIHyZXdUl6sQH8weHNIJsyJSWm+OdG967kljhta9N2eJ/WoOZCertsWic90gPpkd4BfudN
ElnapFfeg21T6ZXCadwt4Wb69/KcXue04ZBkTHzJh1/zodLy1jn5c3SltxjcSY/0SI/0fOeN6Yq1
sj+D9EB6pOc725+tF9KzMdjJdi+Ap14Usi/sKwZ364X0bAykdxZVE+kZ3K0X0rMxkB7pweBuvZAe
6ZEe6W3OrhJZYlpK7r2LqSqtr/ekppTPtyW1lPf067ry0+BOeqRHeqR3htLbVSJLbGVIKSu51y63
Q/SltyS6UlPy821JLTnRJbdZdCW1GNxJj/RIj/QO+DsfVSJLdfV7kmWs5KJ8JpPZd6VgN01Nic93
JbXkhvdV8/vusjZJj/RAeqR3JOwykaWssMpKbymxxeubpqbE59cltbRlcLaluRjcSY/0SI/0zoBd
J7L0ndOLaSr1e2yQmlI+H8/XpSo1vU+53PIcn8Gd9EiP9EgPT0YiC+mRHkiP9GB/BumB9EgP9mfr
hfRsDHYy0oPB3XohPRuDnYz0YHC3XkjPxkB6pPcktpnI0lhu7u0rruLsSkiJ0zUIvXXdV4Q278Nn
cCc90iM90iO9VtYlsrQltOQWhiioUjgxYaW8sWxXQspy2Yvm9fhc1zRt8xjcSY/0SI/0jlx6+0pk
iZIrH+f2hPT319Ob/6yXczn9FPv+ktRKcfYlpNxdX3+VsznbElniNF2PDe6kR3qkR3pHLr1dLHdI
Ikt8HGO+OuPCylixDRJS6kDphQi7ElniNG2PDe6kR3qkR3qk11rlDUlkySHR82zN6nOs9NZJb9OE
lMYdFMbTX8rklXm4dfMuC113YzC4kx7pkd5JSe/c7kLuPKTB3XohPRuDnUylB4O79UJ6pIddCWQb
Vea5VKf2Z5AeSO8EpKfSg/2R9EB6pEd6sD+SHkiP9A5bettMZCkb0XMqS36crhh9/WL0IffhLdNU
JpN365JWynvxNT7/4j26ruQsl7XrKz7tj6QH0iO9A5beukSW1LIwHlcf801a0/OXl5f/jtOku5dX
1fjXfDf1LL2YypLfKy2vbdoyWaWUZ+wPjM93vce6FJeu6QzupEd6pEd6ByS9fSSyJAnmvr06R/Ne
HEl6o4uLP/Kd05P0sjyWPXiLZJbYkJ6XmZvOS8HW0yySVcrXlp+zLcGl5T1aK9qQ2rJuOoM76ZEe
6ZHenqW3K4Ykskyv714mwaSVkCu1JL2YnPLg8GYQUhRZ4/DjYpq2ZJXVa3OxtqW4xPfYNMWlazqD
O+mRHumR3olKb2giS5ZeDJoeIr1SODGppaouPkchdqe4NO/MEN+j/D5dKS7ldAZ30iM90iO9M6n0
tkkMobY/2x5ID6RHerA/Wy+kB9IjPdifrRfSszHYyUgPBnfrhfRsDHYy0oPB3XohPdID6Q1mXSLL
bDL5buil/TGFpTtZ5WEKS3mfva777iWWyS5vRm/bruosr/Zcl+hicCc90iM90jsj6a1PZJl8d3V1
8duD9JWlbFaN5UvZhISUtgSVrhSW29vbL7IoU3tE+bgp43myS/rcdaRZ0RqR2yLKPr9dNqXbH0kP
pHew0ju2W/zsM5GlrtAKecxmr75ZprJMb+7qZbSksJQSXZfCsqrQVlVb+ThLcJnsEuQbm89Xld78
+SjBGEVmcCc90iM9HGClt6v33TiRZSGyLI/8b19CStdzm6SwdD1uS3Zp+xzxeZUe6ZEe6eHMpbdp
Iss8LWUuw7bczHXSK5NVhqSwlI/Lz9+s9FbnAdvODzqnR3qkR3pQ6cHgbr2QHumB9GB/tF5Ij/Tw
5Cs/j+0CGtgfrRfSIz3SO6p5YXC3XkiP9EB6MLhbL6RHejg36e0ykSWxTE9ZLGddmkqctuuKy5jq
UjfVt6S2lFdvlvfUM7iTHumRHs5UertMZJmLc56ekqW0Lk0lTtvVWxd7C7tSW7qez32HBnfSIz3S
w4FL7xgTWRrpKYvqrStNpZy2K0WlFHNbasuq2ls9/xyN6fZH0gPpkd4zVGuPZdeJLGV6yro0lfK1
vhSVhlxbUmDK5/NnNriTHumRHs5Qes+RyJIphdOWplJO23VOLya1jMfVx3heMEu8THMpv6vBnfRI
j/RwhpUeDO7WC+mRHkgP9kfrhfRID1JVYH+0XvygpAeVHuyPpAfSA+nZn0F6ID3SOxi2kchSX7G5
6NtLV0ymfr/YtJ5p3NG8rbE9XHEZk13aruRsT29ZLbNMZVkuJzTOty27bVn2R9IjPdLDiUhvG4ks
MekkySg9jq0Dafm5kTyLpGxtiM3otUBDsktefpw/prfE5zNlKktbWkyi7AeMvYmxKd7+SHqkR3p4
JukddCLL5P/8v+ZyFpXemzdvs9RS9mXzjuaBRZJL47WU0BKkuFz+oqG9TG8pZd2sHkMqy5oewlJy
d9fXXz2mmd3+SHogPfzzMNsdtpXIEgWRK7UovSzPtoqs7TPVywyCyrLtSm9ZiqpFan3JLW3JL3VA
9SODqe2PpAfSwwFKb5uJLLObr7/P58HiOb22nMwu6ZXn4KKgyvN9ZZVWJrCsJN58rlxmXcUW5/Se
ekcG+yPpgfRwoJXeLmkc8lwcwrQ/G+dID6RHeicpPfszSA+kd+bSk+Zif7ZeSM/GQHpQ6dmfrRfS
szHYyUB6BnfrhfRsDHYy0tsap5DI0nZ154OrQTvuz1fO25bkYn8kPdIjPZyI9E4hkaUx72KZZSJL
153Yy3nL+eyPpEd6pIc9SE8iS3ciSzlvs4pr9hiWyStt85ZJLvZH0iM90sMJcGqJLPn1uLxS2GWl
1zVvW3qL/dE4RXqkhyPllBJZ2s7DlYks5Tm9/FnKeduSXOyPpEd6pAf0SlUiC0gPpAec2P5bYp08
XCekB9IDANIjPdIDVBYgPdIjPRwA8QKQtotSGldW9tyu56mN4PYLkB7pAYMElmV0eXn573il5epq
x/lVjG2N5um13CCelxkb1cs2gPRaep88z1Mbwe0XID3SAzYmNpmXPXqxmbsWXWuj+cPL+qP0Gnct
Xyw398s1xfu49gD7BUiP9J6Nv54aE4Jno+s3bPa5bSa92Gjedliyq9IrG9vjPI9tBCc9kB7pPav0
/H7HTfP8W1N6XYc30+HJddJrO6cXG+Gj9J7aCE56ID3SIz2A9EB6pEd6sF8BpEd6pAf7FUB6pEd6
ID2A9EiP9EB6ID2QHs6Lvvvj7TOdhfRAeqRHenggrU0TWVL/3Xhcfcz3y4vtC+V98/Ly95nOQnog
PdIjPTTYNJElNY4nseUbzFajH94v75B+L7nlHdaLu5LvM52F9EB6pEd6R8q+E1mSrKLYUiU2VHrP
nc5CeiA90iO9I5beLpY7JJHlMdLbZzoL6YH0SI/0SM9+BZAe6RmISc9+BZAe6RmISY/0ANIjPQPx
Y9bXLi5GAemB9EiP9E6qWrOuSQ+kZ+ckPdI7EMpkln0msZAeSI/0SI/0OmW1aSLL6vHFX6nfLrYp
jKvq10NJYiE9kB7pkR7ptTIkkSWKLIlqU+k9dxIL6YH0SI/0TkB6h5LIUootzZszOPsqvedIYiE9
kB7pkd6RS29XDElkyQks+Zzc8tBoVX0uK719JrGQHkiP9Ehvi99Z28F57FcA6R2w9P7aE6o1/0kg
PZAezmLnJD3ry34F0gPpkZ71Zb8C6YH0SM/2br8C6VmBpEd6R8CQXrohiSyrZW83lYX0QHqkR3qk
d9Eum/WJLK9ms2+mlxefkpQmk9G72NoQBZfbFvoSWdJrqUF9l6kspAfSIz3S27P0Du0q2yGJLDlf
s7xLettd0/sSWdLfu05lIT2QHumRnu/cYEgiSym9XMH1Sa8tkaX8O7PNVBbSA+mRnqpHb2KDIYks
WXoxiaWr0utLZCmlt4tUFtID6ZHeQUlPpQf7FUjPzkl6pAfSA+nZOUmP9EB6ID07J+mRHkgPpGfn
JD3Ss18BpGfnJD3SexJ319OX666yHJLIsos0FtID6ZEe6ZHeAzZNZJknqARpJS6nn1Jze5wmL7cv
kSW91y7TWEgPpEd6pLel73xKvYWbJ7JMf5zHkC2EuKj0uqq3vkSWXaexkB5Ij/RIDw8YksiSpRUr
u7ZUlXWVXp5+12kspAfSIz3SwwM2TWRZBU7Ppx2Pxz81D29e/BUPYfYlsuw6jYX0QHqkR3qwXwGk
Z+ckPdivANKzc5Ie7FcA6dk5SQ/2K5AeSI/0YL8C6eF0pee+dEjke+3lxxJZQHqwc6r0DlJWmyay
lI9TL15VXXzOLQxRen2JLPPG9up9SmVJ7RDpeYksID3SI70dVJjnSNe63DyR5eaurNRSNVfLMb1+
v4wu6bUlsqS/YyqLRBaQHumRnipx5wxJZClTVLLY+qTXlshS/l3K0X4F0iM90iO9rbNpIkvz8OY8
fSXOWx7e7EtkidKTyALSIz3SI72DJ1Zz9iuQHuycpAf7FUgPdk7Sg/0KpGfnJD3Sw872q+Z5xtVd
IepzldX053yucX7usvocrz69urj6rXHRTTi/Gds81r1f2Z+4XNbiQqB10+DApffgh0YvpEd62J30
agFdTj8txbYQTRJfKbU0bepZzBIrpdgtyos/S/FFUstH7FfMxMb+dLHPtKp+PuRzpeiQnhWj0iO9
06brQpYynaW7+tltUkver+ZSq34vP2sUV+wZrK8qfTN6mwVVNtdvKsIH019c/X4zm36bppmOL35p
+15tVSVIj/RIz/a1JR6XyDI/NBgTWdI0KV1l1fPXftivL6klfYa8nNvb2y+yMB6T1LKUXoeMomCS
jNNnyW0Vs7vrL0cvXn+YC/HiX6XEW6W3Rli5yuuqCOsKr75J73aj2EB6pEd6Z5no0lmtDUhkicJK
QlomstxPn+Zvpqu0n+fqS2qJFddqWY/r3xsivXqa0Q/v879JQq9fjD5c382+TP8+qMgGSC9Xecv3
6agG11WlID3SI72Lfc1/SgxJZCkPZy4TWWrpVX/mwT4f3lxWhuGQZV9SS5nSUsrxUdLb4PDmUlhv
Rm+zqOef9ebbXPH1Sq9DaPFcXp/08vTrzg2C9EiP9EjvkQxKZIlXGd6LbJ30ug5v9iW1ROk9Nall
0wtZVrKp3qfDq1HK9eHWlotPHlzI0hLFVlZ5XdIrq1+VHumRHumRHp68X5UtBK0tBlGMa67IfNiy
8FDM+TxdlGab9Nb9JwGkR3onJL193YuP9OxXAOnZOc+iSiQ9+xVAenZO0oP9CiA9OyfpwX4FkJ6d
k/TQQkxjec70FfsVSI/0SI/0NpLUpoks6dL68bj6mB5PJqN3dTLLePwxThOl15e+kl5LbQIpgeXV
bPZNev6x6Sv2K5Ae6ZHeCUnvEBJZclTXMr3k/vnyDgJd0mtLX0l/xwSWp6Sv2K9AeqRHeicmvV0s
9zGJLLkay9KLhyM3qfRiA3qZwPLY9BX7FUiP9EiP9HoZksjSJr1xVf0aQ6j7zunF9JUovaemr9iv
QHqkR3qkZ7+yHkB6dk7SIz37FUB6dk7S2/nn3lf0mv0KID07J+kdzecmPfsVSM/OecbSO8aqifTs
VyA9WF9HVymS3ubsM5XFfgXSIz2QXoMhiSzLaavqc2ppiC0MqXWh7X5w+0xlsV+B9EgPRyy9fSey
xEb2JK8ovRRHlpfTJrZaZs+cymK/AumRHo5UertiSCLL8vHi9Sy0PG8UYl+l9xypLPYrkB7p4UAr
rn0xJJFl9XiVvpIPd+bny0pvn6ks9iuQHunhn/s7t3YqV2DGQ5P2K5Cejc3OSXonLT37FUjPxmbn
JD3Ss1+B9GDnJD3Ss1+B9GB9kR7sVyA9OydI73QYksiS2GYqi/0KpEd6IL2Ldsn0J7KknrvxuPqY
Hk8mo3d1e8J4/DFOk9NVsrCGJLKkeW5vb79Ir20jlcV+BdIjPexZevui6zMNSWRJVVuSVi3D0Q/v
0/OrKm5etcV0lVJ6mySyrET89F49+xVIj/RwgtXaUxiSyBJjx1IVlqUXD0OW6SqPSWQpBWm/AumR
HkhvKwxJZGmTXgqajiktpcCGJLI0p1fpgfRID6QH+xVIz84J0oP9CqRn50SHuE4pNBr2K5CenRMH
VyXCfgXSg/VFeifKkMb0bTal269AeqQH0mtlSHN6nDa9vmwqfzN6G5/Py+5rTE/vt4umdPsVSI/0
QHqtDGlOj9MmgeWm8vL5Num1NabvqindfgXSIz0cgPQOMZFlSHN6nDb25JXP91V65Xzx82yjKd1+
BdIjPRyI9A7t+wxpTo/TRumVz7cv+2Fj+q6a0u1XID3SA+nZrwDSs3OC9OxXAOnZOUF69iuA9Oyc
pEd69iuQno3Nzkl6pGe/AunBznlq0pPb2c2+U1jsVyA90sMJVIm7YkgiSxbaeDz+Kb1eJrSk5fWl
sKTXcpLLq9nsm/T8NlNY7FcgPdID6XWyaSJLLbpF03iq3JLk2pJY+lJY5vOvkli2ncJivwLpkR5O
QHr7TmSJ0ksVX5JeWxJLXwpL+XcpR/sVSI/0QHo7qxIfm8iSpNeWxNKXwhKlt4sUFvsVSI/0QHpP
JolrennxqZbU5fRTFpj9CqRnY7Nz4uSkZ78CSM/OCdKzX4H0bGx2TnSJS4+f/QqkZwVaX1Dp2a9A
enZO4Dikl9oTcoN64hCSWexXID3SA+k9kNWmiSyrx/MWhfj6ZDJ6F6XXl8yS3iulsiTJ3d7efpGe
33Yyi/0KpEd6IL0GmyaypObxKLIkqsbr98vokl5bMktMZVnJd7v9evYrkB7p4Yilt89EllJ6cd4+
6bUls5SpLKUc7VcgPdIDts6QRJYst3xObt3hzb5klii9XSWz2K9AeqQH2K8A0rNzAqewH5VYLyA9
0gMAkB7pAQBIj/QALPfVLs7h/UF6pIejJ12VeXVR/f7UKycbV3cursQsk1p6l5GuCB398L7tcUxu
uZlNv51fObpKcUlXh75+MfrwoBWiWObyuTB/17zHsg8bQ0iP9IANSS0D6c7oqQ1h3Y1i0+PcfxfT
WcrXsoBms3/8RxJVTnqp776+mK6qLj7n+fLnqKVWVZ8bkguPY3LLuBp/LKU6X+485aVrmZncHJ/b
M9rmJT2Qng0We9tGntSb3rl9NW4Oe1/1pH67UgZdj6uL6nN8rbmscLf1y+mnuWgu/pVFWsec1c3o
0x/reRY3pi0b1MvHuYn+1Wz2TT3fIsOzbKh/UIEWTe+xsX46Gv3YNS/pgfRssNiT9Hax3Fgpzau6
ZoN6l/TaElzurq+/ytLIoonSy7JbLrNFRn3Sy8+lFZI/R0p7aTTDhzDrrmXESi9WrOW8pAfSs8Hi
RKQXE1KyHJIAcph0m/SW59XSIcOi0pvdfP39SiCrc3plkHV5yHRT6cXkllSRtqW4rKv0ouDLc3pd
85IeSM8GixOq9HZN45Dn4hBmmeFpHzaGkB7pASchPfuwMYT0YH2dsbh2cTEK7MPGENKzw+CkqjXS
sw8bQ0jPDgPSg33YGEJ6dhiQ3uacQiJLbD14cEXo2kSW++knk3dd85IeSM8GixOT3ikksnTJtSuR
JU4fWxXye5AeSM8Giz1LTyJLdyLLkN6/cvq0PJUeSM8GiwOS3q44lUSWvunL58pl5UiyrulID6Rn
g8WRS++UElnia+W5ybZElsb0N9O/q/RAejZYnEGl9xxilchiDCE9WF+kB/uwMYT07DA4fHFJVQHp
kZ4fwAarWlPpnf0+nFs5GhfXpOeq6c+z2atv0r/Lc6jhCtj6cd0vefXbY+70YAwhPdID6WE/0qvG
v46r6telzLL07q6/jFJLF9Oki3watzsKUjSGkB7pgfQOgE1TVpq9cPPklNSr13bD1nWJKscnvXvB
3Xz9fbyre5ZZvnlter5uin8zepurwrL9whhCeqQH0tuBwLKEytaClYiabQE5WSXOWzd431c48dBc
vEqzHNDTa+n98jxD48oOXXpzwc2b8eNzaR2m9ZDbRVL1N3rx+kOc3hhCeqSHs5feri6gSeeZyrzM
3HeX47nSuaZadIt+uTw4N+edN4s3lh2kF/vt8vJj1bOud+9Ypdd2Li/ngOZ/k/xevxh9uL6bfZn+
PdY7t5OeH8AGS3pHUSVmsbUlrHRJLyerlPOWA3ZXpZfni5mXmaekohya9JbrKgVaZ+nli1XejN5m
uc/X0823ueIzhpAe6YH0diS9MoOyESvWcXgzX3xRzlsKrO2cXkyBidJbl6hyzNJb3nli0Zg/r5Sr
92kdxv8Q1Id6H3k+zxhCeqQH0sNBSC9LLUov55E2Wxcu/nzKYV1jCOmRHkgPZ7MPG0NIzw6Dg5Se
NBf7sDGE9KxA6+sspHeM7wvSA+nZYEmP9EB6pOcHsMEeB3/VVwke12HGQ21sTxdttPWWnVMaC+mR
nh/ABnvw0lPprcS1aSJLnDYnsiTpXV1d/FYK65zSWEiP9PwANljS24H09pnIkhrG47RJYrm/rBZk
0VR+TmkspEd6fgAbLOkdCZsmsiRpxWmz9FK1Vs+zRnqnnsZCeqTnB7DBkt6R8JhElljpJelV1cXn
MknlnNJYSI/0/AA2WNKDfdgYQnqwwZIe7MPGENKzw1hfpAf7sDGE9OwwID3Yh40hpGeHAenBPmwM
IT07DEhvGPMbm1a/t105OZtMvhtyN+8ydWXV0D6/gnN1RWh4PPrhfePzFNM8fL5snt9/fx/pkZ4f
wAZLekdCahlId0ZPkiobxZP0YuJKaiqvk1TejN6uayjPfXq3t7dfZGFNr+9e5qb09HhcVb9eVNXn
UnpxmtQ6kZ+PbQ5pueVj0rNvkx7pYQfSO0a6vk/qnZteXnzK1dhkMnoXhZMkGBNXspAa6SzTm7t6
GYsbo5ayio3vseF9Mpl919aQXk6TP+fr0YsPubL7+mb2fXys0jOGkN4ZSe8oR+E9YptbEXMv51Ve
s0E9V2xlKkuZztImrfhcKc1lA3yL9PoqvfKzHEKSC+mRnh/gmaVnPVpfQ4kJKVlMqXJKEovSi4kr
WTRlOkvXMsu0lQfn9FqEVU6TxeycHumRHukZxK0vnMA+THqkZ4cxiJMeDnZ/bYP0SM/KIT3SA0iP
9EB6pAeQHunZYA3ipAeQHunZYA3ipHdo3F1PX/bd/67tvnplaktjmQd0RSbpgfRIj/ROjFVM2MVf
l5eX/44pK+VNZOO0qTl82dReXf3ejBhb3Qy26w7q8bVlyktoT/DbkB7p2WAN4mcsvV015MdklbIx
vWz+bqSwpF6++0oviTJLra1ZPEovPh8bz3MzelkZkh/pkZ4NlvTOWHq7WG5MVumTXpnCkqSXK7RN
pBcrvZjasi7BxfZKeqRngyU90tsazXNuTemVhyvLFJZ8uDMLq+3wZts5vTK1JUqvTHCxvZIe6dlg
SY/0AGMu6ZEeSA/GEJAe6eHB+nJ3CBhDQHqkB5UeSA+kR3ogPZAeSI/0cJbS62siH5LEIoWF9EjP
Bkt6eJbfeEgiS5TWeDz+KU3T1Uzel8SS3ksKC+mRng2W9ND5G+83kWX6Y44dS4LKospyiwkrpfTa
kliksJAe6dlgSQ/PzpBEliyteChyE+m1JbFIYSE90rPBkh6enU0TWV7NZt8sA6bD4c0u6fUlsUhh
IT3Ss8GSHgDSIz0bLOkBID3Ss8GSHgBjLumRHgBjCEiP9IBHE6/wXDedxnTSIz2QHg5YZP3N6aur
N+8l9mb0Nk6Xeu7izWT7GtPnje6Lee6XRXakR3o2WNLDs7B5c/rN3bIhPcyThBYbzUvptTWmp7/z
PBrTSY/0zhS3ncE+to8hzelZenGeJL2y0byvMb38u5QjSI/0oNLzG+/kN960OT09n6UX52mTXl9j
epSexnTSIz2QHvzGID3SgwHRbwyQHukZEK1vvzFIz3ogPQPiZvPiOLCtg/RID1uQnnWo0gPpgfRI
D6TXQr6Ks+uO5xJZSI/0QHo4SOltmsgSG8nzvfRyb19MY0n0JbKk98nzdIkTpEd6ID2/8daXu2ki
Sy26RfN4qtqi9Mr+ur5ElpjgIpGF9EgPpIfW32mfiSxReklUK+nND192Sa8tkaVsZi/lCNIjPZAe
dsKQRJY8bTo8uU56fYksUXoSWUiP9EB6AEiP9EB6AEiP9EiP9ADSsx5Ij/RIDyA9kB7pkR5AeiA9
0gMeQ9lkLpWF9EgPpIeDlNWmiSxRTqn3LvfjpefHVfVrFJZUFtIjPZAeDo5NE1lS43gU2e3t7Reb
Sk8qC+mRHkgPg3+nfSaylNKLYkvz5ob1vkpPKgvpkR5ID3v7nYYkstRSylXh6Id/LQ+NVtXnstKT
ykJ6pAfSw8FJD6QH0iM9kB5ID6RHenjq77SL83KAMZf0SI/0/E4gPZCewdRg6ncC6YH0DKbwOw2m
r7FcMgvpkR4Mpn6ng/mdhiSypN678bj6mB5PJqN38YayXQ3mkllIj/Swk8HUBRKnL71d/MZDElmS
2JK0ahmOfnif+/aSqGI6S5q3TXqSWUiP9HDUAzGOf10/JpElvT69vns5VHqSWXYvvXiIuO0/EM3D
zQ8PMTd+g+V/hgQHkJ6BGCeyrocksjxGepJZ9iC9avpzWrdRgl2Vczq/Gg85R+ldXVz9Vv6HBKR3
1gPxUw+5nSO2OTyn9LqeWwnx6veb2fTb9Pp0fPFL/o8J6ZEe6akSVdU4Tul1CCxXeW3VYHl4s60a
JD3SIz1YXzgK6eUqr67qOirB5vzV7w45kx7p+Z2tLxy+9Fqei+fy+qSXzsFOq+pn0iM90vM7W184
aOnFi43aqrwu6cWeyXJ6kB7p4SzWV2xr6Jt2SBLLamCVxrIV6TVaFpq/V121XV58iufoOqvDsBy/
CekZiEnvJNbXpoksr2azb9JgmQSW0lhie0JbU3lfEkt6LTWmS2PZrvRAeiC9g1rXh9YqMSSRJYup
7Mlr69HrS2JJf0tjIT3SA+nhWRmSyFJKL1dwfdJrS2Ip/85IYyE90gPpYWcMSWTJ0lseEq2qz12V
Xl8SSyk9aSykR3ogPQCkR3ogPQDGXNID6QGkB9ID6QGkB9ID6QGkB9IjPdLDNhmS0CKdhfRID6SH
nbBpIku+iex4XH1Mj1Mqy/p5mrej6UtoScuRzkJ6pAfSw3Jd7zuRJVVry/uvjX54n55Pssrzx0b1
tOzb29sv2qTXltAinYX0SA+kh52v6yGJLLEJfXp99zI9n/b1PH8pvYZcexJapLOQHumB9LDzdT0k
kaVNejGJv64C4x23w3m6voQW6SykR3p4tsF0F4fNcBzSA+mB9GAgtq5BeiA9bG8g3udtdo4V2xxI
j/RwxNKzDq0vkB7pgfRgfYH0SA+kZ10fCnfX05frrqyUwEJ6pAcDMekdnPSGJLI0pJW4nH5Kze1x
mrxcCSykR3owEJPek9b1fhNZpj9OLy8+LYW4qPS6qjcJLKRHeiA90js4hiSyZGnFyq4tSWVdpSeB
hfRID6SHvbFpIsur2eybXOklxuPxT83Dm82AaQkspEd6ID3SA0iP9EB6AEiP9EB6AEiP9EB6AIy5
pAfSA0gPpAfSwy4pG8wlspAe6YH0SO8gZbVpIkvbTWWr6uJzbmGIwupLZJk3tlfv61SWN6O3ZEd6
pAfSQ2N97TeR5eaurNRSNVfLcXG39C7ptSWypL9zKotEFtIjPZAenmV9DUlkKVNUstj6pNeWyFL+
XcoRpEd6ID3reuvL3TSRpXl4c56+EuctD2/2JbJE6UlkIT3Sw9EMxO4EftzSewqxmgPpkZ4VA5We
9QXSIz3g6YdGzxHbDUiP9HCm0rO+AGMu6YH0rC+QHkgPpEd626brQpYynSUiqYX0SA+kR3p7+86P
S2SZtyzERJY0TZ2usuz5y2JrCqsvqSV9hrgcsiM90gPpnan09p3IEoV1e3v7xTKR5X76NH+UWVfC
Sl9SS05pKatC8iM90gPp4ckMSWQpD2cuE1lq6VV/5nSVXKEtK8NwyLIvqaVMaSnlCNIjPZAeHs2g
RJZF3Fg+97ZOel2HN/uSWqL0JLWQHumB9EgPMOaSHkgPID2QHkgPID2QHkgPID2QHkgPID2QHkgP
Q5HAQnqkB5DewTAkkWU5bVV9Ti0NsWVhXFW/PiaBJb2WGtLrFJY3o7dkR3qkB9IjvYNIZImN7DmG
bBlPNh5/zMtpE1tdybUksKS/cwqLBBbSIz0YxN1bbqeiH5LIsny8eD0LLc8bhdhX6cUm9DKFRQIL
6ZEeoNLbyXcelMhSBE7Hw535+bLS60tgidKTwEJ6pAeQ3sF953hoEqRHen4AkJ7vDNIjPeAwBPDU
84n7wm8P0iM9kN5ZVE2kB9IjPZAe6R0Y8W7nGtNJj/QA0juozzykOT21H4zH1cf0eDIZvauv1ByP
P5YN7FlaGtNJj/QA0juozzykOT1VbklctQxHP7xPz8ebxabKrUt6GtNJj/QA0hv0mXdxEcyQ5vSY
wDK9vnuZpRcbyzep9DSmkx7pAaS3F4Y0p7dJL2Vulg3r687paUwnPdIDSA8gPdIDSA8gPdID6ZEe
YMwlPZAe6YH0QHogPdID6YH0cKzSk2N5+EhkIT3SA06gUjwlhiSyxGnT6zFNpa2xvC+RJb1fPf+i
T5DsSI/0ANLbKUMSWeK0SWA5TaV8vk16bYksef6yKiQ/0iM94ECkd2q3JRqSyBKnTXLLj8vn+yq9
cr74eSSykB7pAQcmvVNaF0MSWeK0UXrl8+3LfpjIEqUnkYX0SA8gPYD0SA8gPcCYS3oA6YH0QHoA
6YH0QHogPdID6YH0QHqkN4SyuVwaC+mRHnBA0hNhtpLVpoksUU6pNSG+PpmM3kljIT3SA1SJB82g
RJYgstvb2y8ar98vo0t60lhIj/SAM5TesSeyRJHFefukJ42F9EgPOFPpHdr3GZLIkuWWz8mtO7wp
jYX0SA8gPfsFSI/0ANIDSI/0ANIDSI/0ANIDjLmkB5AeSA+kB2xPehrbN2dIMktCOgvpkR6gStwZ
QxJZUu/deFx9zC0KdTLLePwxTpOaznPSSlp+XzJLOY90FtIjPYD0dlZhDklkSVXbMn5s9MP79Pyq
iptXbTFppZReWzJL+ls6C+mRHkB6z1IlPiaRJb0+vb57maUXk1XKpJW+ZJa2eUpBgvRIDyC9rTAk
kaVNeuOq+jWGUJcC60tmKaUnnYX0SA8gPVd+gvRIDyA9wJhLesDBSk+7A0iP9ACo9EB6pAeA9EB6
pAeQ3kEyJIFF+grpkR6AZ5XekESWLLTxePxTej3Om6U1KIHlzegt2ZEe6QFold4+E1lq0S2axVPl
lmQV581yG5LAIn2F9EgPwLOyaSJLlF6SVZJUnLdNepsmsEhfIT3SA/AsDElkKSuz+DjLbUgCi/QV
0iM9AAdJEtf08uJTLanL6acsMJAe6fkBAGCngmvDuiE9AABIDwAA0gOAIYOfQ42kR3rAcZFaBq4u
qt+3cQVlalPIPXdl4kqZzNJ4fTJ5N/97fsVnV1pL+XzbdKum+fXL2qUIbVekB+BASa0DqQ8viahs
S0h9d+Nx9TG1FUwmo3dtyS3LhJVFz16UT5tkci9ffD03rOd2ieUNa++FPJnMvivnzc/Hnr/b29sv
4r/5Zrddn4P0QHrAoe5kTwtk6dwfG60I95VREluUT5Jg6sGrq6XRD++TbJL0YhJLFlajyrqcfrqZ
Vndl4kpMZmnr6Ssld3d9/VVsZI/PX9/Nvnw9evGhrYqLzfbPnfxi/CM9AFuQ3i6WG6uguRyaDerL
ympRNSUppQ8Tk1hitdVWVcXElTKNJb+elhnfd179XfwrBlRn4vMxNaZMdSmfe67kF+Mf6QE4QOmV
SSlJCqlqypVdl/RyZZUrvS7plYkr5fs1Xr+Z/j2e0+u6M8O684I5CLt83+dOfjH+kR6AA630tslc
QNXnc48UM/6RHoAzkB6Mf6QHoCGuXVyMAtID6QEnVa2RHumB9ADSA+mB9ADS25x1iSyzyeS7tj65
tctb9PQt/+5KZamqz+0pLPPHjeW1PN+avLJ4X9ID6QGk18r6RJbJd1dXF789SF95M3rb1vBdiyjJ
bCGftsSUuUxT0sv4p5jM0pbUkijTWvLzjeSV0ejH+L6kB9IDjlx6+0pkqTMuF43dWUCz2atvlqks
05u7ehmLm8vmadOy2xJT8rKX773owysfZ2IDekxrWVV7i4b6Z2o+Jz340YE9V2uPZeNEloVQsoDy
vzmVJS6zLYGl7bks0LyM8nFfpVe+H+mB9ADSu1hX5W2SyFJVF5+zDLOw4mHQddIrz+nF91ydk5sv
u3y8XF5xTi+LukxaIT2QHrADcem1A+mRnh8dqrUjq/RAeiA9gPRAeiA9gPRAeiA9kB7pwfhHelYM
SO84pLcukWUosQWiNTElXMlZ3gsvTrv8bGvmeXin9Pn8N7Ppt23TkB5IDyC9nkSWlJxSfUxtAalx
PT1/eXn57zjNMqUltBOk5TYSU67vXpZJK+umzdPEPsHUmN6V8FKms+xDdsY/0rNyQHrFvPui6zNt
ksiS+/ZSxFeST5LeMo0lNJU3Kq5FOktMTCmFWj6O0z6oRq+vv7q+m33ZlvDSrPaqP+eSfhiRRnog
PZytuPTaPay21iayLCqwJL20AmMaS6y+ymquFlbRNL7ucVuDeR1SvYgma0t46XqvfTWrG/9IDzip
au1U1sOmiSyl9HKllSu9LumViSnrHq+qs2al17grw734ynN6beksXcsiPZAeSO+Mpbdt5kKqPu9D
NIe1fRn/SA8gPZAeSA8gPZAeSA8gPZAeSA8gPZAeSA8gvWelblmopj/HBJU28hWgfcu7u56+jNPF
Pr6c1FJezdmYf9FLSHogPYD0OsWVJVImrazaA8qbvK7aBZL0rq4ufisbwaOcUlrL/Ea0D5eb3jO9
nhrP6yb5RVN7Kcvybur5tWUazJvR24uq+kx6ID1gy9I7RjqrsNmrb3K6StmYXjaCx2mTgJKI6nSW
JLLQCB5TXnIPXZZdudw0TVeaS5ReeTf2tJy5XFdpMO6cDtIDzqBaewpZQDECrEt6cdosvVRl5WzM
UjixkbxruTndpZ6+OLzZVenFZvj4N+mB9ADSW0vzvFlTeuXhzThtlN780OUq/aSZ5zk/vNm13BxU
vaz0wuHNtnN6ZYoM6YH0ANID6YH0ANID6YH0QHoA6YH0QHoA6YH0QHoA6ZGeHx3PJS03gt0e6arH
q4vq923eEmjVyD76IzevP7wn3vyKzNbHLU3m6crN1y9GH9rmefi+1Z/pLvD7uK+e8Y/0gIOq1Eiv
SWoNGI/HPyUhxTaB5s1Z54/jTWXjzWTLu6Xf3t5+UQt1cfPZ9HeeN/+bbwAbH9efoyNZJU2XWxxy
U3psVE+09QA+dyuD8Y/0ANLbc3XbtdxmT93oj1QdRZlEyZWP8w1j099fT2/+s4wRa2t4b7znIjuz
fNzV6B4b26PcJpPZdw8rvYIip5P0QHogvRP+zl3kaitXfKWkuqTXJbSSMs0lPZertJyyUj5uk16j
Uf1eYF2VXvxeOcGlzO0kPZAeSO8MpVemmyTZpEOWtXg6pLespNIhyFDpleJZSar689Vs9k18n3je
rRlkvZDomsORywqvOKeX5R3PJdYh1CHNhfRAeiC9M6/0QHogPZAe6YH0QHogvae+rzYL0gPpAWcj
PZUe6YH0ANLb42feVnN6fQFKcUPaeHVoH/Fu680m9vKO66M/bmbTb+NrcTlDm9inN9O/t01DeiA9
kN4JSm9bzenxpq9JPLPZP/4j3109TZPeI083vwffQ2El8nJim0Nqdo/tEvHmtbFPL88/pIk9fY+h
giY90vOjg/SOUHrbak5PrzWXFW48ezn9lCu5LNK6cqtbE6Y/xqb2uKzXoxcfYjVXNrHX1eX19Vex
OntUE/t4+ku5XNID6YH09iy9XVwEs83m9Cig3GsXpZdlt1xmSz9erO6isNJ0D5vaL/5ViuoxTexp
2rhc0gPpgfQO4HPvosrbZnP67Obr71eHPFfn9PLhza5Dpp2fpzinF8/D5cOjXRFjrU3sb0Zv8/u1
N7FvJ5ja+Ed6AOkdoPSeS6zLQ56LQ5jx3N9pbp/GP9IDSE/bwdlsn8Y/0gNIj/RID6QH7Ed6+8Lv
R3ogPeAsKibSIz2QHkB6e2ZdIsvd9fRlfD63OJTpK6m/r62xu7ypa5ymkcCypCs5Zf58V8JKa3pL
y93XSQ+kB/I488/dlcjy9c3s+9w4XjeKp5STxWX/D9JXJvPn8/w5fSX2AXbdJy/Nm94ry2t6ffcy
v5aSWOLzfQkr+fvULRWkB9ID6fnckb5EllzpxcbwRjpKrPTevHmbpZbTV8pKL7YuZJllecWG94fV
4vz5toSVtvSWdTeiJT2QHsjjwD/3vhJZsvSybJaHN8v0lYuLP6L0cvpKX55lrNDWVYNlKsu6LM00
HemB9EB6Ry69XVR5fYksdZV1X5lNR6Mfo/TK9JV8Tq9MW1knvfj+q/malV75fHlObynh8pwe6YH0
QHqkt0va0lfOc/s0/pEe0DKIn1u/m5vIkh5ID6o1lR7pkR5ID6R3itKT5kJ6ID2QnqrHdyY9kB4M
4gSw++/8mESW5etr7nnXvNpydffz1y9GH5btDi3JKd3LXKWwlNN0LYv0QHogPdJr8JhEljxv7LNL
6Sllv1wpyZS+Ui9n0W7QlpwS76yeGtDLVJa2abqWRXogPZAe6S15TCLLUobV1e/jcfWxvSqb39G8
0bc3mbxLy4yiXNdPFxvgu9JaHjTJ76k3z/hHen50kN6W19chJbKUlV4pnDRdanJfymnR+B6FuE5U
dRj1Ypq4jDhtOQ3pgfRAelhb5T02kWUpmp7zb21JK32VXuPuC41qcZX8Uk5DeiA9kB5AeiA9kB5A
eiA9kB5AeiA9kB5AeiA9kB5g/CM9PzpI73hYl8gym0y+izd53Wh5RTJKTGFpXHWZmsnjPfCKe+WV
j9veY900m6S/kB5ID6R3ZnQlstQ3i72X3tXVxW/5cWpSz8kscbq8rLZklJjC0vVcSl0p74redZf0
+B45maXtZrWbpL+QHkgPpLfD77wvuj5TXyJLkmC8E3kW0Wz26pvRxcUfab5qenOX48pSz1/sl8vL
afTm3T/39fTmP+tos1DpxUb3FC1WPi6r0/Qey89fNrK3ve8z9fEZ/0gPIL0D/dx9iSwx4zIJI0sk
JrTE5JVSLrFyzGIql1EKta/Si+8R49Hi52h7X9ID6YH0zlh6mySyzA8RXnzOMsyiilJZJ71Mni++
Z5nmMuicXgi0jokvXTFppAfSA+mp9EB6ID2QHumB9EB6ID3SA+mB9EB6pAfjH+lZOSA90iM9kB7w
VOkdK4f4W2wzkaX7iszyfnvze+PFe+89WM6ikbzrKs7GsieTd11XepIeSA+qHt95yTYTWWKLQEpZ
6Xpct0dU05+zvKbXdy/zMsr0lK7Ulbjs2K9XJrOQHkgPBHBm1W3XcreayFJd/T4eVx9z9fX1zez7
MnVlVenNm8bnj1d3VY/VZ+6pa0tdqXM1w7LTe7Uls5AeSA+kd6TS28Vn2nYiS5myUj6O75vna2sa
j891pa7EZacV1DYN6YH0QHqkt6yWtp3Isvk5vdEff/tb9d8xTaVLel2pK3HZ9eHZjmWRHkgPpEd6
ID2QHkiP9EB6ID2Q3la+86m1O4D0SM+PDtKzvkjPuiA9qFxULqRHeiA9nOFAbBA/nPW1zUSWH0YX
/3rYh7e6qrL16s5FE3rjMw1NZFmzLNID6YH0SG/JNhNZVrKc9/eVfXqxL7BMXslsmsiyybJID6QH
0jvSdX3wiSyX00/5juhp3qWMQuVXSrXrbuZ9iSxZ1pssi/RAeiA9PKiWtpHIkoiZmPF9Gk3si+Vt
Ir2uRJZNl0V6ID2QHnaSyFIuMyawNOdbyHUD6XUlsmy6LNID6YH0ANID6YH0ANID6YH0ANID6ZEe
6QHGP9Lzo5Me6YH0QHogPdI7DeoWgmr6c19iS2576Fve3fX0ZZwuXiGar/4sE18a84dElqFJMqQH
0gPpnYm4skQuLy//3Wj2XsZ8rVoF4utZejGxJS83yikluMzbHh4uN71nev36bvZlbHAvZVn26OXX
GgkxjRSXZpIM6YH0cLTSe2o6yTnSWYWFZJWyMb2MEGuksNwLKIkoSatMQ4kpL7mfLsuuXG6aJoqt
/hwL8UXpxeXHxJfcuF5OUybJkB5ID0ctPet/O8RklT7plSks80pv/GtXY3gMhO5abnotH4YsD292
VXox8SX+HT9DmSRDeiA9kB6K82ZN6ZWHN8sUliy9mNhSVnr58GbXcutDkwtp1eINhzfbzumViS/r
pFd+LtID6YH0ANID6YH0ANID6YH0ANIjPT866ZEeYPwjPZAe6YH0QHogPdI7DNJVj1cX1e/rrnKM
N5tdR5mYEtsWmo3p948nk3fxtfqzhFSVxmdseX61rNEfN7Ppt/nvfSWxGP9Iz8ohPdI7AlJrwHg8
/ilJKrYJxBu1ptdzCktscYgtB5HcJxf75SaT2Xfx8bSqfo4irZcdUlX6ns+N6XP5VZ/jDWZJD6QH
0jvydb2LRJZmT93oj8lk9G7VUzd5l/veUgWXZNJMcJk3nS+Xseixi4kpy6rs+vqrKMf0+G9/q/47
CjZXnX13Us/EJvfp9Obv9Wco8jhJD6QH0juzdb2OWBnNq7rYoL6SXo71KhNc2qq82DCehRllVD5u
RIwNkF6s9LKAy4xO0gPpgfRIb1nlxXSTJJZ0XixJI1dr+fBmztgsE1xK6ZXLLM/xNR4XSTCbSi+L
Op7TqwOni2WRHkgPpEd6ID2QHkiP9EB6ID2Q3lbX1y4uRgHpgfRAetYXSA+kB9IjPZAeSA+kR3ob
8ZgG8HhD2HWUN5Jtu6deeUVoY/6ORBfSA+mB9EjvIiaspLaE2CzedRPZTdNZopxWN5ttX3bquUvv
X08TbiTbdff0+Fqat37v1LbQktxCeiA9HMQgfm4XdRzi+momrDTvnB4TT2rRbZDOkpcbk15yf1+W
XbnstNxlo/l9pfdqNvsmJ7zcTL/+z7Yevpj6kuctpyG9p1H/x6Sa/pz/AwLS88PvST7nKL1dUSas
bCK9IeksMWC6a9lpucvHxeHNrkovpr7Evw9Jevm7x+o0iqSUSswQzd/l6uLqt0Z8W1ifZYRb/m0e
NP93RLOVyyqTbNKy2tJt6nUc/rNzCNFvpAfS22HVdEoVapmwEsXUdXhzk3SWZqbn/PDmumU3BBoO
b7ad0ytTXw5aevffe1xVvy5FFqVXSC1917xuuyqtdlFe/Nl1jjVV5V2xbPHcbNudNmIF3TVf/TtX
1c/7TsEhPZCeChUHIb3pz7Obr7/P1VAprSiWWt5vRm+zpNpyRDcRYbOSu/q9vu3S/evT8cUvXbde
KuWVhdw3b1s1SnogPdIjvTOWXpJRPg9aCiofQszV6+zu+svRi9cf4jy90usQT67y+qrBtuXWFXe4
H2I576qS3//9C0kPpEd6ODDpLau+2atvHhyeHP3wPv+bZPL6xejD9d3sy/Tvg8pqQ+nlKq8+T9pz
QUr7oc12SW8yL+mB9EiP9M5cermqq+8WH6WXhfVm9DZXU/OLd26+zRVfr/Ranovn8taJq01a8VDn
JldwtlWkpAfSIz3SO3PpLa96DBfqzKUx71GMV6nWPYttV052LDNKJ1Z566RXXi3a9h5t88YralV6
pEd6pHd00ls3cJUtBMt72TUuW6/+THdcb/vffrOBvXl5/XKAXTST50N7qzaI1RWb8fL6ulrKfzca
3dcvv/Pxhst6qvSW66OQXn2Fanhu3Tm4hy0LzfsH5nNtXW0ScVlt7Q1pvtiq0Pkd1vympAfSI72D
ll4a5FIfXrpwIQ6EX9/Mvs9N4q9HLz7k1JO6MT38bz8NtOlxbGOIqS3xsvjYTlAPniFBJS0jp7rc
3t5+kQfd6fXdy7ic/N5peZPJ7LvYspDna1t++ThRzvuYiLVTG//O8XAl6YH0dvS5D60/sNlPN/oj
VWyNfrpFpZcvrc9SaM63qPTevHlbpraUVUFNrGoWIiyb1lcVRbNHMFYWd9fXX9UXfCQhd1V6hWjj
47qyLOZte59zkt65tiCQHkjvTIiVzXzALxrUF9KLzeP1YcB74TQawtN5pSC9nNrSVzllCTUOtYWE
jy5p1bmei+nKdJdNpbdu3qc0uRv/SA+kR3oHSJlskgb6HJuVpZfPQU1Hox+j9FLD9erc0uqcXlkp
bSq9UkKr5ZSVXgq2ngdXZ0GuPafXIbOlvIt5y/clPZAeSA+dEl0e8iwu1jiv/cL4R3ogPdID6YH0
QHqkB9ID6YH0SA+kB9ID6ZEeSA+kB9IjvUexrSipMqUl9vVtvIyQmLK6srI/laUx/8C0lm2ksBj/
SM+PTno7fd9Tu5nrPulKZGlrQVimoRRxWK0pLbN//EfOkYwpLfPklXnbQZRMmZiSG+Jj+0SeviuF
pUxr6ZJufK9yHtID6eGkKqZj/Nz7SmSJkisf57Di/FqZ0rLsr7ucfppLbJ7SkhvX5z1z0x9z1Fm+
m3juq4uN40lG5Z3a11VnuXl+XcLKgx6+0HBPeiA9kN4Jfua+RJYu6cWIsFV6S5HSkpNWFtLLsouV
1boElbLSi9OkFdKVwhLTWroE9/C9Hs5DeiA9kN4JfeZNEllK6S2zNNOhwaLSK1Nashzz4c1N8i2j
iMpzeo20lJvp39sqvVpeIa0lzlPeCaIRadYSgUZ6ID2Qns88WKxlSks893ea+4Xxj/RAej73Wa7r
89wvjH+kB9I7kc99iLcHAumB9EB6O5OedQ3SIz0/OumR3pGu60NpTl/dcHZ+4Up5gUnjcX0hzepC
lnLe5WcqGs/rG8e+GH0oWxPK57umIz1sXXrzDfcvHAmkd/zSO5Tm9NxknpY9vb57mZ8vL3xJj8sr
Mfvmzb1+8/ce/1rKrHy+azrSw06kZ6Wq9Ejved730JrTY/9fllijR2/xuK3toZy3UYVeX391M5t+
m+aNaS5xmctm+OKxMQykB9Lbw2feRUV+aM3pcd70dymeB8LquDN6XF5uPG8kuoR+vPL5rumMYSA9
0iO9I+bQmtMbzef385afLz4upy0fN4RXCCyLszzf2CdYYxhIj/RID71i1ZwO0rPBkB7pgfRAejYY
0iM9kB5ID6RHeiA9kB5I7zGfWxwYSA+kB1XPGX7nbSWyJOIVkWUaSnmroHUJK+W88T3a0lJiIkvq
x1t3g1nSA+mBAM74O69LZElXWo7H1cd8P7r0fNmCkG72mtNLovTKloDY41c+n94/JqfEdoGcthKn
L9NSGokso9GP+5CdMYz0bDAE4DsfOH2JLEmCuW+vGv3wPkkpSS9nbKbX8h3OGxXX5fTTzbS6i3Jc
vldo+H6QuHJ9/dX13ezL16MXH9qqtXVpKblhfi7p9pvUkh5IDwTwTN/5EDNShySypEzLJL30RXJV
l6QXBdQWML26Q/lcjnm+9FqcNyenxOfLhJW+tJTGndc7El9ID6QH0nsm6R1alTckkSVLLwZNr5Ne
mZKyOu/2MHGlTE5Zd04vSjG/X3yvVaXXnsNJeiA9kN4ZSm/bxBDq894vjGGkZ4MhAN9Zjx/pgfRs
MKRHeiA9kJ4VS3qkB9ID6YH0SA+kB9ID6T3Tdz61CLNdJbLUy1709+XXcj9gvkN5vBK0/erNlvSW
olWhTGhZ9z7P0bdnDCM9Gwzp4YDX1y4TWep4sYX0Gqkp13cv4x3UUwpLei0/ty69pZRzmdCyyfuQ
HkgPpHeG62uXiSyp/65sEM+pKVFcKYUlV2Q5nWWT9Jb4XJnQsu59SA+kB9I78PV1rIksbako8bm2
FJb58+vTW2KV2nXYs+t9SA+kB9I7AuntosrbZSJLKZ4yoaVxnm48/SV+lnXpLW3fpf4Mb0Zvy3SW
B+/zDOIzhpGeDcYgjgOU3raRyGIMIz0bjEEcZyM9GMNIzwZjEEdjfbljO+mB9GwwpAfrmvRAejAQ
w7omPZAeDMTW9dZ4rkSWMhmlfFwmq8THXakqZfpK2/uUyyI9kB5I74zX9XMlspRCbEtbickq8XFs
i8iJK/Hv3FKR/m6btlw26YH0QHoHvq53cRHMcyaylEJtPJ5M3sVklZi0cn03+/L16MWHrvzMmL5S
V3TFtF2pLaQH0gPpnRn7TmTJjxvB00XFmR4vZdiyvHKZ5bTrUltID6QH0jsT9p3IUj6Owsrzx8qv
rdKLy0hVatu5wnJZpAfSA+nhyUhkMYaRng2G9ADSA+nZYEgPID2Qng2G9ADSA+mB9ADSA+mB9PAk
NklkKa/K7KLt3nVlGsqy5295leU8TaXrqstN0lhuZtNvu/r4SA+kB9LDknWJLPlxej09Xolm3ibQ
lXKSWx3y3zGxJae05Kb2tubxmLqybJu4l/NkMvsuP99IYxmNfty37IxhpGeDIT1scV0/fyLL5F3u
sUsVXB1LNnv1TU5jSeQUlHoZOYVlIbEspFJouXcvNpFPpzd/X5e6Us93ff1VKdicxjKPSlvJmvRA
eiA96/oB6xNZVtJLr6XpsqiybNqqvCi4tjSULL2uSq8tdaU+bNqRphKn70psIT2QHkjvzNf1Joks
WVp13maRl9kmvXKZbSLMYtr0nF55njCLOqaxrCq9VboL6YH0QHrWNUgPpAcDsXUN0gPp4QAH4qde
1HGs2OZID6SHM5WedQ3SA+mB9KxrkB5ID6RnXXexr0SW1r/D1ZzLz7dBUkvdXL/oNXyOe+YZw0iP
9EiP9I70O+8rkSX+PRdms2+vXFaZyBLbIG5ubv6WRZhudkt6ID2Q3pGv61NLZCn/js3pUW7Lyi4k
stTVY5Hgkhvm9emB9EB6aGWfiSzl312VXpZumcjSluAikQWkB9JDZ5W3z0SWB393nNPrSmSJ5/TS
55PIAtID6QGkB9ID6QGkB9ID6QGkB9ID6QHGMJAe6ZEeYAwjPRsM6ZHecbAukeXuevoyPr+8cjJd
dbns16v+TP19bYktzWb2h3c1j4ksMbml7UrO/PrNbPpt7M/bJLElPx/frzlNeU+/xye7GMNIzwZD
eqR3wHQlsnx9M/s+N53XjeApVeXN6G3dpB4SV5KM0uOuBJelcIoeujKRJSa3tPXs5deXDfSLJvbY
DnF7e/tFXn6Z5FK+X5wmf87ysTEMpAfS29N3fv5EltnbXOllCWUZNOdbVHpv3rwtE1zKSq9mkdwS
RVgmt5TpLK3JLtfXX13fzb4sk1keVqurJJdSvMvvEXJC42NjGEgPWxuI3Vtu/6Jfn8iykl5MYqkP
KZYiubj4I0ovJ7j0VUxZQmVyS1npPXx9ldDSlsySKZNcymmizFNTfvnYGAbSw9lWmKf2nTdJZKkr
tfvKbDoa/RilN7v5+vtcXcVzemVg9abSy4+XAus4t5Zev7q6+C0KsOucXtsdH/L75c+1qkTnsi8f
G8NAeiA937lTostDnuEQ5vn9VsYw0rPBgPR8Z9ID6dlg8PwC2Oe5SOcxSQ+kZ4PBs0tPpQfSA+mB
9EgPpAfSA+mdrvTWJbLMJpPvhiaTxNST1dWQZeLJvIE9vpamj6ksXVdStl3ZuYtkFWMYSA+kd4LS
60pkmSeUTL7LLQLpcepjy8ksbdFiZepJTkhJEppe372MzeU3Nzd/i6/NJbtKZenqv2tLaymfW3cX
dtID6YH0juA77yORJTeZZ/Fkmcxmr77J2ZvV9OYux5WlNoXWuLH7au3VbPZNmZ6SX4vvGRvhyz67
WpZFWkvbc23TkB5ID6R35vQlssT8yiSyMiasLbmkLRmlnD9O05XKEj9jfA+VHkgPpEd6g9kkkWV+
uPHic5ZhllYU1DrpraZbyTRXepeXl/9uO2f3sNJrnpdrnK9bBGA7pwfSA+mRHvayfRrDSM8GA9ID
6YH0bDAgPZAeSM+KBemB9EB6gBxLkB5ID1DpPSt1K0E1/bnv6sjc9tC3vHzD2vy40cKwuAqz7R55
y/lDEgzpgfQA0msVV5bIqoVg3ji+uuy/vMHqqrE8SS8mtuTlRjmlhJV528PD5ab3TK9f382+jA3u
pSzLXr38WiMhJiTBlJ+V9EB6IL1HzntKtyWKySpdySi5766RwnIvoCSWJK2Y2JKWGVNe8t3Us+zK
5aZpotjiDWij9BrN7C1N6eU05WclPZAeSE+VWDSCr5demcIyr/TGv8bElrjs2Ijetdz02jI0uji8
2VXpNfI7w9/xM6xLjCE9kB5I70yl1zxv1pReeXizTGHJ0ouJLWWllw9vdi03h0svK71weLPtnF6Z
ItMlvXWJMaQH0gPpnan0QHogPZAe6YH0QHogPdKDMQykB9IDjGGkZ4MB6YH0QHo2GJDewZCuery6
qH7fJDVlk2XFvr90J/ayObxxR/SW5vGYrLLJffLSFZ2vX4w+xGSY+Ny6e+vl9+q6d58xDKSHk5Ce
3M4V6fL+8Xj8U4r1ipf6JxmlXrnxuPqYBdaW3LJMRbmXReytS+JJj3ODepo+vU8ii67s76vlE5JV
Nrkj+vxGt6vWh/K5rruox/e6vb39Iktwen33kvRAesA/jzfNpeszNXvqRn8ksUVBJFnlO6knOSRJ
1SksIe0kpqI0l7eo9N68eZvFluLJasGGSu/rm9n3MYKsrck8PTeZzL4rH5cN71lc8blyngeV6eK9
YoM+6YH0gH+e3qHRNNDnqmtejTUb1HPlliugmKKS004awrm+/qrRLH4vxyi9XFWuy8OMIuqr9BoN
7IsA6vK5rkqvrdJsS5YxhoH0QHonIL0y3SQN+OncV67suqSXo8VypRelN7v5+vvV66tzelFEQ6S3
yTm9WBHG5SwrvGKeKPr8XqvPp9ID6QEnW+k9l1yXhzxDzNjpbiPGMNKzwYD0tDuczTZiDCM9GwxI
j/RID6QHkB5IDycgvadgpeKQpXdqPX7bak4vG9Pz3dY3vXN5vP9e8w7r5UUs84thui482aQxPT5/
M5t+G9+X9DBYejYY4HgqvXXN6W3N6vlqzngVZ3wti2c2+8d/5Lurx6s2543j6R58Tcksl73opytb
DeIVmtOq+jne4DZ+n00a0/N7pc/XdzWpMQykB5yI9Pqa06PkysfVRfU5vlY2pi9vPHs5/ZTeKzWm
Z5HWlVwtrOmPsTG9rsIWvX6xqXw6vfn769GLDw8rvVV/Xq7gNmlMX37WFtEbw0B6wJ6lt6vDqkOa
0+PjmF6yvCN62Zie+98W0suyixVdWaUlMWaJdVV6ZYpKvDP6po3p+fk4/zYa041hpGeDAbYkvV1U
eUOa09PjZTBzyqwsKr2yMT1Lpczq7KqsauEFYW12Tq89ILq1Mf3NPAc0yzJ/znm26HYa041hpGeD
AQ5Ues9BW2N6PPd3mr+zMYz0bDCAdoez+Z2NYaRngwFIj/RAejYYnJf03MeP9EB6NhhApUd6ID0A
u5feukSW2WTyXdvVkW3LiGks+ZZC5XSrqyZ7rt6MNK7kbM6z0fOTybttJq4Yw2CDAY5YeusSWZL0
rq4ufsuPU39bnXbyZvR2bRrLZN4ekJeXU0/a7mX3ULSrZcW+wC6Jtj0fewFTestzyM4YRno2GODA
pdeXyNJMT7m5y03ds9mrb3Jll/r6yjSWutILd0zPaSxlpVfeYy82kce/u3r7+tJUUsP83/5W/fc2
E1eMYbDBAM8gvb0msiykV8Z75USTB2ks90KM0svy7AugjvmabXdD76oO+9Jd1s1LeiA94AzYNJFl
Hg49l2EWUayw0vRlGks+p1dWYuukFz9P+dlWy2mmppTP5+W3nx/cTuKKMQw2GACtEivTWM6jKjeG
kZ4NBsAJS849QUmP9AAApEd6AADSIz0ApzY4tjXbOwRKeqQHHBd9rQeNm7ku7nlX3i8vTl8nqIx+
eH9OMrQdkZ6NAdiDvLKIypu9rqK85pf6R2nlhJWu5vCYqlLe3Ty9lt6rTnZZ9PrVN6W9l178PM+Z
okJ6ID3gDIjJKmVj+vLu43VT9/TH3H4Q++3KO6u3SS82hefpcrLLstJbTFMmvZAeSA84Q/56YiRL
13Jjssp66a2kFcObN5FerPTKRJdSemXSC+mB9IAzld4ults899aUXjy8+Wo2+2aVrbk6vNklvbZz
ejFlpUt6ZdIL6YH0ANID6YH0ANID6eHMpPfUcx/AoWKwIT2Qnv8RQ6UH0gPpAaQH0gPpAaS3Fe6u
py/77k83NJmlXu4ZpLOQHumRHrCH7XpIIkuc9uub2ffLFobq6ve6n6+YPi2/L5llnvRSvW9LZyE9
kB7p4Yylt4uLYDZPZHmYlpIqvSTKLLW2Zva+ZJb0d1c6C+mB9EgP2CpDElnKtJQkvVyhbSK9tmSW
8m/SA+mRHrAzNk1kSc+XaSn5cGcWVtvhzb5kFtID6ZEegFMfNI1TpEd6AEgPpEd6AEgPpEd6AEgP
pGdjAs5QIm2QHkgPwLMxNJFlm2kspAfSA9DgUYksVfU5tTTEG8iOq+rXOG9e/qBEljejt9tMYyE9
kB5wpBxCIkvZnB6lV43HH2NaS5v0Nklk2WaPHumB9IAjlt4ulvuYRJb8ehZanjcKsa/S60pkIT2Q
HukBO9uuhySyrB43E1nqQ5KL58tKb2giC+mB9EgPOKjtOh6aPOiBifRAegDpnc3ARHogPWC/4trF
xSggPZCeHwYnVa3ZrkkPpGdwAOmB9EB6fhSQ3mEwNJElsa1UFtID6QGk12BIIkvquRuPq4/p8WQy
ele3J4zHH+M0y3SVRQvCoESW3C+4pVQW0gPpAUcsvX0nsqSqLUkrV2Lp+UbA833VFtNVSultkshS
Tkd6ID3SwxlKb1cMSWSJsWPT67uXWXq5qovLa5PeJokspAfSIz2Q3s4YksjSJr0UNB1TWkqBDU1k
IT2QHunhwMSl1+5IBibSA+kB+6vWbJvEQnqkR3ogPZAeSM/AAtID6YH0DCwgPZAeSM/AAtLbN6kt
ITW2p7+HprFsK4mF9EB6AOl1SmqbiSxReoPSWN6M3m4riYX0QHrAgUhvX3R9pm0nsnRJb5M0lm3e
NZ30QHrAnqV3iGw7kWWTSq8rjYX0QHoGJZDeTtl2IkvfOb11aSykB9IzKIH0QHogPYMSSA+kB9Iz
KGGjbUR+Jun5bCA9qNZsX6RHeiA9kJ7ti/RID6QH0sM/m60KiX2nsZAeSA8gvVZZbZrIsno8b0+I
r6eElii9vjSW9F51EkvuEdxyGgvpgfSAPUvv2BNZoshub2+/aLx+v4wu6bWlscQklnIa0gPpkR5O
RHqHti4ek8hSztsnvbY0ltiUTnogPdID6T0LQxJZstzyObl1hzf70lhIzzhFeqQH0gPpgfQMLCA9
kB5Iz8AC0gPpgfT8KCA9kB5ID/jnftsOrH9iIT3SIz0cjfRsm5uz71QW0gPpAaTXYEgiS5w2vZ4a
zOtUlTejt/H5vOx9p7KQHkgPOFLpHUQiS5g2CSynqpTPt0lvH6kspAfSA45Yerv4TEMSWeK0SW5l
ukpbNbfPVBbSA+nhZKR1jBeUHKL0hiSyxGmj9Mrn25f9/KkspAfSg0pNpXc+AxPpgfRAeqRHej4b
SA+k9yyfW48fsZAe6ZEezkJ6tmtiIT3SIz2Qnu2a9EB6BgeQ3vF95n2nsJAeSA+kR3qdDElkyUIb
j8c/pdfLhJa0vL4UlvRaI8llyykspAfSA+mdiPT2mchSi27RQ5cqtyS5tiSWvhSW+fyrJJZd3DGd
9EB6ID3bSCubJrJE6aWKL0mvLYmlL4Wl/Jv0QHoGNJDes/HYRJYkvbYklr4UFtIjPdIjPZDewZPE
Nb28+FTL7HL6KQvsoAcm0gPpgfRsI2czMJEejkV6kitAeiA9nIX09j0g4vl+p339x8Y2Qno+G0gP
R/M7kd7hka7UjHdNP4QmddID6YH0bCMPZLVpc3r5OLUnVNXF59iwnpd7CE3qpAfSA+nZRhps2pye
2grKSi3369Wv3y+jS3r7alInPZAeSO+f27nz+rHRtS42bU5PQirvdJ7F1ie9fTWpZ7GsKtR8uHUV
m5ZpHo5tPwQbqT/vi9cfHtu6QXqkR3qk5zfeA0Oa06M8ksTivOXhzUNoUm9Ir5r+nN83f49SfJFU
1cZDsq3r7An9iqRHeqRHen7jIyNWcwc5MHVIr+u5xmsXV7/fzKbfpmmm44tfsrg3mZ/0SI/0QHo4
LOndV5ZXF1e/RZGVVd66ipD0SI/0QHo4eunlKq8+l9lXDZIe6ZEeSA9HIb0OacVzeaQH0gPp4eil
13a1aVnlkR5ID6SHBl0XspTpLJHnTGrpblmYX40ap813kYhXbHaJrWxvWHcVKOmRHumB9A6IxyWy
zFsWYiJLmqZOV1n2/LVLoS+pJX2GxnKekNSiOR2kB9JDs1obkMgShXV7e/vFMpHlfvo0f5RZVxXU
l9QSU1rKaUgPpGdA3Pu63sedEs4xUeUQElnKw5nLRJZaetWf+VxYPry5rAzDIcu+pJYy9YX0QHqk
p1rD1hiUyLK4ACSfe1snva7Dm31JLaQH0jOYkh5AeiA9gynpAaQH0rMxkR5AeiA9kB5Iz2cD6YH0
QHo+G0gPpId1rEtfSTxnAgvpgfRAeuiV1qaJLKlFYTyuPqbHk8noXZ4nTRvltq8EFtID6YH0sJYh
iSxJbMv7zN2LKQY3x569NG+b9HadwEJ6ID2Q3gmt60NJZEmvT6/vXg6V3q4TWEgPpAfSs67XMiSR
5THSe84EFtID6YH0rOvzHZhID6QH0iM90vPZQHrYg/TwPHelID2fDaSHLcnHOrRdEwvpkZ7B4Wyq
NevQdk0spEd6BgfSw8lt17GtoW/aoUksiW2msZAeSA+kR3odIutPZHk1m30zvbz4lASW0lhie0Jb
GktfEkt6LTWm7yqNhfRAeiC9I/+ddnHudUgiS87ZLHvy2nr0+pJY0t+7TGMhPZAeSA8PGJLIUkov
V3B90mtLYin/Jj2QnoGY9LBzhiSyZOktD4lW1eeuSq8viYX07DukR3qkB5yJWEiP9EiP9ADSA+kZ
iEkPID2QnoGY9ADSA+nZmEgPID2QHkgPW+LuevpyXTLL0ESWbaexkB5ID6SHB2yayDJPUAnSSlxO
P6Xm9jhNXm5fIkt6r12msZAeSA87kR6O+7ZEmyeyTH+cx5AthLio9Lqqt75Ell2nsZAeSA/WFx4w
JJElSytWdmWDeV+ll6ffdWM66YH0VC7uiYcHbJrIsgqcnk87Ho9/ah7evPgrHsLsS2QhPfsd6R2I
9FR6wIkMTKQH0iMA3xmk57OB9EgPID2fDaRHegDpkR5Ij/QA0iM90iM90sNpEtsa1k33lDSW2WTy
XVsLBOmB9EiP9LAlkfUnsqxaFu4l9mb0Nk6XGs1zuspcXOvTWOZN7Yt50rJCGkuS3tXVxW952aQH
0iM90jvidX28iSw3d/nO6XGeJLQyXaUvjSX9HeeJ06QqsRbuFvr2SA+kRwC+s3XdYEgiS5ZenCdJ
r2w070tjKf+Ogsvzkh5Ij/RIz7reOpsmsqTns/TiPG3S60tj6ZNeVV183uTcIemB9EjPd7auQXog
PYOS72xdk57PBtIjPTufdU16PtsjqQ+BV9Of82Fr0iM9AzGsa2Lp/WzN86CrO1aUUpmfZ60+xytf
ry6ufmvcsWJ5Lna1vNj+Ub5XW+/kA7ml864vXn8o5ZaWFVtS2qh7NC+nn05JjKRnIIZ1TXqP/Gy1
hIIUasFcXPyRZFJKLU2b+imzxNoqrXZRXvzZ1feYpLROXEtJtoirbFdpXfZ4/PHUqkHSO/KBGO5d
uAnPkchybtKbS636vVynUVxRLPVVr29Gb7Okyub/TUXYrAqvfq9bUxbTTMcXv+Tfbe0yF0K+mU2/
bZsvV4GneAiU9IAj3b4OLZElfp5zSGTplFGo8LI8ctvH7O76y3yoMf1nolxP6wRVRrzFKm9dRdi2
zPq3uv8PTNt88bAn6ZEeSO/ZK/Ku5R5aIku5bNJbVGD3/ynI/yb5vX4x+nB9N/sy/VuKbFPpxSqv
T05tr2Xhlq+lzzf/D1Jx3vCEzuuRHnCk2+ahJbKUyz556W1weHMprPuqOFdT83V8823bxSWbHt4s
z+UNkV4ttqr6OW8v6yo5lR7pgfQOZts8tESWctmnLr3ld+64kGUlqOp9Ovwc/zORHretowcXsiyW
Fw8/llXeUOk1pEx6BhbAtnlYYjn0z1a2EZTn1R6Ise/8W6NloXnxUT78uMkFMF2fbcg5O9IzsID0
bJukd9S/Z9sFNGe1bRlYgM22r3NtdyCW05Fe15WgpGdgAQ7iP3Ok57PhhKVnYAHpgfRAegYW2Da3
Qr6KM/9bvi6RhfRIz8ACHOS2uWkiS7r6L8tsPB7/lKWXXotpLIm+RJb6UvvFPPUyQiIL6YH0SA/Y
eyJLLbpFL12+cq8ri7MvkaVMcInTkB5Ij/SAnbFpIkuUXqr4VtJrBhOvq/Ty8spmdtID6ZEe8CwM
SWTJ0+Zb23RJry+RhfRIj/RIDwDpgfRID8DmIikhPZAe6QEgPZAe6QEgPZAeAJAeSA84V7rSWDKP
TWWZTSbfnUOQMemRHukBe5LXpoksUVo5lSXKLUrwsaksSXpXVxe/td1TjvRAegckvacmZgC7pGu7
3TSRZTSa/phuPJpllCu9LLc8T5v0hqSy5Mb3XfXukR5Ib4vSszHg2Ng0kSVKK9+Ve1PpDUllWS6P
9EB6pAdsm00TWV7NZt/kSi8e3uyS3mNTWdLyquric1umJ+mB9EgPAOmB9EgPAOmB9EgPAOmB9EgP
AOmB9EgPOAqJCJwG6ZEesBPurqcv111dOTSRJV3Z+frF6MM201hID6RHekCDxyay1FxOP6Xm9jhN
Xu6QRJb8XHxMeiC9Z5LeLlIvdv2+wHMnsuRKr6t6G5LIUr4f6YH0VInATnh8Ist82i5RDUlkaRwK
LQ57kh5Ij/SArfGURJbm4c2Lv+IhzKGJLFGIpAfSIz0ApAfSIz0ApAfSIz2A9EgPpEd6AOn5bCA9
0gPWEq/w7Jt2aHN6YtsN6qQH0iM9oEVk/c3pq6s3R39MJqN38SrPKLg0X1puX3P6vMever/LBnXS
A+mRHtBg8+b0m7skr7Ybx7bdSLavOT39vesGddID6e1YevtIc9nGe+N8E1mGNKeX0ssVXJ/02prT
y7930aBOeiC9E6wSVYp4Cps2p2fJJektD4lW1eeuSq+vOb2UXilh0gPpkR7pAaQH0iM90gNID6RH
egDp+WwgPdIDSM9nA+mRHkB6pAfSIz2gjXxFZ9frQ5NZtpnKQnogPdIDHkhrk0SW1JKQWhPG4+pj
epxSWfI8adq2VJZEXzJLmn9XqSykB9IjPaDBkESWJLYkrVqGox/e18/fz9uW0tImvbZkll2mspAe
SO+ApbevRBdpJRJZNk1kiWKbXt+9HCq9tmSWXaaykB5IT6WoSkSDIYksj5FeXzLLLlNZSA+kR3qk
h/MZmEgPpEd6pAfS89lAeqQHkJ7PBtIjPYD0SA+kR3oA6ZEe6YH0cH6UySz7TGIhPZAe6ZEeOmW1
aSLL6vHFX+Ud08dV9euhJLGQHkiP9EgPrQxJZIkiu729/WJT6T13EgvpgfTOQHrSXPBciSyl2NK8
OYOzr9J7jiQW0gPpQZWIVoYksuQEliyn5aHRqvpcVnr7TGIhPZAeSA/nNzCRHkgPpAfS89lAeqRH
eiA9nw2kR3qkB9IjPZAe6ZEeSI/0SA+kh/NDIgvpkR5ID0chq+GJLKubylbVxec0/Xg8/mlIIkt6
LTWo5xQWiSwgPZy09DSMH0Zz+pBElrJSS9VcLcdwB/U26bUlsqS/cyqLRBaQHp5VevtKc7H+98+Q
RJZSSssYsh7ptSWyxL8lsoD0oErEszAokaUInI7zloc3+xJZSgG2PSY9kB5IDwdDmcVJLKRHeiA9
0gOxkB7pgfTs9CA9kB5IDyA9kB5IDyA9kB5ID3uh60KWMp0l8pxJLaQH0gPp4YGghieyzFsWYiJL
miYnqsRl5mW1ibItqSV9hpjM8pSkFtID6eEkpCdhZT+JLFFYt7e3XywTWe6nT/NHmbUJr5ReW1JL
TmmJzz22f4/0QHo4GelZ/9thSCJLeThzmchSS6/6M4spH95cVobhkGVfUksU3FOTWrJYYoXaJePm
YdfN3rM+LHs5/ZSb7UmP9HAG0hNhdtwMSmRZxI1lIayTXpdg+pJa2qq6p1Z69feopj9nOeXv1XXe
MQstHnptfX08/hiXS3qkB6j0sL+BqUN6Xc81Xru4+v1mNv02TTMdX/ySBZ3FnYS4bhmkR3oA6eFw
pHdftV5dXP3WVkHmKq+tIszC6xMn6ZEeQHo4eOnlKq8+l1nMlw7DTi8vPj049/eI83qkR3ogPdLD
80mvo0qL5/L6KjmVHukBpIeDl17b/f/KKo/0QHogPQzmORNY1kqv0bIwvxq1fN906DJesUl6ID2Q
3okxJJFlOW1VfU4tDbFlYVxVvz4mgSW9lhrSc+rKUxJYjkkspEd6ID3S6/nO+05kiY3sOYZsGU82
Hn/My2kTW10ZtSSwpL9zCstTE1hID6QH0rO+1jIkkWX5ePF6FlqeNwqxr9KLYst/PzWBhfRAeiA9
62stgxJZisDpeLgznjOL0utLYCkF2PaY9EB6ID3ra2/EQ5MHPTCRHkgPhzSI7yO3k/TOaGAiPZAe
COB4b03ktyc9kB5I7yyqJtIjPZAeSI/0QHogPZAe6e2HfAPZ9Pc+01hID6QH0iO9VkltmsiSeu7G
4+pjejyZjN7V7QnpRqpFakuW3j7TWEgPpAfSO3Lp7TuRpXHz1NEP79PzjVvs3FduXdJ77jQW0gPp
gfSOWHq7YkgiS4wdm17fvczSi5LapNJ7jjQW0gPpgfRI7wFDElnapJeCpsuUlnXn9J4rjYX0QHog
PdI7r4GJ9EB6ID3SIz2fDaQH0gPp+WwgPZAeSI/0QHrYq/TkWIL0QHqASm+v7DuFhfRAegDpdTIk
kSULbTwe/5Rej/MeSgoL6YH0gC1K79RuS7RpIkstukWiSqrckuTivFlu+05hIT2QHrBl6Z3Sutg0
kSVKL1V8SXpx3jbp7SOFhfRAegDpdTIkkSVOm6QXH2e57TuFhfRAegDpPZkkrunlxadaZpfTT1lg
Bz0wkR5IDyC9sxmYSA+kB5Ae6flsID2QHumRns8G0gPpkR7pkR5ID6SHXoYmtCS2ldJCeiA94J9P
bzA/pXUxJJEl9eCNx9XH9HgyGb2rWxXG449xmpi2kpY/NKElP7+NlBbSA+kBe64SjzWRJTWmp6ot
SauW4eiH9+n5VRU3r9py2koptvR3X0JLfH4bvXukB9ID9iy9Q/s+myayJFllgaXXp9d3L7P01jWa
D0loSX9vM6WF9EB6AOk1GJLI0ia9cVX9Op9mnspSSu8xCS1dz5EeSA8gPZAeSA8gPdIjPZAeQHqk
57OB9ADSIz2fDaQHFOLS40d6pEd6AM640kvtCKmhPT8emsSyrRQW0gPpAaS3VlabJrKsHs/bE+Lr
KaElSq8viSW91y5SWEgPpAecgPQOIZEliuz29vaLxuv3y+iSXlsSy65SWEgPpAeciPR28Zkek8hS
ztsnvbYkll2lsJAeSA8gvU6GJLJkuWU5rTu82ZfEsqsUFtID6QGkd54DE+mB9ADSIz2fDaQHPIv0
9PgRC+mRHgCVHumB9AAcr/T23aBOeiA9gPQaDGlOj9Om11OvXd1Q/mb0Nj6fl73vBnXSA+kBpNdg
UHN6mDYJLDeYl8+3SW8fDeqkB9IDjlh6u7gIZkhzepw23iW9fL6v0nuuBnXSA+kBaDCkOT1OG6VX
Pt++7OdvUCc9kB6A8xmYSA+kB+CUJVdyqJ+L9EgPAADSAwCA9AAAID0AAHbH/wfnVzlrKvssqgAA
AABJRU5ErkJggk==

------=_NextPart_01D4A28A.0C4EBBA0
Content-Location: file:///C:/51965904/Supfigures-revised_files/image009.wmz
Content-Transfer-Encoding: base64
Content-Type: image/x-wmz

H4sIAAAAAAAEC9SdD5xVVbn3z3DOnJnBQQ4wwAEUzjCDTokGOOhYliBpcwttpDGoKBkhpZsapnJ7
3+vHhuAWt/wDhppdUkdIyciG3lC8aZd5Kf/0ZuEtU/Ivl48y3ps59EexW/F+f3vvZ7Fnz/mzjzLG
Xc7Ds/Zaz1p7/Z71rP9rH5949MGvJzz3QPK4mkWeb+/HKxI1iUTylWsSierEmIwC9e8x6eGJybn5
Z505p0JBiYrEpEfEq/RPLpFY3w3tVHgicRH08oEDB16HNiYTiRYyNPfgykTiFfLInXHWmZJWmkwq
kUibQMBnEbCKtM1DEon3+K90Ek+vr06c+mQqMYKQWqga0isy0B+OTCQ2NyYSRwTPD5DHcUSO5Fmy
ympc4Kd4ibrAPww+JvArv3nQMoQlf78EQ26NAv2oxOzEZxOfSnR4mNv3ZRPvzd29fFXfluFtT7cc
qfyU18PQUuJGNdy9XGV4alL9sUp+NWGJxIEDL110xvK1F5+xnAfvfZfv+nwK+In1n1+d+l/4c09m
Ex/56NXL9bwJOopnyUheYUPhcwnb97Grlyu8MghXHnIWpnAvDtmt6auXv/QXL9rFKy+ladyV9epj
6TD/nUqjkuZ3G/duJ7/qX89KFMpP+T6PjPJJkff/aZ2VeFLPd8xKLFnuqSgxhTirn/Pwt0BUvcdh
jifqKxIecAXiqF7nLA+lQ8FemcPxEjQZhZufuu9s4tneb+HYtgtXnhaO14UrH7MV+ePaikpXvq0M
tKuorWx6or+tbOQ5aiu/JCyurTSWsJXNxMtmwrZy83c27j37uMxIghOdFd/z7Na3xY17W5EvZStL
ZRukvRouW1mk5zy2In2XspVqFQKnBix5c1aXYVvxm7UvKzmTUbj5w7ai/Cw8jq0oH7MV+QfXVvLb
gepB7VH9SmfEVq7MYyuby7CVPyNbrF9ZRT1GbWWLbyujKNYAW1G/V8pWZsk2SLsELltp0XMeW5G+
D6WtmC3JruTMDsI2EbaVsA3FsRXlY7Yi/1tpK2YHYVtZELGV9jy2sqoMW1EfVMxWFlKPUVv5u9u9
fqVO+o72K/vJr5StZANbOTWwlUwBW5G+49qKegvJmzM7yNevWM9iMmGbUB5ZSGOQXDu0SR4yYkqT
uBSe8x/513d/xZBW4h0OzQ3CjDFl8dxFBOSYpVySuNybqRyfOClxSuJE/m1OHJ+YkTiZeCl0KtQI
ZSCVw7jCoqR4C5uPvwn6PmD+xBvHUM7TeRae1qproI7E85BhzodzO7LCeQxsHbzFf1So54RzD75R
UCGclxMXxvkhZmUXJtrAeDJoT/aQ+ng7CuKVDjKQsMkfxml4xcPhYfwUMyH8H4T7+G8Afw/4exIm
dy16kl33wdsDue7044nu9Fpk1xbV02bkpaf3wL4Ab/Mf+dd30pOm5xkeC+npIuJ8PV3MrPWzib9H
Q9PR0AyoGT0dD69DRviFtTngwlwLhbErPkwWF8aqubZ0ciFcOulOPwPVVzxfVV9hcksps9L+BP6Z
QC6bnl2RTe9CdldRnWxCXjr5MOwq+FL/UaGek042kG+8NnJJ4gpaijTSjBXOoJUcj29m4pJVdeRm
OsmHORwmv+lCfsOpNnI6z9LHl+G+jXynorVqBfpYURGnjVxCultJ3wmHOSecSQLitREfp99Glnl1
fjK9wnQQHw/aaeRaB+XDq7AMJFyiME4Li4aH8attCP9NcB//VvDvBv/ufvbQTLzayFcCuWz677CH
LchucXKnE38i8RvhNwdynZUvVXRWnoHsGUX1uRl5KfCLsFXwr/mPCvWc9LmY8AxPc/0g92/QtR64
iBC/LS3x2pL6GtnNKV47mo4ep+XVo3QWR2/So+lObeSzPEt3O+DSXTa9dgjtZMjzVbOHFLMdw3oL
aYS1Gw5zTlh3EJAhJD5W4VO/2oLFqNc4uWyshexEfaTah7A+CRfW7vQLQ7rTXWDtKop1HbICdw/s
QvjD/qNCPSesDWRYy1MhrEuIy1Gjl9Ab+TWbo//6MKPo+zyMKneUVJ91QfhUuGgaZPWntn87z8L0
n3Bhaq06PtlaVZF8HipWf9uQFaafwW6EP+8/8q/vhGklGY7ksRCmZcQdtNWDLd8sVj3diViuMKjs
YXx6zoTChDUcb/5weBj3d5EX7tfgPu6Z4O4Ad0fS5FTn3yBebf6/Arnu9MvU+XRkpzs5tYPVxGus
2BXIZdM30w5eQvalIZaf+oZPEK++4UeBXGflPvqGG5C9wckdRfzHib8K/otArjf1iyG9qZeRfblo
H7IOedXLi7Al8P3+o0I9p3rZA+BangrVyxLizNa0i3Q+T8VsTXlJ33UBV92IpkGGXZi+xrN0Phy/
dN6begpMPei8x+nyVcJvghYgMyGQa0v9PtmWegLZJ4q2s82kE/a/wtSnZEgPc07Y56Ti9inn07d1
YIEad9WDnsx/GnlbBtij2Zhx6SJK4TjTidqf2p10MiPA2lp1Vqq1qj7FXCRVrP39SKhIN4Z0d8Kb
8mDdANY6xOZKNuRsrLicML/9+VgPzk+F+SQP8zQPc//5VyPpDI/qOQMpTH4L13OUwnFhHbyGrHRw
mtPBuehgBTpYkTI5tUXZhtriewO57vQNqe70OcieU1RX3yeddHUC6a6Bz4LDnJNdJCsT3t5tIV0t
QzqsK9nFNEaa6Yw0Gmv8kdXXt/Rg2A2zcQsP82hcGHMNZZVu5sPVZrrT3wDzbnSz2+lG/Uo1pP5n
cSDXWTmqsrPyZmRvjqWbM0n3Fd6jdhfVzeLYugnP32VDJwcjsWZyJ/RrN82BjoS9ForqoJB+TDdL
KafajHSzEi7dMPeoZO5Rydyjsljb2YSsQH6CdFrDLoNHMe8Ac7z5ua1htWKRNZzEvxq3+uPNqHyQ
8TC+sN/0YDhl9++HhPNrcN8GXqhk3gHOrqI4f8T7BGw56b4NXw2P4mxIx+0j/LoN9xGalZ8EadV+
SqRfbObVwiU8ag8ZSM/yG0Y9RykcZzpQP3k+JB3cBZcOmKekmaekmaeki9X195EVaOlR9n0bPKqD
lehgBGJzJRty1k8uI8xv+/ns20ffHKnvZtIIm/C8EfsW5s9Awnwv3Mc8E8wdYO5Im26Ei+Mxr1/8
diDHHAX7mI7sdCen9tIKqY+4OZBjjkJ7eQnZlyotP/UlTdBGaFUg11k5gb7kBmRvcHLqi5+HrkJm
SSDXlvpvxumxyI6tPI+4FigVcJj3LB7nvETp5kFqmzTFxDoqA+bcGsJx3r/tjNNLmRerdqTx8s8w
+u9La6+xfePLySpye5p96Y/it71GPf8npL1GyagQClMd216jwjEpL1x5yFmYwkXRvUaLV15Ko71G
cZ1hKExpytlrjOanPLTXqHxK7TVK32a3eL09oQVwrcd+DP8N/AU4zLlhHG7ehDYUVqgdtRF3NjPC
VvgiaAokvSlNU+BXvc+H1HYeg56D1M9r/ii5+5OvYWOvubVJeD9blWH5CIPljx7d2ZjysHC8Lpzs
nb3JP7h7230Vm87+7nCr13Gc8tqZ2ZVf8M9BzN70vBqSvdmZmcKGUkazN4ULr8JVv3IWpnBR1N4s
3tKE97YVpjSBvY3G6+1tq25OmtB2Eb3D3kJ725afeNy9benb+gvVTwskZ1z9RbUfFOvMTGWXsw4j
/10BX0ZtLJHj/GkNtPOgbSiPKZDsM2xjKquFx7Er5TMPsn5scO3q4Fm71YPqWTahZ52vHS52tXNC
5nGK5dmV+GDYlXR/KO1KdS9ndmV2ELYJvTMLyW7k2qF18mDYdyCoNfk2uOzcnLcmp5KUZq4FBtzm
IEt4tjX5ZZwjXMJToTV5DtkM1AjVBXwqXDQNCvev11MWzTF+HpTp/mQP84seN6cK276wGeY4tk+W
zvblH1zb/95yXtHPHca2/ysVVOeFa075UeIW6H9an2p2IJswe9qJ/zmolsq+PLCnbYzX25ILvHmj
7FEy7yROMmZz25KLKrdhd5aP2uwpgcwVQT5/qFiIzEK33gnbJSJl2aXKPA96a/rkgWfKUbu0Ow/q
ozXW21k3RfT6bY31mxn/w/djrH+XjI3lwiX6M7L5zrEtTfjOg8KUJrjzMAZv0CdnEs1T9LRxb6E7
D5afeNw7D3rX4dQn/xDj0ZnKzsDOhFjO2yukk4vbJ1/A2uOzicJ9svXDGhvMH+2Tm4j7PuXQGld9
8u/gmtOyJ1jFnmAVe4JVqhKVSXosNM78inTnk74XDnNOmDaUgWkJ40wxTGrPGSgOJq1hhekA3Md0
[truncated: 7,431,280 more chars]
